# Supplementary material for: The dynamic transcriptional and translational landscape of the model antibiotic producer Streptomyces coelicolor A3(2)
Source: Nat Commun. 2016 Jun 2;7:11605. doi: 10.1038/ncomms11605 (PMC4895711; doi:10.1038/ncomms11605)
Supplement: Supplementary Dataset 1 — Listing of all transcription start-sites (TSSs) of S. coelicolor identified in this study by dRNA-seq. [file ncomms11605-s2.xlsx]

## Sheet: Sheet1
Supplementary Data 1. Listing of all transcription start-sites (TSSs) of S. coelicolor identified in this study by dRNA-seq. The nucleotide position of the TSS is taken from EMBL/GenBank Accession No. AL645882; the + strand corresponds to the strand in this database entry. Abundance indicates the number of mapped reads. Category: A, TSS for antisense transcript; I, internal TSS; N, for intergenic…
TSS ID	TSS position	Strand	Abundance	Category	Gene	Reference (TSS position ±4)
TSS-0001	23276	+	15	P	SCO0026
TSS-0002	30401	-	6	P	SCO0036
TSS-0003	31295	-	2	P	SCO0038	Vockenhuber et al. and Romero et al.
TSS-0004	32223	-	4	A	SCO0040
TSS-0005	41082	-	18	P	SCO0051
TSS-0006	43682	-	12	P	SCO0055
TSS-0007	44252	+	16	P	SCO0058	Romero et al.
TSS-0008	45217	-	5	N		Romero et al.
TSS-0009	46684	+	106	A	SCO0061
TSS-0010	49113	-	10	P	SCO0062
TSS-0011	61600	-	39	I	SCO0072
TSS-0012	64143	-	2	P	SCO0072
TSS-0013	64442	+	23	P	SCO0073
TSS-0014	64987	+	4	P	SCO0074
TSS-0015	66543	+	4	N		Romero et al.
TSS-0016	68422	+	3	P	SCO0080
TSS-0017	70905	-	11	A	SCO0084
TSS-0018	76246	-	5	P	SCO0088
TSS-0019	81225	-	80	P	SCO0097
TSS-0020	81310	-	5	S	SCO0097
TSS-0021	81494	-	4	S	SCO0097
TSS-0022	84235	-	34	P	SCO0101
TSS-0023	85545	-	63	A	SCO0103
TSS-0024	85637	-	13	A	SCO0103
TSS-0025	89092	+	8	P	SCO0106
TSS-0026	94899	-	9	P	SCO0116
TSS-0027	99996	-	2	S	SCO0121
TSS-0028	100401	-	22	P	SCO0121
TSS-0029	100707	-	28	A	SCO0122
TSS-0030	122730	+	5	P	SCO0132	Romero et al.
TSS-0031	130871	+	10	A	SCO0137
TSS-0032	131066	-	47	P	SCO0137
TSS-0033	136100	-	24	P	SCO0142
TSS-0034	137842	+	46	I	SCO0145
TSS-0035	158768	+	39	P	SCO0168	Romero et al.
TSS-0036	161094	-	58	P	SCO0170	Romero et al.
TSS-0037	164961	-	9	P	SCO0174	Romero et al.
TSS-0038	166860	+	37	P	SCO0178
TSS-0039	168615	-	48	P	SCO0179	Romero et al.
TSS-0040	173768	+	10	P	SCO0185	Romero et al.
TSS-0041	184865	+	576	P	SCO0194	Romero et al.
TSS-0042	187501	-	3	P	SCO0197
TSS-0043	189378	-	9	I	SCO0199
TSS-0044	190994	-	4	P	SCO0200
TSS-0045	191652	-	18	P	SCO0201	Romero et al.
TSS-0046	195490	-	17	P	SCO0204	Vockenhuber et al. and Romero et al.
TSS-0047	197191	+	4	P	SCO0208	Romero et al.
TSS-0048	202979	-	13	P	SCO0212
TSS-0049	204182	-	7	P	SCO0213
TSS-0050	213498	+	5	P	SCO0220
TSS-0051	214913	+	734	P	SCO0222
TSS-0052	216844	-	54	P	SCO0224
TSS-0053	218036	-	136	P	SCO0226
TSS-0054	221364	-	109	P	SCO0231
TSS-0055	222571	-	3	P	SCO0233
TSS-0056	228186	-	5	P	SCO0239
TSS-0057	229931	-	23	P	SCO0240
TSS-0058	229995	+	5	P	SCO0241
TSS-0059	230959	+	2	P	SCO0242	Romero et al.
TSS-0060	236515	-	48	P	SCO0246
TSS-0061	236539	+	2777	P	SCO0247	Vockenhuber et al.
TSS-0062	242194	+	21	P	SCO0253
TSS-0063	249635	+	160	P	SCO0260
TSS-0064	250805	+	11	P	SCO0262
TSS-0065	252917	-	11	P	SCO0263
TSS-0066	252920	+	2	P	SCO0264
TSS-0067	253474	+	5	P	SCO0265
TSS-0068	262320	-	9	N
TSS-0069	269688	-	11	P	SCO0277
TSS-0070	269783	+	3	P	SCO0278
TSS-0071	272835	+	8	P	SCO0282
TSS-0072	279597	+	6	P	SCO0287
TSS-0073	284098	-	31	A	SCO0291
TSS-0074	285376	-	19	A	SCO0292
TSS-0075	291743	-	4	A	SCO0297
TSS-0076	293519	-	51	P	SCO0298	Vockenhuber et al. and Romero et al.
TSS-0077	296397	-	3	P	SCO0300
TSS-0078	298790	+	10	P	SCO0305
TSS-0079	307492	-	3	P	SCO0310
TSS-0080	328297	+	6	P	SCO0326
TSS-0081	330179	+	29	P	SCO0329
TSS-0082	340697	-	16	P	SCO0336
TSS-0083	340752	+	45	P	SCO0337
TSS-0084	362600	+	9	P	SCO0358
TSS-0085	387574	+	5	P	SCO0374
TSS-0086	391241	+	9	P	SCO0376
TSS-0087	391704	-	18	A	SCO0376
TSS-0088	393471	+	15	P	SCO0379	Romero et al.
TSS-0089	395702	+	21	P	SCO0381	Vockenhuber et al. and Romero et al.
TSS-0090	424507	-	3	P	SCO0402	Romero et al.
TSS-0091	426833	-	6	P	SCO0405
TSS-0092	427610	+	33	P	SCO0407	Romero et al.
TSS-0093	428657	+	27	P	SCO0408
TSS-0094	431312	+	9	P	SCO0411
TSS-0095	432612	-	43	P	SCO0413	Romero et al.
TSS-0096	433679	-	48	P	SCO0414	Romero et al.
TSS-0097	438289	-	5	P	SCO0420
TSS-0098	440805	+	95	A	SCO0423
TSS-0099	444441	+	3	P	SCO0426
TSS-0100	447193	+	58	P	SCO0430
TSS-0101	453340	+	2	P	SCO0433
TSS-0102	461153	-	8	P	SCO0440
TSS-0103	461350	+	10	P	SCO0441
TSS-0104	465990	+	4	P	SCO0447
TSS-0105	471264	-	3	P	SCO0451	Romero et al.
TSS-0106	474868	-	93	A	SCO0455
TSS-0107	480973	+	16	P	SCO0459
TSS-0108	482348	-	3	P	SCO0460
TSS-0109	487546	-	6	P	SCO0465
TSS-0110	490414	-	25	P	SCO0468
TSS-0111	492858	+	9	I	SCO0471	Romero et al.
TSS-0112	497359	-	434	P	SCO0475
TSS-0113	497384	+	10	P	SCO0476
TSS-0114	501511	+	5	P	SCO0481
TSS-0115	505267	+	2	I	SCO0485
TSS-0116	510997	-	4	P	SCO0489
TSS-0117	511074	+	16	P	SCO0490
TSS-0118	511075	-	3	S	SCO0489
TSS-0119	527873	-	110	P	SCO0494
TSS-0120	528775	-	3	P	SCO0495
TSS-0121	532356	-	68	P	SCO0498
TSS-0122	532374	+	339	S	SCO0499
TSS-0123	532473	+	607	P	SCO0499
TSS-0124	533799	-	292	P	SCO0500	Romero et al.
TSS-0125	537545	+	25	P	SCO0504	Vockenhuber et al. and Romero et al.
TSS-0126	539051	+	3	P	SCO0505
TSS-0127	542235	+	54	P	SCO0506
TSS-0128	544141	+	23	P	SCO0509
TSS-0129	547809	+	75	P	SCO0513	Romero et al.
TSS-0130	553892	+	15	P	SCO0521
TSS-0131	555961	+	33	P	SCO0524
TSS-0132	556992	+	29	P	SCO0525
TSS-0133	559144	-	2928	P	SCO0527	Vockenhuber et al. and Romero et al.
TSS-0134	565833	-	7	A	SCO0533
TSS-0135	569516	+	3	P	SCO0537
TSS-0136	578063	+	11	P	SCO0543
TSS-0137	586925	-	11	P	SCO0546
TSS-0138	592995	-	10	P	SCO0552
TSS-0139	594466	+	50	A	SCO0554
TSS-0140	598727	+	3	P	SCO0557	Romero et al.
TSS-0141	599978	-	18	P	SCO0558
TSS-0142	603840	-	7	P	SCO0561	Romero et al.
TSS-0143	606604	-	13	P	SCO0563
TSS-0144	612374	-	124	P	SCO0570
TSS-0145	614175	+	29	A	SCO0572
TSS-0146	624279	+	4	P	SCO0582
TSS-0147	625099	+	11	P	SCO0583
TSS-0148	631018	-	73	P	SCO0588
TSS-0149	632103	-	3	P	SCO0589
TSS-0150	634777	-	36	P	SCO0592
TSS-0151	636541	+	28	P	SCO0595
TSS-0152	637316	+	5	P	SCO0596
TSS-0153	638374	-	2	P	SCO0597
TSS-0154	638394	+	11	P	SCO0598	Romero et al.
TSS-0155	639810	+	14	P	SCO0600
TSS-0156	646242	-	9	N
TSS-0157	647816	+	28	P	SCO0608
TSS-0158	662382	+	67	P	SCO0622
TSS-0159	669652	+	3	A	SCO0627	Romero et al.
TSS-0160	673580	-	152	P	SCO0631	Romero et al.
TSS-0161	676128	+	2	P	SCO0635
TSS-0162	677033	+	236	P	SCO0636	Romero et al.
TSS-0163	681854	-	3	S	SCO0640
TSS-0164	681905	+	109	P	SCO0641	Vockenhuber et al. and Romero et al.
TSS-0165	681910	-	2	P	SCO0640
TSS-0166	687488	-	4	P	SCO0644
TSS-0167	711660	-	11	P	SCO0671	Romero et al.
TSS-0168	712688	-	13	P	SCO0673
TSS-0169	717150	+	224	P	SCO0676	Romero et al.
TSS-0170	720095	+	2	P	SCO0677
TSS-0171	721194	-	5	P	SCO0678	Romero et al.
TSS-0172	723121	-	4	P	SCO0680
TSS-0173	723146	+	50	P	SCO0681
TSS-0174	726846	-	12	P	SCO0685	Vockenhuber et al. and Romero et al.
TSS-0175	726936	+	4	P	SCO0686
TSS-0176	736229	+	5	P	SCO0694
TSS-0177	737782	-	12	N
TSS-0178	739795	-	3	P	SCO0698
TSS-0179	743453	-	4	P	SCO0702	Romero et al.
TSS-0180	743467	+	21176	P	SCO0703	Romero et al.
TSS-0181	743902	+	170	P	SCO0704	Romero et al.
TSS-0182	745801	-	720	P	SCO0705
TSS-0183	756443	+	12	A	SCO0713
TSS-0184	761626	+	5	P	SCO0718
TSS-0185	767331	-	2	P	SCO0722
TSS-0186	768309	-	2	N
TSS-0187	768417	+	5	P	SCO0724	Romero et al.
TSS-0188	770623	-	9	P	SCO0726
TSS-0189	771521	-	3	P	SCO0727
TSS-0190	773381	-	147	P	SCO0730	Romero et al.
TSS-0191	776376	-	3692	P	SCO0733	Romero et al.
TSS-0192	779890	-	24	P	SCO0736	Romero et al.
TSS-0193	780863	+	7	P	SCO0738
TSS-0194	789837	-	62	P	SCO0747	Romero et al.
TSS-0195	789915	+	8	P	SCO0748
TSS-0196	796462	+	22	P	SCO0753
TSS-0197	804722	-	3	A	SCO0759
TSS-0198	806670	-	80	P	SCO0762	Romero et al.
TSS-0199	806741	+	18	P	SCO0763	Romero et al.
TSS-0200	806933	+	17	S	SCO0763
TSS-0201	809987	-	657	P	SCO0764	Romero et al.
TSS-0202	810312	+	5	A	SCO0765
TSS-0203	815887	+	3	P	SCO0767	Romero et al.
TSS-0204	816294	-	6	A	SCO0767
TSS-0205	820151	-	12	P	SCO0769
TSS-0206	823332	-	20	P	SCO0774
TSS-0207	823562	+	5	P	SCO0775
TSS-0208	827134	-	32	P	SCO0779
TSS-0209	829802	+	5	P	SCO0783
TSS-0210	829924	-	7	P	SCO0782
TSS-0211	838746	+	25	P	SCO0792	Romero et al.
TSS-0212	841835	+	24	P	SCO0795
TSS-0213	843749	+	6	P	SCO0797	Romero et al.
TSS-0214	846842	-	16	P	SCO0799
TSS-0215	850042	-	5	P	SCO0802	Romero et al.
TSS-0216	854804	+	4	A	SCO0808
TSS-0217	870363	-	11	P	SCO0820	Romero et al.
TSS-0218	883005	-	10	P	SCO0834
TSS-0219	884961	-	40	P	SCO0836
TSS-0220	892441	-	5	I	SCO0843
TSS-0221	892997	-	22	P	SCO0844	Romero et al.
TSS-0222	893283	-	14	P	SCO0845
TSS-0223	893357	+	26	P	SCO0846
TSS-0224	895819	-	3	P	SCO0848
TSS-0225	899035	+	9	P	SCO0853
TSS-0226	899420	+	12	P	SCO0854	Romero et al.
TSS-0227	905377	-	32	P	SCO0858
TSS-0228	910972	-	23	P	SCO0863
TSS-0229	912865	-	4	P	SCO0865
TSS-0230	914475	-	41	P	SCO0867
TSS-0231	914615	+	16	N
TSS-0232	919722	-	210	P	SCO0872	Romero et al.
TSS-0233	922247	+	7	P	SCO0877
TSS-0234	928506	-	7	P	SCO0881
TSS-0235	929049	+	2	P	SCO0883
TSS-0236	931212	-	22	P	SCO0884
TSS-0237	931266	+	7	P	SCO0885
TSS-0238	933635	+	165	P	SCO0888
TSS-0239	950366	-	17	P	SCO0902	Romero et al.
TSS-0240	954502	+	3	P	SCO0910
TSS-0241	971296	-	282	P	SCO0924
TSS-0242	976796	+	16	A	SCO0929
TSS-0243	977298	-	14	P	SCO0929
TSS-0244	978498	-	3	P	SCO0930
TSS-0245	978713	+	17	P	SCO0931
TSS-0246	983389	+	13	P	SCO0937
TSS-0247	986189	-	5	P	SCO0939
TSS-0248	988617	+	21	P	SCO0943
TSS-0249	988755	+	12	S	SCO0943	Romero et al.
TSS-0250	991112	-	9	P	SCO0945	Romero et al.
TSS-0251	993243	-	20	P	SCO0946	Romero et al.
TSS-0252	1004478	-	3	P	SCO0954
TSS-0253	1004911	-	34	P	SCO0955
TSS-0254	1006810	+	3	A	SCO0957
TSS-0255	1007260	-	4	P	SCO0957
TSS-0256	1008696	-	5	P	SCO0958	Romero et al.
TSS-0257	1008746	+	4	N		Romero et al.
TSS-0258	1016490	-	4	P	SCO0962
TSS-0259	1022961	-	7	P	SCO0970
TSS-0260	1023032	+	43	P	SCO0971	Romero et al.
TSS-0261	1024446	+	14	P	SCO0973	Vockenhuber et al. and Romero et al.
TSS-0262	1030856	-	111	P	SCO0978
TSS-0263	1037861	+	11	P	SCO0985	Romero et al.
TSS-0264	1039954	-	9	A	SCO0985
TSS-0265	1043333	-	5	A	SCO0988	Romero et al.
TSS-0266	1043351	+	4	P	SCO0988	Romero et al.
TSS-0267	1044600	-	182	P	SCO0989	Romero et al.
TSS-0268	1044619	+	9	N
TSS-0269	1045891	+	100	P	SCO0991	Romero et al.
TSS-0270	1051419	+	77	P	SCO0996
TSS-0271	1055437	-	1441	P	SCO0999	Romero et al.
TSS-0272	1056841	+	4	A	SCO1000
TSS-0273	1057183	-	8	S	SCO1000	Romero et al.
TSS-0274	1057350	-	13	P	SCO1000
TSS-0275	1058543	+	5	I	SCO1003	Romero et al.
TSS-0276	1061553	-	2	P	SCO1006
TSS-0277	1062550	+	2	A	SCO1007	Romero et al.
TSS-0278	1063165	+	3	P	SCO1008	Romero et al.
TSS-0279	1069614	-	4	P	SCO1013
TSS-0280	1069912	+	5	A	SCO1014
TSS-0281	1073219	-	3	P	SCO1017	Romero et al.
TSS-0282	1074084	-	193	P	SCO1018	Romero et al.
TSS-0283	1074142	+	4	P	SCO1019	Romero et al.
TSS-0284	1076997	-	9	P	SCO1020
TSS-0285	1077501	+	684	P	SCO1022
TSS-0286	1078484	+	53	P	SCO1023	Romero et al.
TSS-0287	1079141	+	2	P	SCO1024
TSS-0288	1084179	-	11	P	SCO1025
TSS-0289	1084307	+	56	P	SCO1026
TSS-0290	1087230	+	10	P	SCO1029
TSS-0291	1087637	+	13	P	SCO1030	Romero et al.
TSS-0292	1087841	-	34	A	SCO1030
TSS-0293	1087921	-	30	A	SCO1030
TSS-0294	1092334	+	8	P	SCO1034	Romero et al.
TSS-0295	1094860	+	31	P	SCO1038
TSS-0296	1100826	-	5	P	SCO1044
TSS-0297	1105000	-	2	P	SCO1048
TSS-0298	1115434	-	14	A	SCO1057
TSS-0299	1119114	-	6	P	SCO1060	Romero et al.
TSS-0300	1123761	+	18	A	SCO1063
TSS-0301	1127668	+	5	P	SCO1067
TSS-0302	1130108	-	10	P	SCO1069
TSS-0303	1134106	+	24	P	SCO1074
TSS-0304	1134121	-	94	P	SCO1073	Romero et al.
TSS-0305	1136712	-	2	P	SCO1075
TSS-0306	1138198	-	13	P	SCO1077
TSS-0307	1141642	-	2	P	SCO1080
TSS-0308	1142851	-	2	P	SCO1081
TSS-0309	1143606	-	70	S	SCO1082	Romero et al.
TSS-0310	1143673	-	234	P	SCO1082
TSS-0311	1144997	+	97	P	SCO1085	Romero et al.
TSS-0312	1145009	+	45	S	SCO1085
TSS-0313	1146399	-	21	P	SCO1086
TSS-0314	1147712	-	2	P	SCO1087	Romero et al.
TSS-0315	1149801	-	13	P	SCO1089
TSS-0316	1152798	+	3	P	SCO1094	Vockenhuber et al.
TSS-0317	1153370	-	4	A	SCO1094
TSS-0318	1154858	-	10	A	SCO1097
TSS-0319	1156424	-	2	P	SCO1098
TSS-0320	1160123	+	3	P	SCO1102
TSS-0321	1163965	+	9	P	SCO1106
TSS-0322	1168779	-	2	P	SCO1111
TSS-0323	1170662	+	13	P	SCO1113	Romero et al.
TSS-0324	1171863	+	88	P	SCO1114
TSS-0325	1177673	-	8	P	SCO1118
TSS-0326	1177741	+	21	P	SCO1119
TSS-0327	1179063	+	4	P	SCO1121
TSS-0328	1180792	-	36	P	SCO1122	Romero et al.
TSS-0329	1180851	+	62	P	SCO1123	Romero et al.
TSS-0330	1193304	+	10	P	SCO1135	Romero et al.
TSS-0331	1193325	-	10	P	SCO1134
TSS-0332	1196757	-	5	P	SCO1137
TSS-0333	1204390	-	10	P	SCO1144
TSS-0334	1204428	+	8	P	SCO1145
TSS-0335	1205837	+	7	P	SCO1147
TSS-0336	1208713	-	36	A	SCO1148
TSS-0337	1209660	+	6	P	SCO1149	Romero et al.
TSS-0338	1211477	-	8	P	SCO1151
TSS-0339	1211555	+	6	P	SCO1152
TSS-0340	1216584	+	13	P	SCO1156
TSS-0341	1224157	-	86	P	SCO1163	Romero et al.
TSS-0342	1224219	+	4	P	SCO1164
TSS-0343	1225870	-	2	P	SCO1166	Romero et al.
TSS-0344	1231546	-	7	P	SCO1169
TSS-0345	1234674	+	29	P	SCO1172
TSS-0346	1235112	-	8	A	SCO1172
TSS-0347	1235338	-	3	A	SCO1172
TSS-0348	1238060	-	110	A	SCO1174
TSS-0349	1242783	-	10	P	SCO1178
TSS-0350	1244890	+	5	P	SCO1181
TSS-0351	1262121	+	30	P	SCO1189
TSS-0352	1264654	-	3	P	SCO1191
TSS-0353	1272566	-	22	P	SCO1200	Romero et al.
TSS-0354	1277241	+	29	P	SCO1205	Romero et al.
TSS-0355	1281832	-	3	P	SCO1209
TSS-0356	1281851	+	19	P	SCO1210
TSS-0357	1283145	+	71	P	SCO1212
TSS-0358	1283231	+	47	S	SCO1212	Vockenhuber et al. and Romero et al.
TSS-0359	1285400	+	30	P	SCO1214	Romero et al.
TSS-0360	1286625	+	2	S	SCO1215	Vockenhuber et al. and Romero et al.
TSS-0361	1286663	+	11	P	SCO1215
TSS-0362	1287646	+	10	P	SCO1216	Romero et al.
TSS-0363	1292117	-	5	S	SCO1220
TSS-0364	1292172	-	9	P	SCO1220
TSS-0365	1292195	+	4	P	SCO1221
TSS-0366	1295438	-	8	P	SCO1224
TSS-0367	1302237	+	3	P	SCO1228
TSS-0368	1305844	-	3	P	SCO1230	Romero et al.
TSS-0369	1310656	-	4	P	SCO1236
TSS-0370	1313719	-	71	P	SCO1241	Romero et al.
TSS-0371	1313737	+	15	P	SCO1242
TSS-0372	1316114	-	10	P	SCO1243
TSS-0373	1316289	+	27	P	SCO1244
TSS-0374	1319859	+	5	P	SCO1247	Romero et al.
TSS-0375	1321207	-	21	P	SCO1249	Romero et al.
TSS-0376	1321315	+	3	P	SCO1250
TSS-0377	1324333	+	3	P	SCO1253
TSS-0378	1328895	+	3	A	SCO1258	Romero et al.
TSS-0379	1331650	+	14	P	SCO1261
TSS-0380	1333703	-	8	P	SCO1262	Romero et al.
TSS-0381	1339372	-	7	P	SCO1268
TSS-0382	1359669	+	15	P	SCO1289
TSS-0383	1363305	-	11	A	SCO1291
TSS-0384	1367543	+	60	P	SCO1293	Romero et al.
TSS-0385	1370221	+	4	P	SCO1295
TSS-0386	1370791	+	41	P	SCO1296
TSS-0387	1373469	-	12	P	SCO1297
TSS-0388	1378820	-	18	P	SCO1301
TSS-0389	1379752	-	7	P	SCO1302	Romero et al.
TSS-0390	1385216	+	7	P	SCO1308
TSS-0391	1385349	-	62	P	SCO1307	Vockenhuber et al. and Romero et al.
TSS-0392	1385454	+	4	S	SCO1308
TSS-0393	1387084	+	10	P	SCO1310
TSS-0394	1391345	+	19	P	SCO1315
TSS-0395	1392662	-	6	P	SCO1316
TSS-0396	1393143	-	44	P	SCO1317
TSS-0397	1393213	+	8	P	SCO1318
TSS-0398	1394273	+	866	P	SCO1319	Romero et al.
TSS-0399	1396164	-	6	P	SCO1320
TSS-0400	1398366	+	38	P	SCO1323
TSS-0401	1401111	+	11	P	SCO1326
TSS-0402	1402531	+	5	P	SCO1327
TSS-0403	1404380	+	5	A	SCO1328	Romero et al.
TSS-0404	1406038	+	32	P	SCO1331
TSS-0405	1409911	+	13	P	SCO1333
TSS-0406	1411345	-	9	N
TSS-0407	1411647	+	36	P	SCO1334	Romero et al.
TSS-0408	1415222	-	39	P	SCO1337
TSS-0409	1417147	+	34	P	SCO1340
TSS-0410	1419712	-	5	P	SCO1343
TSS-0411	1425431	-	5	P	SCO1349
TSS-0412	1436223	-	3	P	SCO1358
TSS-0413	1439097	-	4	P	SCO1360
TSS-0414	1442748	-	14	P	SCO1364	Romero et al.
TSS-0415	1442946	+	6	P	SCO1365	Romero et al.
TSS-0416	1443454	-	10	I	SCO1366
TSS-0417	1443944	-	11	P	SCO1366	Romero et al.
TSS-0418	1447950	+	3	P	SCO1371
TSS-0419	1451347	+	10	P	SCO1374	Romero et al.
TSS-0420	1451440	-	5	P	SCO1373
TSS-0421	1451590	+	2	S	SCO1374	Romero et al.
TSS-0422	1452497	+	696	P	SCO1375	Romero et al.
TSS-0423	1457945	-	175	P	SCO1378	Romero et al.
TSS-0424	1460694	-	83	P	SCO1381
TSS-0425	1461209	-	90	P	SCO1382	Romero et al.
TSS-0426	1463144	-	195	S	SCO1384
TSS-0427	1463239	-	344	P	SCO1384
TSS-0428	1463578	-	3	I	SCO1385	Romero et al.
TSS-0429	1464399	-	10	P	SCO1386
TSS-0430	1464482	-	9	S	SCO1386
TSS-0431	1465157	-	3	P	SCO1387
TSS-0432	1467807	-	29	P	SCO1388	Romero et al.
TSS-0433	1467941	-	19	S	SCO1388
TSS-0434	1473969	-	8268	P	SCOr03	Vockenhuber et al. and Romero et al.
TSS-0435	1474114	-	10	S	SCOr03	Romero et al.
TSS-0436	1474229	+	21	P	SCO1390
TSS-0437	1474731	+	8	P	SCO1391
TSS-0438	1477502	-	32	P	SCO1392
TSS-0439	1482702	-	2	P	SCO1395
TSS-0440	1486366	-	5	P	SCO1399
TSS-0441	1486847	-	4	P	SCO1400
TSS-0442	1490061	-	3	S	SCO1402
TSS-0443	1490155	-	13	P	SCO1402
TSS-0444	1490293	+	33	P	SCO1403	Romero et al.
TSS-0445	1496982	-	53	P	SCO1406
TSS-0446	1505123	-	19	P	SCO1410
TSS-0447	1505204	+	23	P	SCO1411
TSS-0448	1509476	-	871	P	SCO1413	Vockenhuber et al.
TSS-0449	1510109	-	4	P	SCO1414	Romero et al.
TSS-0450	1514210	+	4	P	SCO1418
TSS-0451	1515650	+	12	P	SCO1420
TSS-0452	1517140	+	189	P	SCO1421
TSS-0453	1518445	-	17	P	SCO1422	Romero et al.
TSS-0454	1519424	-	11	P	SCO1423	Romero et al.
TSS-0455	1519787	-	3	S	SCO1423	Romero et al.
TSS-0456	1522060	-	23	P	SCO1425
TSS-0457	1522280	+	6	P	SCO1426
TSS-0458	1527053	-	125	P	SCO1431	Romero et al.
TSS-0459	1529624	+	19	P	SCO1434
TSS-0460	1534313	-	3	P	SCO1436
TSS-0461	1536057	-	12	P	SCO1439	Vockenhuber et al. and Romero et al.
TSS-0462	1539414	-	735	P	SCO1443	Romero et al.
TSS-0463	1542095	+	3	P	SCO1445
TSS-0464	1544653	-	5	P	SCO1447
TSS-0465	1549709	+	10	P	SCO1453	Romero et al.
TSS-0466	1553698	+	3	N
TSS-0467	1556091	+	4	A	SCO1458
TSS-0468	1556255	-	3	P	SCO1458
TSS-0469	1560423	-	21	S	SCO1462
TSS-0470	1560447	-	33	P	SCO1462
TSS-0471	1561404	-	269	P	SCO1463	Romero et al.
TSS-0472	1562157	-	19	P	SCO1464
TSS-0473	1570513	-	4	P	SCO1469
TSS-0474	1573430	-	1	P	SCO1472	Romero et al.
TSS-0475	1574662	+	7	P	SCO1474
TSS-0476	1577602	-	2	P	SCO1475
TSS-0477	1579083	-	11	P	SCO1476
TSS-0478	1580514	-	4	P	SCO1477
TSS-0479	1580704	+	19	A	SCO1478
TSS-0480	1580899	-	388	P	SCO1478
TSS-0481	1581474	-	223	P	SCO1479	Vockenhuber et al. and Romero et al.
TSS-0482	1581939	-	135	P	SCO1480	Romero et al.
TSS-0483	1592141	-	499	P	SCO1488	Vockenhuber et al. and Romero et al.
TSS-0484	1592318	+	242	P	SCO1489
TSS-0485	1594292	-	324	P	SCO1491	Romero et al.
TSS-0486	1596414	-	4	P	SCO1493	Romero et al.
TSS-0487	1599368	-	56	P	SCO1496	Romero et al.
TSS-0488	1602566	-	58	P	SCO1499
TSS-0489	1605781	-	36	P	SCO1501
TSS-0490	1606742	+	8	P	SCO1504
TSS-0491	1609262	+	5	A	SCO1505
TSS-0492	1609863	-	274	P	SCO1505	Romero et al.
TSS-0493	1611339	-	34	P	SCO1506
TSS-0494	1611358	+	3	A	SCO1507
TSS-0495	1611949	+	6	A	SCO1507
TSS-0496	1614163	+	22	P	SCO1510
TSS-0497	1614201	-	20	P	SCO1509	Romero et al.
TSS-0498	1614239	-	11	S	SCO1509
TSS-0499	1615190	+	4	S	SCO1511
TSS-0500	1615234	+	64	P	SCO1511	Romero et al.
TSS-0501	1623200	+	5	A	SCO1517
TSS-0502	1623566	-	291	P	SCO1517
TSS-0503	1626825	-	214	P	SCO1521
TSS-0504	1628399	-	21	P	SCO1523
TSS-0505	1631890	-	7	P	SCO1527
TSS-0506	1632020	+	2	P	SCO1528	Romero et al.
TSS-0507	1634499	+	4	P	SCO1529	Romero et al.
TSS-0508	1636876	-	28	P	SCO1530	Romero et al.
TSS-0509	1636987	-	16	S	SCO1530
TSS-0510	1638995	-	3	P	SCO1531	Romero et al.
TSS-0511	1640971	-	4	P	SCO1533
TSS-0512	1641089	+	5	P	SCO1534
TSS-0513	1642023	-	21	P	SCOt01	Romero et al.
TSS-0514	1642515	-	3	P	SCO1535
TSS-0515	1642574	+	28	A	SCO1536
TSS-0516	1643617	+	13	A	SCO1536
TSS-0517	1650327	+	6	P	SCO1541	Romero et al.
TSS-0518	1652579	-	17	P	SCO1543	Romero et al.
TSS-0519	1652935	+	9	I	SCO1544
TSS-0520	1655152	-	19	P	SCO1546	Romero et al.
TSS-0521	1656318	+	288	P	SCOt03	Romero et al.
TSS-0522	1657199	-	35	P	SCO1548
TSS-0523	1657229	-	28	S	SCO1548
TSS-0524	1658420	-	14	P	SCO1549
TSS-0525	1658665	-	94	P	SCO1550	Vockenhuber et al. and Romero et al.
TSS-0526	1659151	+	27	P	SCO1551	Romero et al.
TSS-0527	1666665	-	12	S	SCO1554	Romero et al.
TSS-0528	1666842	-	133	P	SCO1554	Romero et al.
TSS-0529	1668945	-	7	P	SCO1556
TSS-0530	1672072	-	7	P	SCO1559	Romero et al.
TSS-0531	1672877	+	6	P	SCO1561
TSS-0532	1674251	-	73	P	SCO1563
TSS-0533	1676193	+	2	S	SCO1566	Romero et al.
TSS-0534	1676265	+	30	S	SCO1566
TSS-0535	1676361	-	27	P	SCO1565
TSS-0536	1676362	+	96	P	SCO1566
TSS-0537	1676539	-	9	A	SCO1566
TSS-0538	1681890	-	14	P	SCO1570
TSS-0539	1681891	+	16	P	SCO1571
TSS-0540	1681979	+	4	S	SCO1571	Romero et al.
TSS-0541	1692572	-	17	P	SCO1582
TSS-0542	1699196	+	5	P	SCO1589	Romero et al.
TSS-0543	1700919	+	1	P	SCO1591
TSS-0544	1708036	-	1254	P	SCO1595
TSS-0545	1708380	-	2	S	SCO1595	Romero et al.
TSS-0546	1710847	-	3	P	SCO1598
TSS-0547	1712073	-	237	P	SCO1600	Romero et al.
TSS-0548	1713279	-	2	P	SCO1602
TSS-0549	1720261	+	4	P	SCO1609
TSS-0550	1729404	-	3	P	SCO1616
TSS-0551	1731944	-	8	S	SCO1619
TSS-0552	1732052	-	8	P	SCO1619
TSS-0553	1736039	-	85	P	SCO1621
TSS-0554	1736141	+	6	P	SCO1622
TSS-0555	1737126	+	2	P	SCO1623
TSS-0556	1741619	-	6	P	SCO1626
TSS-0557	1742144	+	5	A	SCO1627
TSS-0558	1742277	-	3	P	SCO1627
TSS-0559	1744742	+	30	N
TSS-0560	1747893	-	56	P	SCO1631	Romero et al.
TSS-0561	1749058	-	8	P	SCO1632
TSS-0562	1749366	-	27	S	SCO1633	Vockenhuber et al. and Romero et al.
TSS-0563	1749451	-	473	P	SCO1633
TSS-0564	1751296	-	65	P	SCO1636	Romero et al.
TSS-0565	1752159	-	49	P	SCO1637	Romero et al.
TSS-0566	1752160	+	12	N
TSS-0567	1752675	-	96	P	SCO1638
TSS-0568	1755251	-	5943	P	SCO1640	Vockenhuber et al. and Romero et al.
TSS-0569	1759412	-	46	P	SCO1644
TSS-0570	1759947	-	6	P	SCO1645
TSS-0571	1760159	-	168	S	SCO1646
TSS-0572	1760199	-	253	P	SCO1646	Romero et al.
TSS-0573	1760239	-	115	S	SCO1646
TSS-0574	1763836	-	564	P	SCO1648
TSS-0575	1763898	+	22	P	SCO1649
TSS-0576	1763932	-	402	S	SCO1648
TSS-0577	1763989	+	18	S	SCO1649	Romero et al.
TSS-0578	1764544	-	7	I	SCO1650
TSS-0579	1765059	-	5	P	SCO1650
TSS-0580	1766159	-	156	P	SCO1651	Vockenhuber et al. and Romero et al.
TSS-0581	1771086	+	3	A	SCO1655
TSS-0582	1771636	-	117	P	SCO1655
TSS-0583	1776417	-	6	P	SCO1657	Vockenhuber et al. and Romero et al.
TSS-0584	1776458	+	4	P	SCO1658
TSS-0585	1776678	+	3	S	SCO1658
TSS-0586	1777690	+	102	P	SCO1659
TSS-0587	1777741	+	76	S	SCO1659	Romero et al.
TSS-0588	1778567	+	3	P	SCO1660
TSS-0589	1782009	+	32	P	SCO1662	Romero et al.
TSS-0590	1784336	-	10	P	SCO1663	Romero et al.
TSS-0591	1785891	-	2	P	SCO1665
TSS-0592	1786606	+	3	P	SCO1667
TSS-0593	1794029	-	4	P	SCO1672	Vockenhuber et al.
TSS-0594	1794076	+	52	P	SCO1673	Romero et al.
TSS-0595	1795245	-	4	P	SCO1674
TSS-0596	1795408	-	22	S	SCO1675
TSS-0597	1795566	-	17	P	SCO1675
TSS-0598	1797048	-	37	P	SCO1676
TSS-0599	1797130	+	26	P	SCOt08	Romero et al.
TSS-0600	1798424	-	6	P	SCO1678	Romero et al.
TSS-0601	1805151	-	3	P	SCO1684	Vockenhuber et al.
TSS-0602	1805345	+	10	P	SCO1685	Romero et al.
TSS-0603	1806309	+	15	P	SCO1686
TSS-0604	1811305	-	15	P	SCO1691
TSS-0605	1816391	+	41	P	SCO1695	Romero et al.
TSS-0606	1818880	-	20	P	SCO1697
TSS-0607	1818963	+	6	P	SCO1698
TSS-0608	1820483	-	181	P	SCO1700	Romero et al.
TSS-0609	1821781	-	9	P	SCO1701
TSS-0610	1830343	-	15	P	SCO1709
TSS-0611	1831849	-	6	P	SCO1710
TSS-0612	1835573	-	38	P	SCO1714	Romero et al.
TSS-0613	1839862	+	2	P	SCO1719
TSS-0614	1842203	-	74	P	SCO1721	Romero et al.
TSS-0615	1847564	+	38	P	SCO1727	Romero et al.
TSS-0616	1848777	-	23	P	SCO1728
TSS-0617	1850984	+	70	P	SCO1732	Romero et al.
TSS-0618	1851669	-	4	P	SCO1733
TSS-0619	1862795	+	84	P	SCO1743
TSS-0620	1869021	-	167	P	SCO1748
TSS-0621	1869182	+	13	P	SCO1749
TSS-0622	1869242	+	9	S	SCO1749
TSS-0623	1873042	-	3	P	SCO1751
TSS-0624	1874625	+	105	P	SCO1753	Romero et al.
TSS-0625	1875975	-	28	P	SCO1754
TSS-0626	1876122	+	20	N
TSS-0627	1880358	-	21	P	SCO1758
TSS-0628	1881810	-	4	P	SCO1760
TSS-0629	1883524	-	2	P	SCO1762	Romero et al.
TSS-0630	1884039	+	4	P	SCO1764
TSS-0631	1885485	-	6	P	SCO1765
TSS-0632	1888601	-	4682	P	SCO1768	Romero et al.
TSS-0633	1889387	-	6	P	SCO1769
TSS-0634	1892212	+	16	N
TSS-0635	1892213	-	198	P	SCO1772	Romero et al.
TSS-0636	1893641	-	8	P	SCO1773
TSS-0637	1898445	-	11	P	SCO1776
TSS-0638	1898618	+	66	P	SCO1777	Romero et al.
TSS-0639	1904229	-	6	P	SCO1779	Romero et al.
TSS-0640	1906170	-	140	P	SCO1780
TSS-0641	1907292	-	7	P	SCO1781
TSS-0642	1908437	+	80	P	SCO1784	Romero et al.
TSS-0643	1910912	-	3	P	SCO1786
TSS-0644	1913090	+	14	P	SCO1789
TSS-0645	1913275	-	30	P	SCO1788
TSS-0646	1922771	-	8	P	SCO1792	Romero et al.
TSS-0647	1922882	+	735	P	SCO1793	Romero et al.
TSS-0648	1924346	+	15	P	SCO1795
TSS-0649	1924363	+	14	S	SCO1795	Romero et al.
TSS-0650	1926134	-	7	S	SCO1796
TSS-0651	1926166	-	15	P	SCO1796	Romero et al.
TSS-0652	1926229	-	9	S	SCO1796
TSS-0653	1926662	-	5	P	SCO1797	Romero et al.
TSS-0654	1927604	-	23	P	SCO1798	Romero et al.
TSS-0655	1927668	+	5	P	SCO1799
TSS-0656	1928884	-	379	P	SCO1800	Vockenhuber et al. and Romero et al.
TSS-0657	1933145	-	9	N
TSS-0658	1933630	+	10	I	SCO1805
TSS-0659	1936711	-	2046	P	SCO1806
TSS-0660	1936837	+	24	P	SCO1807
TSS-0661	1939007	+	49	P	SCO1808	Vockenhuber et al. and Romero et al.
TSS-0662	1941195	-	4	P	SCO1810
TSS-0663	1941431	-	9	P	SCO1811	Romero et al.
TSS-0664	1942920	+	7	P	SCO1813
TSS-0665	1945291	-	8	P	SCO1815
TSS-0666	1948418	+	19	P	SCO1818	Romero et al.
TSS-0667	1950277	+	26	P	SCO1820	Romero et al.
TSS-0668	1950867	+	11	N		Romero et al.
TSS-0669	1952259	-	3	P	SCO1821	Romero et al.
TSS-0670	1956366	+	4	P	SCO1825
TSS-0671	1959189	+	13	P	SCO1828
TSS-0672	1960424	+	4	P	SCO1830
TSS-0673	1962217	+	23	P	SCO1831
TSS-0674	1965006	-	55	P	SCO1835
TSS-0675	1967489	-	6131	P	SCO1839	Romero et al.
TSS-0676	1969476	+	9	S	SCO1841	Romero et al.
TSS-0677	1969563	+	80	P	SCO1841
TSS-0678	1971509	-	2	P	SCO1842
TSS-0679	1973913	+	201	P	SCO1845
TSS-0680	1975651	+	209	P	SCO1847	Romero et al.
TSS-0681	1976831	+	2	P	SCO1848
TSS-0682	1987576	+	3	P	SCO1855
TSS-0683	1995066	-	3	P	SCO1860	Romero et al.
TSS-0684	1996295	-	11	P	SCO1861
TSS-0685	1998466	+	19	P	SCO1864	Romero et al.
TSS-0686	1998738	+	20	P	SCO1865
TSS-0687	2000421	+	7	P	SCO1866
TSS-0688	2000764	+	10	P	SCO1867
TSS-0689	2002987	-	7	P	SCO1868
TSS-0690	2004454	-	7	P	SCO1870
TSS-0691	2006120	+	191	P	SCO1872
TSS-0692	2006180	+	10	S	SCO1872
TSS-0693	2006199	-	5	P	SCO1871	Romero et al.
TSS-0694	2007027	+	21	P	SCO1873	Romero et al.
TSS-0695	2007926	+	198	P	SCO1875	Romero et al.
TSS-0696	2011522	-	7	P	SCO1878
TSS-0697	2020526	+	7	A	SCO1886
TSS-0698	2025509	-	14	P	SCO1890
TSS-0699	2028028	-	80	P	SCO1893
TSS-0700	2030381	-	6	P	SCO1895
TSS-0701	2032672	-	3	A	SCO1898
TSS-0702	2036453	+	3	P	SCO1902
TSS-0703	2037021	+	59	P	SCO1903
TSS-0704	2038869	-	3	P	SCO1904
TSS-0705	2040932	-	608	P	SCO1905	Romero et al.
TSS-0706	2044229	-	2	P	SCO1907	Romero et al.
TSS-0707	2046271	-	6	I	SCO1909
TSS-0708	2046992	-	2	P	SCO1909
TSS-0709	2048057	-	2	P	SCO1911
TSS-0710	2049500	+	2	P	SCO1914
TSS-0711	2049708	+	8	P	SCO1915
TSS-0712	2051513	-	7	P	SCO1916
TSS-0713	2052436	-	22	P	SCO1918
TSS-0714	2053441	-	245	P	SCO1920
TSS-0715	2054614	-	4	P	SCO1921
TSS-0716	2057218	+	11	A	SCO1925
TSS-0717	2058513	-	5	P	SCO1925
TSS-0718	2059132	-	151	P	SCO1926	Vockenhuber et al. and Romero et al.
TSS-0719	2060169	+	12	P	SCO1928	Romero et al.
TSS-0720	2061289	-	4	A	SCO1929	Romero et al.
TSS-0721	2066373	-	12	S	SCO1934
TSS-0722	2066403	-	12	P	SCO1934	Romero et al.
TSS-0723	2066590	+	50	P	SCO1935	Romero et al.
TSS-0724	2066631	+	12	S	SCO1935
TSS-0725	2068808	+	20	P	SCO1936
TSS-0726	2074270	-	3	P	SCO1940
TSS-0727	2075236	-	7	P	SCO1941	Vockenhuber et al.
TSS-0728	2077018	-	10	P	SCO1942
TSS-0729	2077547	-	618	P	SCO1943
TSS-0730	2077945	-	3	P	SCO1944
TSS-0731	2080031	-	145	P	SCO1946
TSS-0732	2081220	-	49	P	SCO1947	Vockenhuber et al. and Romero et al.
TSS-0733	2081352	-	3	S	SCO1947	Romero et al.
TSS-0734	2084436	-	2	P	SCO1948
TSS-0735	2085567	-	16	P	SCO1950
TSS-0736	2086796	-	28	P	SCO1951
TSS-0737	2087680	-	3	S	SCO1952
TSS-0738	2087807	-	3	P	SCO1952
TSS-0739	2089856	-	19	P	SCO1953	Romero et al.
TSS-0740	2090079	+	156	P	SCO1954
TSS-0741	2091793	+	29	P	SCO1956
TSS-0742	2097453	-	36	P	SCO1958	Romero et al.
TSS-0743	2097542	+	56	P	SCO1959
TSS-0744	2098289	+	56	P	SCO1960	Romero et al.
TSS-0745	2099672	-	4	P	SCO1961
TSS-0746	2102121	-	40	P	SCO1963
TSS-0747	2104967	-	20	P	SCO1965	Romero et al.
TSS-0748	2108211	-	13	S	SCO1967
TSS-0749	2108294	-	13	P	SCO1967
TSS-0750	2108379	+	32	P	SCO1968	Romero et al.
TSS-0751	2109316	+	5	P	SCO1969
TSS-0752	2110323	-	22	P	SCO1970
TSS-0753	2113110	-	2	P	SCO1973
TSS-0754	2113309	+	6	P	SCO1974
TSS-0755	2114562	+	6	A	SCO1975
TSS-0756	2115132	-	6	P	SCO1975
TSS-0757	2117589	-	7	N
TSS-0758	2118959	-	143	P	SCO1979
TSS-0759	2120418	-	13	P	SCO1982
TSS-0760	2120459	-	9	S	SCO1982
TSS-0761	2127773	-	16	P	SCO1989
TSS-0762	2128542	-	2	P	SCO1990	Romero et al.
TSS-0763	2130536	-	6	P	SCO1993	Romero et al.
TSS-0764	2131361	-	13	P	SCO1995
TSS-0765	2131993	-	3	P	SCO1996
TSS-0766	2132989	-	197	P	SCO1997	Romero et al.
TSS-0767	2134821	-	168	P	SCO1998	Romero et al.
TSS-0768	2134839	+	36	P	SCO1999
TSS-0769	2134973	-	2	S	SCO1998	Romero et al.
TSS-0770	2140893	-	218	P	SCO2001	Romero et al.
TSS-0771	2144382	-	21	P	SCO2003	Romero et al.
TSS-0772	2149195	+	804	P	SCO2008
TSS-0773	2155815	-	38	P	SCO2013
TSS-0774	2155851	+	4	P	SCOt09	Vockenhuber et al.
TSS-0775	2157773	-	15071	P	SCO2014	Romero et al.
TSS-0776	2165244	-	7	P	SCO2018
TSS-0777	2165818	+	3	P	SCO2020	Romero et al.
TSS-0778	2168237	-	4	P	SCO2022
TSS-0779	2168309	+	3	P	SCO2023
TSS-0780	2176762	-	3	P	SCO2026
TSS-0781	2177603	-	37	P	SCO2027	Romero et al.
TSS-0782	2186262	-	36	P	SCO2034	Romero et al.
TSS-0783	2191404	-	8	P	SCO2041
TSS-0784	2193732	-	7	P	SCO2043
TSS-0785	2194212	+	29	P	SCO2045	Romero et al.
TSS-0786	2205747	+	21	P	SCO2057
TSS-0787	2211216	-	4	P	SCO2062
TSS-0788	2211420	-	3	S	SCO2062
TSS-0789	2213142	+	24	A	SCO2064
TSS-0790	2215237	-	4	P	SCO2064
TSS-0791	2215293	+	5	P	SCO2065
TSS-0792	2215329	+	3	S	SCO2065	Romero et al.
TSS-0793	2216803	+	28	P	SCO2066	Romero et al.
TSS-0794	2220881	+	22	P	SCO2070	Romero et al.
TSS-0795	2221062	-	29	P	SCO2069
TSS-0796	2225155	-	11	P	SCO2073	Romero et al.
TSS-0797	2225923	-	76	P	SCO2074
TSS-0798	2226726	-	26	P	SCO2075
TSS-0799	2226812	-	16	S	SCO2075
TSS-0800	2226957	+	252	P	SCO2076	Romero et al.
TSS-0801	2231726	+	10	A	SCO2077
TSS-0802	2231883	+	17	A	SCO2078
TSS-0803	2231962	-	36	P	SCO2077	Romero et al.
TSS-0804	2232253	-	8223	P	SCO2078	Romero et al.
TSS-0805	2232419	-	34	S	SCO2078	Romero et al.
TSS-0806	2232960	-	35	S	SCO2079
TSS-0807	2233068	-	325	P	SCO2079	Romero et al.
TSS-0808	2233552	+	6	A	SCO2080
TSS-0809	2235733	-	22	S	SCO2082
TSS-0810	2235781	-	211	P	SCO2082
TSS-0811	2235846	-	13	S	SCO2082
TSS-0812	2235876	-	5	S	SCO2082	Romero et al.
TSS-0813	2237920	-	23	P	SCO2084
TSS-0814	2238194	-	13	S	SCO2084	Romero et al.
TSS-0815	2240818	-	4	P	SCO2086
TSS-0816	2248858	-	71	P	SCO2092	Romero et al.
TSS-0817	2249069	+	24	P	SCO2093
TSS-0818	2249741	+	74	S	SCO2094	Romero et al.
TSS-0819	2249789	+	112	P	SCO2094
TSS-0820	2255437	-	224	P	SCO2097	Vockenhuber et al. and Romero et al.
TSS-0821	2257287	+	13	P	SCO2100
TSS-0822	2258212	-	33	N		Romero et al.
TSS-0823	2261132	-	149	P	SCO2102	Romero et al.
TSS-0824	2261916	-	80	P	SCO2103
TSS-0825	2261934	+	3	N
TSS-0826	2263246	-	60	P	SCO2105	Romero et al.
TSS-0827	2264717	+	84	P	SCO2107	Romero et al.
TSS-0828	2267216	+	13	P	SCO2110	Romero et al.
TSS-0829	2270952	-	5	P	SCO2112	Romero et al.
TSS-0830	2271108	-	3	S	SCO2112
TSS-0831	2271109	+	13	P	SCO2113
TSS-0832	2271956	-	80	P	SCO2114
TSS-0833	2273425	-	18	P	SCO2115	Vockenhuber et al. and Romero et al.
TSS-0834	2273530	+	75	P	SCO2116
TSS-0835	2276540	+	3	P	SCO2117	Romero et al.
TSS-0836	2279578	-	6	P	SCO2118
TSS-0837	2280696	-	10	P	SCO2119
TSS-0838	2282880	-	16	P	SCO2121
TSS-0839	2283524	-	26	P	SCO2122
TSS-0840	2284332	+	6	P	SCO2124
TSS-0841	2285838	-	2	P	SCO2125
TSS-0842	2286964	-	2174	P	SCO2126	Romero et al.
TSS-0843	2290491	+	28	P	SCO2131
TSS-0844	2290583	-	17	P	SCO2130
TSS-0845	2292509	-	6	I	SCO2132
TSS-0846	2293733	-	7	P	SCO2132
TSS-0847	2296379	-	3	P	SCO2134
TSS-0848	2298800	-	11	P	SCO2136
TSS-0849	2298952	+	2	N		Romero et al.
TSS-0850	2300685	-	23	P	SCO2138	Romero et al.
TSS-0851	2301517	+	124	P	SCO2140
TSS-0852	2308771	-	695	P	SCO2146	Vockenhuber et al. and Romero et al.
TSS-0853	2309954	-	41	P	SCO2147	Romero et al.
TSS-0854	2314026	+	10	S	SCO2152
TSS-0855	2314234	-	2847	P	SCO2151
TSS-0856	2314405	+	19	P	SCO2152	Romero et al.
TSS-0857	2315061	-	11	I	SCO2153
TSS-0858	2316168	-	3	P	SCO2153
TSS-0859	2319550	-	2	P	SCO2156
TSS-0860	2319777	+	6	P	SCO2157
TSS-0861	2322298	-	6	P	SCO2158
TSS-0862	2324826	-	370	P	SCO2161	Vockenhuber et al. and Romero et al.
TSS-0863	2325018	+	34	P	SCO2162	Romero et al.
TSS-0864	2329534	-	43	P	SCO2164
TSS-0865	2332888	-	421	S	SCO2168	Romero et al.
TSS-0866	2333067	-	2598	P	SCO2168	Romero et al.
TSS-0867	2333150	+	46	P	SCO2169	Romero et al.
TSS-0868	2336061	-	203	P	SCO2172
TSS-0869	2338274	+	3	P	SCO2175
TSS-0870	2342351	+	17	P	SCO2179	Romero et al.
TSS-0871	2344238	+	1432	P	SCO2180	Romero et al.
TSS-0872	2347731	+	29	P	SCO2182	Romero et al.
TSS-0873	2353100	+	9	I	SCO2186
TSS-0874	2354571	+	5	P	SCO2188	Romero et al.
TSS-0875	2356455	+	26	P	SCO2190
TSS-0876	2357697	-	13	N
TSS-0877	2360797	-	57	P	SCO2192
TSS-0878	2360912	+	3	P	SCO2193
TSS-0879	2361877	+	70	P	SCO2194	Romero et al.
TSS-0880	2363038	+	11	P	SCO2195	Romero et al.
TSS-0881	2363402	+	1253	P	SCO2196	Romero et al.
TSS-0882	2364684	-	6	P	SCO2197	Romero et al.
TSS-0883	2364763	+	7	S	SCO2198	Romero et al.
TSS-0884	2364831	+	104	P	SCO2198	Romero et al.
TSS-0885	2366433	+	16	P	SCO2199	Vockenhuber et al. and Romero et al.
TSS-0886	2367728	+	26	P	SCO2201	Romero et al.
TSS-0887	2368147	+	10	P	SCO2202
TSS-0888	2371384	-	10	P	SCO2205	Romero et al.
TSS-0889	2371498	+	71	P	SCO2206
TSS-0890	2371945	+	6	P	SCO2207
TSS-0891	2373587	-	2	P	SCO2208
TSS-0892	2373605	+	1	P	SCO2209
TSS-0893	2374240	+	108	P	SCO2210
TSS-0894	2375406	+	45	P	SCO2211
TSS-0895	2376423	+	9	P	SCO2212	Vockenhuber et al. and Romero et al.
TSS-0896	2379621	+	3	P	SCO2216
TSS-0897	2380418	+	10	P	SCO2217
TSS-0898	2382653	+	25	P	SCO2219
TSS-0899	2400413	+	6	P	SCO2232
TSS-0900	2401780	+	46	P	SCO2233	Romero et al.
TSS-0901	2405823	-	3	P	SCO2234
TSS-0902	2405920	+	20	P	SCO2235
TSS-0903	2406115	+	5	P	SCO2236
TSS-0904	2408757	-	89	P	SCO2238
TSS-0905	2410181	-	27	P	SCO2240
TSS-0906	2410292	+	170	P	SCO2241
TSS-0907	2410357	+	22	S	SCO2241
TSS-0908	2412355	+	105	P	SCO2243
TSS-0909	2416160	-	3	P	SCO2246
TSS-0910	2416630	-	7	P	SCO2247
TSS-0911	2417848	+	32	P	SCO2250
TSS-0912	2419689	-	5	S	SCO2252
TSS-0913	2419915	-	12	P	SCO2252	Romero et al.
TSS-0914	2420157	-	5	I	SCO2253
TSS-0915	2420519	-	4	P	SCO2253
TSS-0916	2423051	+	4	P	SCO2256
TSS-0917	2423076	-	26	P	SCO2255	Romero et al.
TSS-0918	2423246	+	2	S	SCO2256	Romero et al.
TSS-0919	2424359	+	43	P	SCO2257
TSS-0920	2431422	-	4	P	SCO2261	Romero et al.
TSS-0921	2432295	+	2	P	SCO2263
TSS-0922	2434908	+	8	P	SCO2266
TSS-0923	2435899	-	51	N
TSS-0924	2435930	+	66	P	SCO2267
TSS-0925	2447775	+	4	P	SCO2278
TSS-0926	2449561	-	46	P	SCO2279	Romero et al.
TSS-0927	2455044	+	4	P	SCO2285
TSS-0928	2458788	-	9	N
TSS-0929	2460025	+	6	P	SCO2290
TSS-0930	2463312	-	1496	P	SCOs01	Romero et al.
TSS-0931	2465169	+	25	P	SCO2295
TSS-0932	2471173	-	7	P	SCO2301
TSS-0933	2471367	+	7	P	SCO2302
TSS-0934	2472708	+	100	P	SCO2303
TSS-0935	2473959	-	9	P	SCO2304
TSS-0936	2481884	+	3	P	SCO2311
TSS-0937	2485358	+	138	P	SCO2314	Romero et al.
TSS-0938	2486429	+	4	P	SCO2315
TSS-0939	2490116	+	222	P	SCO2319
TSS-0940	2491687	+	6	P	SCO2321	Romero et al.
TSS-0941	2500653	+	12	P	SCO2330
TSS-0942	2502759	+	4	P	SCO2334
TSS-0943	2506737	-	2	P	SCO2335	Romero et al.
TSS-0944	2510033	-	4	P	SCO2339
TSS-0945	2510090	+	153	P	SCO2340	Vockenhuber et al. and Romero et al.
TSS-0946	2511797	-	3	S	SCO2342
TSS-0947	2511894	-	3	P	SCO2342
TSS-0948	2511913	+	2	P	SCO2343
TSS-0949	2513581	+	11	A	SCO2344
TSS-0950	2514571	-	5	P	SCO2344
TSS-0951	2517636	-	282	P	SCO2347	Romero et al.
TSS-0952	2518587	-	123	N
TSS-0953	2521127	+	54	P	SCO2351
TSS-0954	2522699	-	85	P	SCO2353
TSS-0955	2522814	+	9	P	SCO2354
TSS-0956	2523286	-	11	P	SCOt10	Romero et al.
TSS-0957	2532246	-	5	P	SCO2362
TSS-0958	2533271	-	4	S	SCO2363
TSS-0959	2533347	-	7	P	SCO2363
TSS-0960	2533506	+	9	P	SCO2364
TSS-0961	2533510	-	4	S	SCO2363
TSS-0962	2533546	-	2	S	SCO2363	Romero et al.
TSS-0963	2535336	-	10	P	SCO2365
TSS-0964	2536624	-	43	P	SCO2366
TSS-0965	2537963	-	705	P	SCO2368	Romero et al.
TSS-0966	2537974	-	445	S	SCO2368
TSS-0967	2538225	-	2	S	SCO2368	Romero et al.
TSS-0968	2538229	+	5	A	SCO2369
TSS-0969	2538615	-	113	P	SCO2369
TSS-0970	2539213	-	130	P	SCO2370	Romero et al.
TSS-0971	2539400	+	13	S	SCO2371	Romero et al.
TSS-0972	2539431	-	18	S	SCO2370	Romero et al.
TSS-0973	2539483	+	16	P	SCO2371
TSS-0974	2544617	-	22	P	SCO2373	Romero et al.
TSS-0975	2544685	+	4	P	SCO2374
TSS-0976	2545470	+	8	P	SCO2375
TSS-0977	2546758	+	67	P	SCO2376	Romero et al.
TSS-0978	2551643	+	263	P	SCO2382	Romero et al.
TSS-0979	2552108	+	22	P	SCO2383
TSS-0980	2553813	+	11	I	SCO2383
TSS-0981	2556410	+	119	P	SCO2384	Romero et al.
TSS-0982	2556761	+	91	S	SCO2384
TSS-0983	2557985	-	80	P	SCO2385
TSS-0984	2559340	+	408	P	SCO2387
TSS-0985	2560106	+	4	P	SCO2388
TSS-0986	2561338	+	4374	P	SCO2389
TSS-0987	2564900	+	45	P	SCO2393
TSS-0988	2566120	+	5	P	SCO2394
TSS-0989	2568256	-	8	P	SCO2395
TSS-0990	2572192	-	3	S	SCO2400
TSS-0991	2572562	-	21	P	SCO2400
TSS-0992	2582120	+	3	I	SCO2408
TSS-0993	2593724	+	19	A	SCO2420
TSS-0994	2598676	-	3	A	SCO2424
TSS-0995	2600215	+	20	P	SCO2426	Romero et al.
TSS-0996	2613285	+	109	P	SCO2435	Romero et al.
TSS-0997	2618737	-	3	P	SCO2439
TSS-0998	2619473	-	194	P	SCO2440	Romero et al.
TSS-0999	2625429	+	13214	N		Romero et al.
TSS-1000	2629370	+	29	P	SCO2447
TSS-1001	2629520	+	18	S	SCO2447
TSS-1002	2644928	-	4	P	SCO2457
TSS-1003	2645451	-	24	P	SCO2458
TSS-1004	2645607	+	18	P	SCO2459	Romero et al.
TSS-1005	2646648	-	21	P	SCO2460
TSS-1006	2647033	-	44	P	SCOt11	Romero et al.
TSS-1007	2647247	+	22	S	SCO2461	Vockenhuber et al.
TSS-1008	2647258	-	22	P	SCOt13
TSS-1009	2647343	-	18	S	SCOt13	Romero et al.
TSS-1010	2647363	+	80	P	SCO2461	Romero et al.
TSS-1011	2647782	+	251	P	SCO2462	Romero et al.
TSS-1012	2649324	+	128	P	SCO2463	Romero et al.
TSS-1013	2658056	-	32	P	SCO2468
TSS-1014	2659469	-	2	P	SCO2469	Romero et al.
TSS-1015	2661652	-	11	P	SCO2471
TSS-1016	2662608	+	24	P	SCO2473
TSS-1017	2672045	-	4	P	SCO2481
TSS-1018	2676046	+	29	P	SCO2486
TSS-1019	2680340	+	92	P	SCO2489
TSS-1020	2682775	-	3	P	SCO2491
TSS-1021	2684737	-	276	P	SCO2493
TSS-1022	2690336	+	3	I	SCO2496	Romero et al.
TSS-1023	2699656	-	2	P	SCO2501
TSS-1024	2703896	-	129	P	SCO2504	Romero et al.
TSS-1025	2704004	+	14	P	SCO2505	Romero et al.
TSS-1026	2704834	+	6	P	SCO2506	Romero et al.
TSS-1027	2707308	+	30	N
TSS-1028	2708288	-	63	P	SCO2509
TSS-1029	2708334	-	46	S	SCO2509
TSS-1030	2709442	+	18	P	SCO2513	Romero et al.
TSS-1031	2710232	+	192	P	SCO2514
TSS-1032	2711253	+	2	P	SCO2516
TSS-1033	2716890	-	7	P	SCO2519
TSS-1034	2718295	-	2	P	SCO2520
TSS-1035	2723823	-	53	P	SCO2525	Romero et al.
TSS-1036	2723946	-	18	S	SCO2525	Romero et al.
TSS-1037	2725333	-	5	P	SCO2527
TSS-1038	2727364	-	247	P	SCO2528	Vockenhuber et al. and Romero et al.
TSS-1039	2727403	-	25	S	SCO2528	Romero et al.
TSS-1040	2727564	+	6	P	SCO2529	Vockenhuber et al.
TSS-1041	2728980	+	12	P	SCO2531
TSS-1042	2730367	+	25	P	SCO2532	Romero et al.
TSS-1043	2736606	+	194	P	SCO2539	Romero et al.
TSS-1044	2746000	-	14	P	SCO2546
TSS-1045	2747336	-	24	P	SCO2548
TSS-1046	2755123	-	53	P	SCO2554
TSS-1047	2756141	-	164	P	SCO2555	Romero et al.
TSS-1048	2758426	-	72	P	SCO2558
TSS-1049	2762220	-	15	P	SCO2560	Romero et al.
TSS-1050	2764429	-	21	P	SCO2561
TSS-1051	2766524	-	443	P	SCO2562	Romero et al.
TSS-1052	2766600	+	89	P	SCO2563	Romero et al.
TSS-1053	2768258	-	124	P	SCO2564
TSS-1054	2768568	-	2	P	SCO2565	Romero et al.
TSS-1055	2769502	-	3	S	SCO2566
TSS-1056	2769520	-	4	P	SCO2566
TSS-1057	2774499	-	27	P	SCO2569
TSS-1058	2778624	-	515	P	SCO2571	Vockenhuber et al. and Romero et al.
TSS-1059	2782025	-	9	P	SCOt14	Romero et al.
TSS-1060	2782599	-	136	P	SCO2575
TSS-1061	2782898	-	25	P	SCOt15	Vockenhuber et al.
TSS-1062	2783991	+	17	A	SCO2577
TSS-1063	2784087	-	16	P	SCO2577	Romero et al.
TSS-1064	2786440	-	4	I	SCO2579
TSS-1065	2786928	-	9	P	SCO2580
TSS-1066	2787005	+	9	P	SCO2582	Romero et al.
TSS-1067	2787173	-	20	P	SCO2581	Romero et al.
TSS-1068	2787206	+	9	S	SCO2582
TSS-1069	2790238	-	29	P	SCO2584	Romero et al.
TSS-1070	2793555	-	5	P	SCO2587
TSS-1071	2796995	+	12	P	SCO2589	Romero et al.
TSS-1072	2803096	+	6	P	SCO2591	Vockenhuber et al.
TSS-1073	2810671	-	54	P	SCO2594	Vockenhuber et al. and Romero et al.
TSS-1074	2812290	+	19	N
TSS-1075	2813094	-	4353	P	SCO2597	Romero et al.
TSS-1076	2819508	-	904	P	SCO2600	Romero et al.
TSS-1077	2823605	+	11	P	SCO2603
TSS-1078	2826179	+	21	P	SCO2605
TSS-1079	2826259	-	62	P	SCO2604
TSS-1080	2826447	+	8	S	SCO2605
TSS-1081	2829508	-	4	P	SCO2606
TSS-1082	2834892	-	48	P	SCO2610
TSS-1083	2836014	-	496	P	SCO2611	Romero et al.
TSS-1084	2836089	-	35	S	SCO2611	Romero et al.
TSS-1085	2836704	-	150	P	SCO2612
TSS-1086	2838671	-	8	P	SCO2614	Romero et al.
TSS-1087	2841581	-	1141	P	SCO2615	Romero et al.
TSS-1088	2841687	+	9	P	SCO2616
TSS-1089	2844162	-	38	P	SCO2617	Romero et al.
TSS-1090	2844204	-	18	S	SCO2617
TSS-1091	2844655	+	46	A	SCO2618	Romero et al.
TSS-1092	2845744	-	103	P	SCO2619	Romero et al.
TSS-1093	2847514	-	2779	P	SCO2620	Romero et al.
TSS-1094	2847660	-	97	P	SCOt16
TSS-1095	2847782	+	77	P	SCOt17	Romero et al.
TSS-1096	2847831	-	2	S	SCOt16
TSS-1097	2848242	-	7	S	SCO2621	Romero et al.
TSS-1098	2848649	-	11	P	SCO2621	Romero et al.
TSS-1099	2848734	+	9	P	SCO2622
TSS-1100	2851769	-	48	P	SCO2624	Romero et al.
TSS-1101	2851860	+	64	P	SCO2625
TSS-1102	2854597	-	1494	P	SCO2627	Romero et al.
TSS-1103	2854748	+	3	P	SCO2628
TSS-1104	2856109	-	7	A	SCO2629
TSS-1105	2860051	+	2476	P	SCO2633	Vockenhuber et al. and Romero et al.
TSS-1106	2861594	-	25	P	SCO2634
TSS-1107	2865826	+	14	P	SCO2637
TSS-1108	2870699	+	315	P	SCO2640
TSS-1109	2870778	+	49	S	SCO2640	Romero et al.
TSS-1110	2873663	+	14	P	SCO2643	Romero et al.
TSS-1111	2873743	+	11	S	SCO2643
TSS-1112	2877352	-	3	P	SCO2644
TSS-1113	2879447	+	12	P	SCO2647
TSS-1114	2880369	-	351	P	SCO2648	Romero et al.
TSS-1115	2882996	-	3	P	SCO2650
TSS-1116	2883269	+	41	A	SCO2651
TSS-1117	2884044	-	9	P	SCO2651
TSS-1118	2884061	+	165	P	SCO2652
TSS-1119	2885454	+	7	P	SCO2654	Romero et al.
TSS-1120	2886689	-	2	P	SCO2655	Romero et al.
TSS-1121	2886738	+	3	P	SCO2656
TSS-1122	2888288	+	5	P	SCO2657
TSS-1123	2892786	+	9	P	SCO2661
TSS-1124	2895078	+	10	P	SCO2663	Romero et al.
TSS-1125	2896147	+	3	P	SCO2664
TSS-1126	2897559	+	9	P	SCO2665
TSS-1127	2901634	+	1	P	SCO2667
TSS-1128	2903335	+	3	P	SCO2668
TSS-1129	2904722	+	62	P	SCO2669	Romero et al.
TSS-1130	2907651	-	20	P	SCO2670	Romero et al.
TSS-1131	2907747	+	41	P	SCO2671	Romero et al.
TSS-1132	2916715	-	6	P	SCO2676
TSS-1133	2918451	-	132	P	SCO2677	Romero et al.
TSS-1134	2925058	-	6	P	SCO2683
TSS-1135	2929528	+	50	P	SCOt18
TSS-1136	2929547	+	37	S	SCOt18	Romero et al.
TSS-1137	2930862	-	63	P	SCO2686
TSS-1138	2931699	+	8	P	SCO2688
TSS-1139	2934923	-	24	A	SCO2690
TSS-1140	2940333	+	9	P	SCO2695
TSS-1141	2942891	-	16	P	SCO2697
TSS-1142	2962051	-	16	P	SCO2718
TSS-1143	2962086	+	83	P	SCO2719
TSS-1144	2962636	-	7	A	SCO2719	Romero et al.
TSS-1145	2968918	+	6	A	SCO2723
TSS-1146	2975713	+	68	P	SCO2729
TSS-1147	2976327	+	7	P	SCO2730
TSS-1148	2980535	+	2	P	SCO2734
TSS-1149	2982224	+	3639	N		Romero et al.
TSS-1150	2982570	+	9	N
TSS-1151	2984104	-	135	P	SCO2736	Vockenhuber et al. and Romero et al.
TSS-1152	2986623	+	219	N
TSS-1153	2987596	+	5	P	SCO2741
TSS-1154	2987905	+	21	I	SCO2741
TSS-1155	2994844	+	76	P	SCO2748
TSS-1156	2996439	-	20	N		Romero et al.
TSS-1157	2999759	+	7	P	SCO2753
TSS-1158	3001129	+	2	P	SCO2754
TSS-1159	3002577	-	11	P	SCO2755
TSS-1160	3009462	+	5	A	SCO2761
TSS-1161	3012297	+	3	A	SCO2763
TSS-1162	3014748	-	18	P	SCO2763
TSS-1163	3015897	+	52	P	SCO2765
TSS-1164	3022753	+	191	P	SCO2771
TSS-1165	3026699	-	4	P	SCO2774
TSS-1166	3033112	+	57	P	SCO2780
TSS-1167	3034209	-	4	A	SCO2780
TSS-1168	3035578	+	11	P	SCO2782
TSS-1169	3041740	+	4	A	SCO2786
TSS-1170	3042474	+	55	P	SCO2787
TSS-1171	3042481	-	3	S	SCO2786
TSS-1172	3042549	-	3	P	SCO2786
TSS-1173	3043459	+	60	P	SCO2788
TSS-1174	3046228	-	49	S	SCO2790	Romero et al.
TSS-1175	3046291	-	93	P	SCO2790
TSS-1176	3046939	+	195	S	SCO2792	Romero et al.
TSS-1177	3046953	+	681	P	SCO2792
TSS-1178	3047031	+	529	S	SCO2792
TSS-1179	3048673	+	180	P	SCO2793	Romero et al.
TSS-1180	3049352	+	201	P	SCOt19	Romero et al.
TSS-1181	3051106	+	38	P	SCO2795
TSS-1182	3051120	-	8	P	SCO2794
TSS-1183	3053115	+	5	S	SCO2797
TSS-1184	3053185	+	6	P	SCO2797
TSS-1185	3053914	-	47	A	SCO2797
TSS-1186	3056370	+	6	A	SCO2799
TSS-1187	3059927	-	3	P	SCO2801
TSS-1188	3060046	+	12	P	SCO2802
TSS-1189	3062463	+	4	I	SCO2805
TSS-1190	3064595	+	21	P	SCO2807
TSS-1191	3064630	+	12	S	SCO2807
TSS-1192	3064712	+	2	S	SCO2807
TSS-1193	3070611	-	2	P	SCO2811
TSS-1194	3071936	+	27	P	SCO2813
TSS-1195	3073640	+	4	P	SCO2815
TSS-1196	3077412	-	83	P	SCO2817
TSS-1197	3079206	-	16	P	SCOt20	Romero et al.
TSS-1198	3079976	-	11	P	SCO2819
TSS-1199	3080360	-	11	P	SCO2820	Romero et al.
TSS-1200	3081234	-	32	I	SCO2821
TSS-1201	3081602	+	13	A	SCO2821
TSS-1202	3082238	+	8	N		Romero et al.
TSS-1203	3082275	+	7	N
TSS-1204	3083914	+	43	P	SCO2824
TSS-1205	3087628	+	3	P	SCO2828
TSS-1206	3087640	-	38	P	SCO2827
TSS-1207	3088506	+	8	P	SCO2829
TSS-1208	3089124	+	5	P	SCO2830
TSS-1209	3091792	+	34	P	SCOt21	Romero et al.
TSS-1210	3094995	+	62	S	SCOt22	Romero et al.
TSS-1211	3095131	+	186	P	SCOt22	Romero et al.
TSS-1212	3095311	+	17	S	SCO2836	Romero et al.
TSS-1213	3095396	+	53	P	SCO2836
TSS-1214	3097424	+	10	P	SCO2837
TSS-1215	3097544	+	9	S	SCO2837
TSS-1216	3098852	-	8	A	SCO2837
TSS-1217	3099817	+	3	A	SCO2838
TSS-1218	3101285	+	26	P	SCO2840
TSS-1219	3104407	-	24	P	SCO2843
TSS-1220	3116931	-	388	P	SCO2860	Romero et al.
TSS-1221	3121982	+	133	P	SCO2865
TSS-1222	3122068	+	94	S	SCO2865
TSS-1223	3122862	+	14	P	SCO2866
TSS-1224	3123186	+	10	S	SCO2866
TSS-1225	3123432	-	16	A	SCO2866	Romero et al.
TSS-1226	3123647	+	13	P	SCO2867
TSS-1227	3124292	+	62	P	SCO2869
TSS-1228	3125264	-	12	N
TSS-1229	3125325	+	16	P	SCO2870
TSS-1230	3130165	+	35	P	SCO2876
TSS-1231	3130799	+	7	P	SCO2877
TSS-1232	3131326	+	13	P	SCO2878	Romero et al.
TSS-1233	3134301	+	60	P	SCO2879
TSS-1234	3136278	+	28	P	SCO2880
TSS-1235	3141751	+	11	P	SCO2887	Romero et al.
TSS-1236	3142517	-	15	P	SCO2888
TSS-1237	3144364	-	4	P	SCO2889
TSS-1238	3145555	-	2	S	SCO2890
TSS-1239	3145616	+	4	S	SCO2892	Romero et al.
TSS-1240	3145677	+	157	P	SCO2892	Romero et al.
TSS-1241	3145711	-	50	P	SCO2890
TSS-1242	3147951	-	9	P	SCO2893
TSS-1243	3147974	-	6	S	SCO2893
TSS-1244	3150871	+	5	P	SCO2897	Romero et al.
TSS-1245	3153788	-	115	P	SCO2898	Romero et al.
TSS-1246	3154226	-	6	P	SCO2899
TSS-1247	3154614	-	41	S	SCO2900
TSS-1248	3154677	+	98	P	SCO2901	Romero et al.
TSS-1249	3154793	-	44	P	SCO2900
TSS-1250	3155174	+	56	P	SCOt23	Romero et al.
TSS-1251	3155892	-	14	P	SCO2902
TSS-1252	3156438	-	6	P	SCO2903
TSS-1253	3157238	-	216	P	SCO2904
TSS-1254	3157672	-	5983	P	SCO2905
TSS-1255	3161379	-	2	P	SCO2908	Romero et al.
TSS-1256	3165449	-	33	P	SCO2914
TSS-1257	3166596	-	56	P	SCO2916	Romero et al.
TSS-1258	3166715	+	85	P	SCO2917
TSS-1259	3169259	-	9	P	SCO2919
TSS-1260	3171774	-	286	P	SCO2920
TSS-1261	3174933	-	7	N
TSS-1262	3175107	+	98	P	SCO2924
TSS-1263	3179765	-	17	P	SCO2927	Romero et al.
TSS-1264	3186324	-	3	P	SCO2934
TSS-1265	3189182	-	17	P	SCO2936
TSS-1266	3191138	+	39	P	SCO2938
TSS-1267	3192926	-	33	P	SCO2939	Romero et al.
TSS-1268	3198561	-	4	P	SCO2942
TSS-1269	3198582	+	13	N
TSS-1270	3199114	+	3	A	SCO2943	Romero et al.
TSS-1271	3200490	+	9	A	SCO2944
TSS-1272	3200529	-	9	P	SCO2943
TSS-1273	3201488	+	5	A	SCO2945
TSS-1274	3204035	-	339	P	SCO2947	Romero et al.
TSS-1275	3204638	-	36	P	SCO2948	Romero et al.
TSS-1276	3204820	-	19	S	SCO2948
TSS-1277	3204837	+	18	P	SCO2949	Romero et al.
TSS-1278	3206752	-	25	S	SCO2950
TSS-1279	3206821	-	5439	P	SCO2950
TSS-1280	3206921	-	110	S	SCO2950	Romero et al.
TSS-1281	3208574	-	65	P	SCO2951
TSS-1282	3212258	-	25	P	SCO2953	Romero et al.
TSS-1283	3212773	-	62	P	SCO2954
TSS-1284	3216358	-	3	P	SCO2958
TSS-1285	3217808	-	73	P	SCO2959
TSS-1286	3218908	-	263	P	SCO2960
TSS-1287	3224040	-	95	P	SCO2963	Romero et al.
TSS-1288	3226936	-	2525	P	SCOs02
TSS-1289	3227532	-	14	P	SCO2966	Vockenhuber et al. and Romero et al.
TSS-1290	3228763	-	12	P	SCO2967
TSS-1291	3229928	-	9	P	SCO2968
TSS-1292	3230634	+	67	S	SCO2970	Vockenhuber et al. and Romero et al.
TSS-1293	3230670	+	119	P	SCO2970	Romero et al.
TSS-1294	3231962	-	5620	P	SCO2971
TSS-1295	3233271	-	6063	P	SCO2972	Romero et al.
TSS-1296	3234625	-	5	S	SCO2973	Romero et al.
TSS-1297	3234748	-	22	P	SCO2973
TSS-1298	3235870	+	3	A	SCO2974
TSS-1299	3236405	-	17	S	SCO2974	Romero et al.
TSS-1300	3236441	-	36	P	SCO2974	Romero et al.
TSS-1301	3241470	-	19	P	SCO2976
TSS-1302	3241639	+	34	P	SCO2977
TSS-1303	3246767	-	16	A	SCO2981
TSS-1304	3257116	+	2	P	SCO2987	Romero et al.
TSS-1305	3257670	+	37	P	SCO2988
TSS-1306	3260949	-	27	P	SCO2992	Romero et al.
TSS-1307	3261065	+	4	P	SCO2993
TSS-1308	3262343	+	14	P	SCO2995	Romero et al.
TSS-1309	3273668	-	36	P	SCO2999	Romero et al.
TSS-1310	3273912	-	28	S	SCO2999	Romero et al.
TSS-1311	3274746	-	23	P	SCO3000
TSS-1312	3279780	-	157	S	SCO3005	Romero et al.
TSS-1313	3279873	-	173	P	SCO3005	Romero et al.
TSS-1314	3280002	+	7	P	SCO3006
TSS-1315	3282709	-	3	P	SCO3008
TSS-1316	3283757	-	312	S	SCO3009
TSS-1317	3283837	-	200	S	SCO3009
TSS-1318	3283983	-	342	P	SCO3009	Romero et al.
TSS-1319	3286935	-	5	P	SCO3011
TSS-1320	3289013	-	4	P	SCO3012
TSS-1321	3289567	-	290	P	SCO3013	Romero et al.
TSS-1322	3290081	-	86	I	SCO3014
TSS-1323	3290726	-	25	P	SCO3014
TSS-1324	3294215	-	7	A	SCO3017	Romero et al.
TSS-1325	3302083	-	170	P	SCOr09
TSS-1326	3302280	-	71	S	SCOr09	Romero et al.
TSS-1327	3303364	-	8	P	SCO3020
TSS-1328	3303396	-	5	S	SCO3020
TSS-1329	3304605	+	7	A	SCO3022
TSS-1330	3306796	-	134	P	SCO3023	Romero et al.
TSS-1331	3312212	-	16	P	SCO3028
TSS-1332	3312450	+	14	A	SCO3029
TSS-1333	3314416	-	35	P	SCO3030	Romero et al.
TSS-1334	3321082	-	344	S	SCO3034	Romero et al.
TSS-1335	3321247	-	732	P	SCO3034	Romero et al.
TSS-1336	3321353	-	69	S	SCO3034	Romero et al.
TSS-1337	3321484	+	41	P	SCO3035	Romero et al.
TSS-1338	3322266	+	114	P	SCO3036	Romero et al.
TSS-1339	3326899	-	9	P	SCO3039
TSS-1340	3328349	+	10	P	SCO3041
TSS-1341	3330644	-	22	N
TSS-1342	3330660	+	10	N
TSS-1343	3330749	+	10	P	SCO3043	Romero et al.
TSS-1344	3332613	-	3	N
TSS-1345	3332628	+	42	P	SCO3044	Romero et al.
TSS-1346	3334377	+	158	P	SCO3045	Romero et al.
TSS-1347	3334576	+	31	S	SCO3045
TSS-1348	3341165	-	23	P	SCO3048	Romero et al.
TSS-1349	3341225	+	108	P	SCO3049
TSS-1350	3341286	+	22	S	SCO3049
TSS-1351	3342977	-	129	P	SCO3050	Romero et al.
TSS-1352	3344281	-	80	P	SCO3051	Romero et al.
TSS-1353	3344388	+	46	P	SCO3052
TSS-1354	3348893	+	13	P	SCO3055
TSS-1355	3352346	-	6	P	SCO3058
TSS-1356	3353918	-	157	P	SCO3060	Romero et al.
TSS-1357	3354048	+	6	P	SCO3061	Vockenhuber et al. and Romero et al.
TSS-1358	3356667	-	46	P	SCO3063	Romero et al.
TSS-1359	3356875	+	28	P	SCO3064	Romero et al.
TSS-1360	3358769	+	7	P	SCO3065
TSS-1361	3360481	-	100	P	SCO3067	Vockenhuber et al. and Romero et al.
TSS-1362	3360598	+	41	P	SCO3068	Romero et al.
TSS-1363	3360683	-	36	S	SCO3067
TSS-1364	3362034	-	8	P	SCO3069
TSS-1365	3363078	+	4	A	SCO3070	Romero et al.
TSS-1366	3367594	-	6	P	SCO3073
TSS-1367	3368388	-	2	P	SCO3074
TSS-1368	3369403	-	8	P	SCO3075
TSS-1369	3370222	-	24	N
TSS-1370	3371784	-	31	P	SCO3077
TSS-1371	3374639	+	2	P	SCO3080	Romero et al.
TSS-1372	3375912	+	3	P	SCO3082	Romero et al.
TSS-1373	3377207	-	153	P	SCO3083	Romero et al.
TSS-1374	3377276	-	107	S	SCO3083	Romero et al.
TSS-1375	3379356	+	6	P	SCO3086	Romero et al.
TSS-1376	3380999	-	597	P	SCOt24	Romero et al.
TSS-1377	3381328	+	12	P	SCO3089
TSS-1378	3386287	-	7	P	SCO3091	Romero et al.
TSS-1379	3387937	-	99	P	SCO3092	Vockenhuber et al. and Romero et al.
TSS-1380	3390480	-	11	P	SCO3095
TSS-1381	3391913	-	97	P	SCO3096	Romero et al.
TSS-1382	3392325	-	5	I	SCO3097
TSS-1383	3393053	-	6	P	SCO3097	Romero et al.
TSS-1384	3394257	-	13	P	SCO3098
TSS-1385	3396775	+	6	A	SCO3101
TSS-1386	3401937	+	1165	P	SCO3105
TSS-1387	3402388	+	5	S	SCO3106
TSS-1388	3402475	+	9	P	SCO3106
TSS-1389	3404397	+	650	S	SCO3108
TSS-1390	3404418	+	3022	P	SCO3108	Romero et al.
TSS-1391	3412493	-	263	P	SCO3111
TSS-1392	3412997	+	2	P	SCO3113
TSS-1393	3413206	-	4	P	SCO3112
TSS-1394	3418670	-	5	P	SCO3116
TSS-1395	3418867	+	9	P	SCO3117
TSS-1396	3421229	-	13	S	SCO3119
TSS-1397	3421340	-	16	P	SCO3119	Romero et al.
TSS-1398	3422376	+	37	P	SCO3122
TSS-1399	3423898	+	43	P	SCO3123	Romero et al.
TSS-1400	3424273	-	116	A	SCO3123
TSS-1401	3425050	+	137	P	SCO3124	Romero et al.
TSS-1402	3426536	+	4	P	SCO3126
TSS-1403	3429975	+	2	P	SCO3128
TSS-1404	3429995	-	763	P	SCO3127
TSS-1405	3434529	+	225	P	SCO3133	Romero et al.
TSS-1406	3435935	-	25	P	SCO3134	Romero et al.
TSS-1407	3436016	+	14	P	SCO3135
TSS-1408	3438723	-	93	P	SCO3137
TSS-1409	3439652	+	10	P	SCO3139
TSS-1410	3441192	-	11	A	SCO3139
TSS-1411	3441592	+	8	P	SCO3140	Romero et al.
TSS-1412	3447033	-	172	P	SCO3146
TSS-1413	3449015	-	142	P	SCO3147	Romero et al.
TSS-1414	3452258	-	239	P	SCO3150
TSS-1415	3452458	+	58	A	SCO3151
TSS-1416	3453711	-	6	P	SCO3152	Romero et al.
TSS-1417	3456606	+	269	P	SCO3155	Romero et al.
TSS-1418	3461234	-	10	P	SCO3158	Romero et al.
TSS-1419	3467669	+	24	A	SCO3166
TSS-1420	3470267	-	80	P	SCO3167	Romero et al.
TSS-1421	3471097	-	5	A	SCO3168
TSS-1422	3474233	-	2	P	SCO3169	Romero et al.
TSS-1423	3477824	+	13	P	SCO3173
TSS-1424	3479323	+	133	P	SCO3175
TSS-1425	3481920	-	6	P	SCOt26	Romero et al.
TSS-1426	3483236	-	53	P	SCO3177	Romero et al.
TSS-1427	3484812	-	226	P	SCO3179
TSS-1428	3485173	-	15	P	SCO3180
TSS-1429	3487449	+	8	P	SCO3183
TSS-1430	3487461	-	28	P	SCO3182	Vockenhuber et al.
TSS-1431	3491149	-	28	P	SCO3184
TSS-1432	3491275	+	12	P	SCO3185
TSS-1433	3492669	-	2	A	SCO3185	Romero et al.
TSS-1434	3492992	+	70	P	SCO3186	Romero et al.
TSS-1435	3494474	+	95	P	SCO3187	Romero et al.
TSS-1436	3494975	+	27	P	SCO3188
TSS-1437	3496629	+	27	P	SCO3190
TSS-1438	3500032	+	131	P	SCO3194	Romero et al.
TSS-1439	3501428	+	20	P	SCO3195	Vockenhuber et al.
TSS-1440	3506218	-	23	P	SCO3198	Romero et al.
TSS-1441	3510171	-	4	P	SCO3201
TSS-1442	3511171	+	17	S	SCO3203	Romero et al.
TSS-1443	3511576	+	29	P	SCO3203
TSS-1444	3511748	-	65	P	SCO3202	Romero et al.
TSS-1445	3513024	+	29	P	SCO3205
TSS-1446	3516054	-	19	P	SCO3207	Romero et al.
TSS-1447	3525930	-	9	P	SCO3215
TSS-1448	3528805	+	4	S	SCO3217
TSS-1449	3528878	+	10	P	SCO3217
TSS-1450	3528912	+	3	S	SCO3217	Romero et al.
TSS-1451	3531481	-	171	P	SCO3218
TSS-1452	3533028	+	33	A	SCO3220	Romero et al.
TSS-1453	3535978	+	7	A	SCO3224
TSS-1454	3538640	+	51	P	SCO3226
TSS-1455	3543259	+	27	P	SCO3230
TSS-1456	3588722	-	86	P	SCO3236	Vockenhuber et al.
TSS-1457	3602370	-	165	P	SCO3249
TSS-1458	3602599	+	6	P	SCOt27	Romero et al.
TSS-1459	3609721	-	3	P	SCO3259	Romero et al.
TSS-1460	3609726	+	38	P	SCO3260
TSS-1461	3610611	+	2258	P	SCO3261
TSS-1462	3610702	+	34	S	SCO3261
TSS-1463	3614358	+	5	P	SCO3267
TSS-1464	3615480	+	4	P	SCO3269
TSS-1465	3616218	+	3	P	SCO3270
TSS-1466	3617972	-	9	P	SCO3272
TSS-1467	3618213	+	61	P	SCO3273	Romero et al.
TSS-1468	3619527	-	13	P	SCO3275
TSS-1469	3623855	+	42	P	SCO3280
TSS-1470	3624969	+	15	P	SCO3282
TSS-1471	3636567	-	4	P	SCO3286	Romero et al.
TSS-1472	3642280	-	13	P	SCO3292
TSS-1473	3642976	-	2	P	SCO3293
TSS-1474	3644166	-	7	P	SCO3294
TSS-1475	3646131	+	12	P	SCO3297
TSS-1476	3648561	+	4	P	SCO3300
TSS-1477	3648652	-	24	P	SCO3299
TSS-1478	3649714	+	9	P	SCO3301
TSS-1479	3654065	-	162	P	SCO3303	Romero et al.
TSS-1480	3654133	+	6	P	SCO3304	Romero et al.
TSS-1481	3655964	+	7	P	SCO3305
TSS-1482	3656018	+	4	S	SCO3305
TSS-1483	3659585	-	2	P	SCO3307
TSS-1484	3661170	-	21	P	SCO3308
TSS-1485	3663042	-	16	P	SCO3311	Romero et al.
TSS-1486	3669433	+	29	A	SCO3317	Romero et al.
TSS-1487	3672967	+	208	A	SCO3320	Romero et al.
TSS-1488	3673385	+	28	N
TSS-1489	3673438	-	62	P	SCO3320	Romero et al.
TSS-1490	3673762	-	9	P	SCO3321
TSS-1491	3673916	+	4	P	SCO3322
TSS-1492	3675098	+	504	P	SCO3323	Romero et al.
TSS-1493	3676100	+	281	P	SCO3324	Romero et al.
TSS-1494	3678837	-	11	P	SCO3325	Romero et al.
TSS-1495	3679680	-	5	P	SCO3326
TSS-1496	3679708	-	3	S	SCO3326
TSS-1497	3680007	-	2627	P	SCO3327	Romero et al.
TSS-1498	3680340	-	58	P	SCO3328	Romero et al.
TSS-1499	3681213	-	221	P	SCO3329
TSS-1500	3682679	-	17	P	SCO3330
TSS-1501	3685311	-	6	S	SCO3333
TSS-1502	3685341	-	8	P	SCO3333
TSS-1503	3690782	-	6170	P	SCOr12	Vockenhuber et al.
TSS-1504	3691139	-	42	N		Romero et al.
TSS-1505	3691217	+	136	P	SCO3334	Romero et al.
TSS-1506	3699173	-	3	P	SCO3341
TSS-1507	3699956	-	11	P	SCO3342	Romero et al.
TSS-1508	3700446	-	6	P	SCO3343
TSS-1509	3700535	+	34	P	SCO3344	Romero et al.
TSS-1510	3704642	-	7	P	SCO3345	Romero et al.
TSS-1511	3706243	-	6	P	SCO3347
TSS-1512	3707327	-	2	P	SCO3348	Romero et al.
TSS-1513	3707399	+	40	P	SCO3349	Romero et al.
TSS-1514	3710688	+	4	P	SCO3351
TSS-1515	3712108	+	24	P	SCO3352
TSS-1516	3714179	-	691	P	SCO3353	Romero et al.
TSS-1517	3714375	+	3	P	SCO3355
TSS-1518	3715515	+	122	P	SCO3356	Romero et al.
TSS-1519	3720577	-	13	P	SCO3361
TSS-1520	3721342	+	20	P	SCO3363
TSS-1521	3722511	-	96	I	SCO3365
TSS-1522	3722588	+	5	A	SCO3365
TSS-1523	3723315	-	2	P	SCO3365	Romero et al.
TSS-1524	3725580	+	25	P	SCO3367
TSS-1525	3727304	+	19	P	SCO3369	Romero et al.
TSS-1526	3733297	+	17	P	SCO3372
TSS-1527	3738867	+	32	A	SCO3373
TSS-1528	3739093	-	1793	P	SCO3373
TSS-1529	3739211	-	260	S	SCO3373
TSS-1530	3739352	-	2	S	SCO3373	Romero et al.
TSS-1531	3740502	-	415	P	SCO3375
TSS-1532	3740524	-	207	S	SCO3375	Romero et al.
TSS-1533	3741122	-	5	S	SCO3376	Romero et al.
TSS-1534	3741220	-	19	P	SCO3376
TSS-1535	3741640	-	49	P	SCO3377	Romero et al.
TSS-1536	3741942	-	266	P	SCO3378	Romero et al.
TSS-1537	3748929	-	5	P	SCO3384
TSS-1538	3750688	+	3	P	SCO3387
TSS-1539	3754484	-	189	P	SCO3390	Romero et al.
TSS-1540	3756807	-	8	P	SCO3392	Romero et al.
TSS-1541	3760442	-	2	S	SCO3395
TSS-1542	3760539	-	2	P	SCO3395
TSS-1543	3761781	+	253	P	SCO3397	Vockenhuber et al. and Romero et al.
TSS-1544	3761850	-	27	P	SCO3396	Romero et al.
TSS-1545	3764143	+	12	P	SCO3398	Romero et al.
TSS-1546	3765749	+	80	P	SCO3400	Romero et al.
TSS-1547	3766796	+	157	P	SCO3402	Romero et al.
TSS-1548	3768012	-	461	P	SCO3403
TSS-1549	3770178	+	2	N
TSS-1550	3770249	-	204	P	SCO3404	Romero et al.
TSS-1551	3770975	-	5352	P	SCO3405
TSS-1552	3772106	-	86	P	SCO3406	Romero et al.
TSS-1553	3773342	-	2	P	SCO3407	Romero et al.
TSS-1554	3774814	+	6	S	SCO3409	Romero et al.
TSS-1555	3775094	-	5	P	SCO3408
TSS-1556	3775110	+	19	P	SCO3409	Romero et al.
TSS-1557	3775709	+	2	P	SCO3410
TSS-1558	3778208	+	42	P	SCO3412
TSS-1559	3778314	+	23	S	SCO3412	Romero et al.
TSS-1560	3778556	-	6	P	SCO3411
TSS-1561	3780301	-	9	P	SCO3414
TSS-1562	3784889	-	36	P	SCO3418
TSS-1563	3785358	-	7	P	SCO3419
TSS-1564	3786955	-	24	P	SCO3420	Vockenhuber et al.
TSS-1565	3787865	-	174	P	SCO3421
TSS-1566	3788108	+	48	P	SCO3423
TSS-1567	3788997	-	63	S	SCO3424
TSS-1568	3789100	-	99	P	SCO3424
TSS-1569	3789130	-	46	S	SCO3424
TSS-1570	3791103	-	221	P	SCO3428
TSS-1571	3791122	+	30	P	SCO3429
TSS-1572	3791727	+	31	P	SCO3431
TSS-1573	3793755	+	72	P	SCO3433
TSS-1574	3796515	+	9	P	SCO3435
TSS-1575	3797012	+	4	P	SCO3436
TSS-1576	3798734	-	24	A	SCO3436
TSS-1577	3799371	-	76	N		Romero et al.
TSS-1578	3801445	+	20	P	SCO3439	Romero et al.
TSS-1579	3803331	-	73	A	SCO3440
TSS-1580	3806049	-	4	S	SCO3443
TSS-1581	3806227	-	5	P	SCO3443
TSS-1582	3809946	-	26	P	SCO3447
TSS-1583	3811236	-	6	P	SCO3450	Romero et al.
TSS-1584	3816298	+	10	A	SCO3456
TSS-1585	3831524	+	45	A	SCO3470	Romero et al.
TSS-1586	3832019	-	41	P	SCO3470	Romero et al.
TSS-1587	3832247	-	1015	I	SCO3471	Romero et al.
TSS-1588	3832759	-	22	P	SCO3471
TSS-1589	3833276	-	5	P	SCO3472
TSS-1590	3834475	+	39	A	SCO3473
TSS-1591	3835100	-	3	P	SCO3473
TSS-1592	3835117	+	6	A	SCO3474
TSS-1593	3835381	+	17	A	SCO3474
TSS-1594	3835468	-	5	I	SCO3474	Romero et al.
TSS-1595	3835813	-	5	P	SCO3474	Romero et al.
TSS-1596	3839158	+	8	A	SCO3478
TSS-1597	3839879	+	5	A	SCO3478
TSS-1598	3840389	-	4	P	SCO3478
TSS-1599	3844629	+	12	N
TSS-1600	3844741	-	6	P	SCO3480
TSS-1601	3848081	+	11	A	SCO3484
TSS-1602	3850317	-	2	P	SCO3485
TSS-1603	3850342	+	19	P	SCO3486
TSS-1604	3853626	-	5	A	SCO3487	Romero et al.
TSS-1605	3854442	-	15	A	SCO3487	Romero et al.
TSS-1606	3854745	+	87	P	SCO3488	Romero et al.
TSS-1607	3858491	-	6	P	SCO3492
TSS-1608	3858610	+	71	A	SCO3493	Romero et al.
TSS-1609	3861776	+	4	A	SCO3496	Romero et al.
TSS-1610	3862199	-	5	I	SCO3496
TSS-1611	3862721	+	10	N
TSS-1612	3870369	+	19	A	SCO3503
TSS-1613	3872493	+	12	A	SCO3505
TSS-1614	3872969	+	126	A	SCO3505
TSS-1615	3873533	+	9	S	SCO3506
TSS-1616	3873554	+	15	P	SCO3506
TSS-1617	3877207	+	7	S	SCO3508
TSS-1618	3877301	+	12	P	SCO3508
TSS-1619	3877699	+	33	P	SCO3509
TSS-1620	3887378	-	14	N
TSS-1621	3894113	-	33	A	SCO3526
TSS-1622	3902315	-	17	A	SCO3534
TSS-1623	3902359	+	2	P	SCO3535
TSS-1624	3903611	-	87	A	SCO3535
TSS-1625	3904156	+	16	I	SCO3535
TSS-1626	3906855	-	137	P	SCO3538
TSS-1627	3908304	-	5	N
TSS-1628	3908441	-	97	P	SCOt28	Romero et al.
TSS-1629	3918026	-	12404	P	SCO3543
TSS-1630	3918392	-	5	I	SCO3544
TSS-1631	3920775	-	56	P	SCO3546
TSS-1632	3923606	-	19	P	SCO3547	Romero et al.
TSS-1633	3924673	-	1308	P	SCO3549	Vockenhuber et al.
TSS-1634	3924715	-	997	S	SCO3549	Romero et al.
TSS-1635	3924872	-	4	S	SCO3549	Romero et al.
TSS-1636	3933626	-	37	N		Romero et al.
TSS-1637	3933668	-	92	N		Romero et al.
TSS-1638	3933713	+	12	P	SCO3558
TSS-1639	3934693	+	1500	N		Romero et al.
TSS-1640	3935802	-	8	P	SCO3559	Romero et al.
TSS-1641	3935914	+	8	P	SCO3560	Romero et al.
TSS-1642	3936283	+	29	I	SCO3560	Romero et al.
TSS-1643	3939645	+	4	I	SCO3562
TSS-1644	3941096	+	32	P	SCO3563
TSS-1645	3943300	+	12	P	SCO3564	Romero et al.
TSS-1646	3944823	+	37	P	SCO3565
TSS-1647	3945434	+	3	P	SCO3566
TSS-1648	3946569	+	24	N		Romero et al.
TSS-1649	3948040	-	25	P	SCO3567
TSS-1650	3948812	-	6	P	SCO3568
TSS-1651	3950118	-	1284	N		Romero et al.
TSS-1652	3950227	+	36	S	SCO3571	Romero et al.
TSS-1653	3950265	+	478	P	SCO3571	Romero et al.
TSS-1654	3952862	-	2	P	SCO3573
TSS-1655	3954844	-	1832	P	SCO3576	Romero et al.
TSS-1656	3954997	+	14	P	SCO3577	Romero et al.
TSS-1657	3957037	+	5	I	SCO3578	Romero et al.
TSS-1658	3957846	-	84	P	SCO3579
TSS-1659	3958161	+	2	S	SCO3580	Romero et al.
TSS-1660	3958181	-	24	S	SCO3579	Romero et al.
TSS-1661	3958186	+	10	S	SCO3580
TSS-1662	3958243	+	14	P	SCO3580	Vockenhuber et al. and Romero et al.
TSS-1663	3958689	+	10	I	SCO3580
TSS-1664	3960947	+	4	S	SCO3582
TSS-1665	3961105	-	122	P	SCO3581	Vockenhuber et al. and Romero et al.
TSS-1666	3961226	+	5	P	SCO3582	Romero et al.
TSS-1667	3963086	+	13	P	SCOt29	Romero et al.
TSS-1668	3967014	+	6	A	SCO3589
TSS-1669	3968617	-	9	P	SCO3590	Romero et al.
TSS-1670	3977477	+	1	P	SCO3601
TSS-1671	3979782	-	1342	N
TSS-1672	3982077	+	15	P	SCO3605
TSS-1673	3982481	+	30	P	SCO3606
TSS-1674	3985048	+	3	A	SCO3607
TSS-1675	3985788	-	182965	P	SCO3608	Vockenhuber et al. and Romero et al.
TSS-1676	3989856	-	212	P	SCO3610	Romero et al.
TSS-1677	3989989	+	8	P	SCO3611	Romero et al.
TSS-1678	3995750	-	1891	P	SCO3615	Romero et al.
TSS-1679	3995823	-	29	S	SCO3615	Romero et al.
TSS-1680	3997556	-	25	P	SCO3618	Romero et al.
TSS-1681	3998015	-	72	P	SCO3619	Vockenhuber et al. and Romero et al.
TSS-1682	4001469	-	3	P	SCO3621	Romero et al.
TSS-1683	4001665	+	19	P	SCO3622	Romero et al.
TSS-1684	4003937	+	3	P	SCO3624
TSS-1685	4004955	-	15	P	SCO3625	Romero et al.
TSS-1686	4006818	-	13	P	SCO3628
TSS-1687	4008222	+	145	P	SCO3630
TSS-1688	4008340	-	2	P	SCO3629	Romero et al.
TSS-1689	4010391	+	2	P	SCO3633
TSS-1690	4025472	-	5	P	SCO3646
TSS-1691	4025963	-	3	P	SCO3647
TSS-1692	4028852	-	49	P	SCO3649
TSS-1693	4029494	-	18	P	SCO3650
TSS-1694	4031246	-	4	P	SCO3652	Romero et al.
TSS-1695	4032146	-	11	P	SCO3653
TSS-1696	4035925	-	40	P	SCO3656	Romero et al.
TSS-1697	4036611	-	26	P	SCO3657
TSS-1698	4036689	+	24	P	SCO3658
TSS-1699	4038196	+	6	A	SCO3659
TSS-1700	4038566	-	104	P	SCO3659	Romero et al.
TSS-1701	4043078	-	37	P	SCO3661
TSS-1702	4043324	+	7	N
TSS-1703	4043901	-	7295	P	SCO3663	Romero et al.
TSS-1704	4043962	+	25	P	SCO3664	Romero et al.
TSS-1705	4047464	-	6	S	SCO3666
TSS-1706	4047585	-	6	P	SCO3666
TSS-1707	4048317	-	133	P	SCO3667	Romero et al.
TSS-1708	4052725	-	424	P	SCO3671	Romero et al.
TSS-1709	4058458	-	4	A	SCO3675
TSS-1710	4059496	+	32	P	SCO3676	Romero et al.
TSS-1711	4061654	-	56	P	SCO3678
TSS-1712	4061946	-	38	S	SCO3678
TSS-1713	4062131	+	597	P	SCOt30	Vockenhuber et al. and Romero et al.
TSS-1714	4064602	+	12	P	SCO3681	Romero et al.
TSS-1715	4067492	-	32	P	SCO3684	Romero et al.
TSS-1716	4067670	+	3	P	SCO3685	Romero et al.
TSS-1717	4068713	-	7	P	SCO3686	Romero et al.
TSS-1718	4070335	+	32	I	SCO3688
TSS-1719	4070372	+	25	I	SCO3688
TSS-1720	4070497	+	3	I	SCO3688
TSS-1721	4074209	+	3	P	SCO3693
TSS-1722	4077955	+	33	A	SCO3698
TSS-1723	4078997	-	8	P	SCO3699
TSS-1724	4085883	-	6	P	SCO3709
TSS-1725	4086039	+	1	P	SCO3710
TSS-1726	4087677	+	6	P	SCO3711
TSS-1727	4088061	+	2	P	SCO3712
TSS-1728	4088085	-	30	N
TSS-1729	4090508	-	15	P	SCO3714	Vockenhuber et al. and Romero et al.
TSS-1730	4091245	-	67	P	SCO3715
TSS-1731	4099460	-	2	P	SCO3724
TSS-1732	4101609	+	1	P	SCO3727
TSS-1733	4105198	+	119	P	SCO3731
TSS-1734	4105236	+	102	S	SCO3731	Romero et al.
TSS-1735	4109237	-	2	P	SCO3736	Romero et al.
TSS-1736	4119270	-	99	P	SCO3748	Vockenhuber et al. and Romero et al.
TSS-1737	4119359	+	15	N
TSS-1738	4120170	-	6	P	SCO3749	Romero et al.
TSS-1739	4131938	+	6	A	SCO3758
TSS-1740	4135114	-	11	P	SCO3761
TSS-1741	4137609	-	11	P	SCO3763
TSS-1742	4140257	-	12	P	SCO3765
TSS-1743	4141343	+	292	P	SCO3767
TSS-1744	4153041	+	7	P	SCO3778	Vockenhuber et al. and Romero et al.
TSS-1745	4155623	+	7	P	SCO3780
TSS-1746	4160059	-	14	P	SCO3782
TSS-1747	4169611	+	4826	P	SCO3792	Vockenhuber et al. and Romero et al.
TSS-1748	4171300	+	11	P	SCO3793	Romero et al.
TSS-1749	4172796	-	9	P	SCO3794
TSS-1750	4174574	-	14	P	SCO3795
TSS-1751	4174717	+	5	P	SCO3796
TSS-1752	4179603	-	13	P	SCO3799
TSS-1753	4179615	+	9	P	SCO3800	Romero et al.
TSS-1754	4181609	+	6	P	SCO3801
TSS-1755	4182968	+	9	P	SCO3802
TSS-1756	4184790	+	13	P	SCO3805
TSS-1757	4186040	+	7	A	SCO3807
TSS-1758	4186664	-	31	S	SCO3807
TSS-1759	4186679	+	3	P	SCO3808	Vockenhuber et al.
TSS-1760	4186700	-	37	P	SCO3807
TSS-1761	4189715	-	5	P	SCO3810	Romero et al.
TSS-1762	4189734	+	9	P	SCO3811
TSS-1763	4190996	+	4	P	SCO3812
TSS-1764	4192464	+	66	P	SCO3814
TSS-1765	4196091	-	6	P	SCO3816	Romero et al.
TSS-1766	4197432	-	10	P	SCO3817	Romero et al.
TSS-1767	4197459	-	7	S	SCO3817
TSS-1768	4197520	+	4	P	SCO3818	Romero et al.
TSS-1769	4200473	-	23	S	SCO3820
TSS-1770	4200542	-	27	P	SCO3820	Romero et al.
TSS-1771	4200566	+	7	S	SCO3821	Romero et al.
TSS-1772	4200647	+	21	P	SCO3821
TSS-1773	4203092	-	147	P	SCO3822	Romero et al.
TSS-1774	4203210	+	33	N		Romero et al.
TSS-1775	4209978	-	17	P	SCO3827
TSS-1776	4214554	+	5	P	SCO3832
TSS-1777	4215824	-	6	P	SCO3833
TSS-1778	4217380	-	23	P	SCO3834
TSS-1779	4217400	+	10	P	SCO3835
TSS-1780	4222870	-	36	P	SCO3839	Romero et al.
TSS-1781	4223718	-	13	P	SCO3840	Romero et al.
TSS-1782	4225524	-	2	P	SCO3841
TSS-1783	4226895	-	28	P	SCOt31	Romero et al.
TSS-1784	4227007	+	20	S	SCO3843	Romero et al.
TSS-1785	4227081	+	232	S	SCO3843
TSS-1786	4227103	+	1467	P	SCO3843
TSS-1787	4227250	+	1	S	SCO3843
TSS-1788	4233527	+	277	P	SCO3848	Romero et al.
TSS-1789	4236511	-	5	P	SCO3849
TSS-1790	4238104	+	9	A	SCO3851
TSS-1791	4238360	-	65	P	SCO3852	Romero et al.
TSS-1792	4239194	+	11	P	SCO3854
TSS-1793	4240795	-	12	P	SCO3855
TSS-1794	4241410	-	205	P	SCO3856	Romero et al.
TSS-1795	4241679	+	84	P	SCO3857
TSS-1796	4243202	+	9	A	SCO3858
TSS-1797	4243384	-	87	P	SCO3858	Romero et al.
TSS-1798	4247965	-	144	P	SCO3862	Romero et al.
TSS-1799	4248804	+	122	P	SCO3864
TSS-1800	4251802	+	22	P	SCO3868
TSS-1801	4252822	+	175	P	SCO3869	Romero et al.
TSS-1802	4256085	-	4	A	SCO3869
TSS-1803	4258461	-	4	S	SCO3870	Romero et al.
TSS-1804	4258916	-	21	P	SCO3870	Romero et al.
TSS-1805	4258993	+	98	P	SCO3871
TSS-1806	4259901	-	122	P	SCOt33	Vockenhuber et al. and Romero et al.
TSS-1807	4260654	-	6	S	SCO3872
TSS-1808	4260906	-	9	P	SCO3872	Romero et al.
TSS-1809	4265574	-	1143	P	SCO3874	Vockenhuber et al. and Romero et al.
TSS-1810	4267939	-	182	P	SCO3876
TSS-1811	4268550	-	180	P	SCO3877
TSS-1812	4269936	-	7	S	SCO3878
TSS-1813	4269955	-	216	P	SCO3878
TSS-1814	4270243	-	110	S	SCO3878
TSS-1815	4270495	-	13	N		Romero et al.
TSS-1816	4272843	-	35	P	SCO3879	Romero et al.
TSS-1817	4272883	+	79	S	SCO3880	Romero et al.
TSS-1818	4272963	+	1004	P	SCO3880	Romero et al.
TSS-1819	4273559	+	18	P	SCO3882	Romero et al.
TSS-1820	4273845	-	11	A	SCO3882
TSS-1821	4274002	+	6	P	SCO3883
TSS-1822	4277021	+	35	P	SCO3886	Romero et al.
TSS-1823	4277949	+	10	P	SCO3887
TSS-1824	4279325	+	32	P	SCO3888
TSS-1825	4281621	-	27	P	SCO3890
TSS-1826	4282643	-	27	P	SCO3891	Romero et al.
TSS-1827	4283450	-	9	P	SCO3892
TSS-1828	4285070	-	29	S	SCO3893	Romero et al.
TSS-1829	4285095	-	46	P	SCO3893
TSS-1830	4292334	-	164	P	SCO3897
TSS-1831	4292353	+	26	A	SCO3897
TSS-1832	4293666	-	5	P	SCO3898
TSS-1833	4295598	-	74	P	SCO3900	Romero et al.
TSS-1834	4295743	+	78	P	SCO3901
TSS-1835	4298819	+	3	P	SCO3902
TSS-1836	4300268	+	3	N
TSS-1837	4302577	-	81	P	SCO3904
TSS-1838	4303012	-	14	P	SCO3905	Romero et al.
TSS-1839	4303080	+	225	P	SCO3906	Vockenhuber et al. and Romero et al.
TSS-1840	4303167	+	33	S	SCO3906	Romero et al.
TSS-1841	4304235	+	11	P	SCO3908
TSS-1842	4306816	+	13	P	SCO3911
TSS-1843	4308344	+	8	P	SCO3912
TSS-1844	4308427	+	5	S	SCO3912
TSS-1845	4310339	-	11	P	SCO3913
TSS-1846	4310875	-	47	P	SCO3914
TSS-1847	4314318	-	14	P	SCO3918
TSS-1848	4315336	-	10	P	SCO3919
TSS-1849	4315355	+	11	N		Romero et al.
TSS-1850	4317531	+	15	P	SCO3923
TSS-1851	4317599	-	6	P	SCO3922
TSS-1852	4317615	+	11	S	SCO3923
TSS-1853	4318070	+	237	P	SCO3924	Romero et al.
TSS-1854	4319421	+	5	P	SCO3926
TSS-1855	4320621	+	10	A	SCO3927
TSS-1856	4321572	+	2909	P	SCO3928	Romero et al.
TSS-1857	4322963	+	59	I	SCO3928	Romero et al.
TSS-1858	4323771	+	290	N
TSS-1859	4323803	+	519	N
TSS-1860	4323842	+	309	N		Romero et al.
TSS-1861	4325866	-	502	P	SCO3929	Romero et al.
TSS-1862	4325943	+	3	P	SCO3930
TSS-1863	4326774	-	9	N		Romero et al.
TSS-1864	4328065	-	3	I	SCO3932
TSS-1865	4328460	+	2223	P	SCO3933
TSS-1866	4332699	-	41	I	SCO3937	Romero et al.
TSS-1867	4333756	-	4	S	SCO3937
TSS-1868	4333779	-	5	P	SCO3937
TSS-1869	4336433	-	190	P	SCO3940	Romero et al.
TSS-1870	4336751	+	27	A	SCO3941
TSS-1871	4337697	-	93	P	SCO3941	Romero et al.
TSS-1872	4337715	+	76	P	SCO3942
TSS-1873	4339530	+	24	P	SCO3944	Romero et al.
TSS-1874	4340821	+	114	P	SCO3945	Romero et al.
TSS-1875	4350765	-	12	I	SCO3950
TSS-1876	4351943	-	11	P	SCO3951
TSS-1877	4352730	+	3	A	SCO3953
TSS-1878	4353010	-	7	P	SCO3953
TSS-1879	4355984	+	669	P	SCO3956	Romero et al.
TSS-1880	4361825	-	7	P	SCO3961	Romero et al.
TSS-1881	4363267	-	13	P	SCO3962
TSS-1882	4370022	+	19	N		Romero et al.
TSS-1883	4372078	+	17	N
TSS-1884	4372090	-	10	P	SCO3970
TSS-1885	4373705	-	15	P	SCO3971	Romero et al.
TSS-1886	4373868	+	84	P	SCO3972	Romero et al.
TSS-1887	4373983	-	3	S	SCO3971	Romero et al.
TSS-1888	4376916	-	12	P	SCO3974	Vockenhuber et al. and Romero et al.
TSS-1889	4378082	-	4	P	SCO3975	Romero et al.
TSS-1890	4378924	+	2	S	SCO3977	Romero et al.
TSS-1891	4379098	-	9	P	SCO3976
TSS-1892	4379250	+	1305	P	SCO3977	Romero et al.
TSS-1893	4379266	+	15	S	SCO3977
TSS-1894	4381958	-	6	P	SCO3978
TSS-1895	4382657	+	2	P	SCOt34	Romero et al.
TSS-1896	4383566	-	42	P	SCO3980
TSS-1897	4384371	-	10	P	SCO3981
TSS-1898	4386360	-	157	A	SCO3987	Romero et al.
TSS-1899	4386621	+	17	P	SCO3988
TSS-1900	4387539	-	40	N		Romero et al.
TSS-1901	4387836	+	62	A	SCO3990
TSS-1902	4393601	-	10	P	SCO3998
TSS-1903	4394039	+	2077	P	SCO3999
TSS-1904	4396795	+	4	P	SCO4002
TSS-1905	4397767	+	3	P	SCO4005	Romero et al.
TSS-1906	4398312	+	3	P	SCO4006
TSS-1907	4406725	-	132	P	SCO4009
TSS-1908	4406761	-	36	S	SCO4009	Romero et al.
TSS-1909	4407434	+	32	P	SCOt35	Romero et al.
TSS-1910	4407473	+	22	S	SCOt35
TSS-1911	4407739	+	77	P	SCOt36
TSS-1912	4407977	+	52	P	SCO4011
TSS-1913	4409011	+	117	P	SCO4013	Romero et al.
TSS-1914	4410930	-	24	P	SCO4014
TSS-1915	4410971	+	2	P	SCO4015
TSS-1916	4412004	+	16	P	SCO4016
TSS-1917	4415204	+	12	P	SCO4020	Romero et al.
TSS-1918	4421136	+	2	P	SCO4024
TSS-1919	4424470	-	5	P	SCO4027
TSS-1920	4424575	+	11	P	SCO4028	Romero et al.
TSS-1921	4428671	+	5	A	SCO4031
TSS-1922	4430185	-	10	P	SCO4032	Romero et al.
TSS-1923	4430299	+	9	P	SCO4033
TSS-1924	4431740	-	8	P	SCO4034	Vockenhuber et al. and Romero et al.
TSS-1925	4433494	-	22	P	SCO4037
TSS-1926	4433630	-	10	P	SCOt37
TSS-1927	4434754	-	21	S	SCO4039
TSS-1928	4434845	-	21	P	SCO4039
TSS-1929	4435478	+	22	P	SCO4041
TSS-1930	4437184	-	317	P	SCO4043	Vockenhuber et al. and Romero et al.
TSS-1931	4439791	-	14	P	SCO4047
TSS-1932	4444929	+	56	P	SCO4053
TSS-1933	4447147	+	4	P	SCO4054
TSS-1934	4449137	-	16	P	SCO4055	Romero et al.
TSS-1935	4449191	+	35	P	SCO4056	Romero et al.
TSS-1936	4450531	+	5	P	SCO4058
TSS-1937	4451663	+	5	P	SCO4060
TSS-1938	4452206	-	43	I	SCO4061	Romero et al.
TSS-1939	4456952	-	4	P	SCOt38	Romero et al.
TSS-1940	4457029	+	293	P	SCOs03	Romero et al.
TSS-1941	4457168	+	38	P	SCO4067
TSS-1942	4459641	+	2	P	SCO4068
TSS-1943	4461056	+	381	P	SCO4069	Romero et al.
TSS-1944	4463290	+	288	P	SCO4070	Romero et al.
TSS-1945	4464960	+	41	P	SCO4071
TSS-1946	4466054	-	8	P	SCOt39	Romero et al.
TSS-1947	4469743	-	4	P	SCO4075
TSS-1948	4470108	-	147	S	SCOt40
TSS-1949	4470149	-	1461	P	SCOt40	Romero et al.
TSS-1950	4470689	-	63	P	SCO4076
TSS-1951	4470723	-	24	S	SCO4076	Romero et al.
TSS-1952	4470898	+	76	P	SCO4077	Romero et al.
TSS-1953	4474768	-	83	S	SCO4080
TSS-1954	4474796	-	119	P	SCO4080
TSS-1955	4479327	+	2634	P	SCO4086	Romero et al.
TSS-1956	4482428	-	5056	P	SCO4088	Vockenhuber et al. and Romero et al.
TSS-1957	4482452	-	928	S	SCO4088	Romero et al.
TSS-1958	4483811	-	3	P	SCO4089	Romero et al.
TSS-1959	4485006	+	9	S	SCO4091	Romero et al.
TSS-1960	4485056	-	4	N		Romero et al.
TSS-1961	4485240	+	2364	P	SCO4091	Romero et al.
TSS-1962	4485305	-	45	N
TSS-1963	4486578	-	5	P	SCOt41	Romero et al.
TSS-1964	4490828	-	15	P	SCOt42
TSS-1965	4490911	-	19	P	SCOt43	Romero et al.
TSS-1966	4491049	-	9	P	SCOt44	Romero et al.
TSS-1967	4491865	+	5	A	SCO4093
TSS-1968	4492813	-	2	P	SCO4093	Romero et al.
TSS-1969	4494011	+	11	P	SCO4096	Vockenhuber et al. and Romero et al.
TSS-1970	4496497	+	8	P	SCO4097
TSS-1971	4498115	+	9	P	SCOt45	Romero et al.
TSS-1972	4498965	+	3	P	SCO4099
TSS-1973	4502809	-	4	P	SCO4103	Romero et al.
TSS-1974	4505453	+	43	P	SCOt46	Romero et al.
TSS-1975	4506959	-	2	N
TSS-1976	4507128	+	25	P	SCO4108	Romero et al.
TSS-1977	4515138	-	48	P	SCO4114	Vockenhuber et al. and Romero et al.
TSS-1978	4515752	+	18	P	SCO4115	Romero et al.
TSS-1979	4523360	-	5	P	SCO4117
TSS-1980	4523411	-	3	S	SCO4117
TSS-1981	4524526	-	286	P	SCO4118	Romero et al.
TSS-1982	4529410	+	20	S	SCO4122
TSS-1983	4529468	+	29	P	SCO4122
TSS-1984	4530071	+	9	N
TSS-1985	4530415	+	5020	P	SCOr13	Vockenhuber et al. and Romero et al.
TSS-1986	4537896	+	81	P	SCO4125
TSS-1987	4545701	-	45	S	SCO4131
TSS-1988	4545730	+	64	S	SCO4132
TSS-1989	4545769	-	94	P	SCO4131
TSS-1990	4545840	-	40	S	SCO4131	Romero et al.
TSS-1991	4545850	+	68	P	SCO4132
TSS-1992	4547126	+	213	P	SCO4133
TSS-1993	4549586	-	26	P	SCO4134
TSS-1994	4550070	-	5	N		Romero et al.
TSS-1995	4550984	+	60	I	SCO4135
TSS-1996	4551104	+	41	N		Romero et al.
TSS-1997	4551716	-	4	S	SCO4136	Romero et al.
TSS-1998	4551860	+	11	P	SCO4137
[truncated: 1,572 more rows]
