# Supplementary material for: The dynamic transcriptional and translational landscape of the model antibiotic producer Streptomyces coelicolor A3(2)
Source: Nat Commun. 2016 Jun 2;7:11605. doi: 10.1038/ncomms11605 (PMC4895711; doi:10.1038/ncomms11605)
Supplement: Supplementary Dataset 2 — Functional categorization of genes encoded by leaderless transcripts. [file ncomms11605-s3.xlsx]

## Sheet: Sheet1
Supplementary Data 2. Functional categorization of genes encoded by leaderless transcripts. Where the leaderless transcript is considered to comprise more than one gene the other genes predicted to form part of that operon are also included (for completeness of predicted functions). The functional categories (column H) are taken from the Sanger Institute database (http://www.sanger.ac.uk/Projects…
Gene	Common name	Start	End	Strand	Leaderless	Operon	Category	Gene function	Reference
SCO0055		42171	43682	-	O		4.0.0 Cell envelope; 4.1.0 Periplasmic/exported/lipoproteins; 4.1.6 Gram +ve membrane	membrane-associated oxidoreductase
SCO0058		44253	44975	+	O		0.0.0 Unknown function, no known homologs	hypothetical protein	R
SCO0074		64994	65092	+	O	operon	0.0.0 Unknown function, no known homologs	hypothetical protein
SCO0075		65092	65679	+		operon	0.0.0 Unknown function, no known homologs; 0.0.2 Conserved in organism other than Escherichia coli	hypothetical protein
SCO0142		134295	136100	-	O		0.0.0 Unknown function, no known homologs; 0.0.2 Conserved in organism other than Escherichia coli	hypothetical protein
SCO0185	crtB	173768	174946	+	O		3.0.0 Metabolism of small molecules; 3.8.0 Secondary metabolism; 3.8.0 Secondary metabolism	geranylgeranyl pyrophosphate synthase	R
SCO0222		214913	215446	+	O	operon	7.0.0 Not classified	acetyltransferase
SCO0223		215443	215559	+		operon	0.0.0 Unknown function, no known homologs	hypothetical protein
SCO0224		215807	216844	-	O		0.0.0 Unknown function, no known homologs; 0.0.2 Conserved in organism other than Escherichia coli	hypothetical protein
SCO0241		229995	230669	+	O		6.0.0 Regulation; 6.5.0 Others; 6.5.0 Others	transcriptional regulator
SCO0253		242194	242766	+	O		6.0.0 Regulation; 6.3.0 Defined families; 6.3.8 TetR	TetR family transcriptional regulator
SCO0262		250805	251740	+	O		6.0.0 Regulation; 6.3.0 Defined families; 6.3.6 LysR	LysR family transcriptional regulator
SCO0277		269020	269688	-	O		0.0.0 Unknown function, no known homologs	hypothetical protein
SCO0278		269783	270397	+	O		7.0.0 Not classified	MutT domain-containing protein
SCO0298		292656	293519	-	O		6.0.0 Regulation; 6.3.0 Defined families; 6.3.6 LysR	LysR family transcriptional regulator	RV
SCO0337		340752	341318	+	O		6.0.0 Regulation; 6.3.0 Defined families; 6.3.8 TetR	transcriptional regulator
SCO0405		426015	426833	-	O		0.0.0 Unknown function, no known homologs; 0.0.2 Conserved in organism other than Escherichia coli	hypothetical protein
SCO0407		427610	428614	+	O		6.0.0 Regulation; 6.3.0 Defined families; 6.3.12 MerR	transcriptional regulator
SCO0420		437253	438287	-	O		3.0.0 Metabolism of small molecules; 3.1.0 Amino acid biosynthesis; 3.1.14 Methionine	homoserine dehydrogenase
SCO0426		444441	444671	+	O		0.0.0 Unknown function, no known homologs	hypothetical protein
SCO0441		461350	462102	+	O	operon	0.0.0 Unknown function, no known homologs; 0.0.2 Conserved in organism other than Escherichia coli	LamB/YcsF family protein
SCO0442		462099	462857	+		operon	0.0.0 Unknown function, no known homologs; 0.0.2 Conserved in organism other than Escherichia coli	hypothetical protein
SCO0443		462854	463711	+		operon	0.0.0 Unknown function, no known homologs; 0.0.2 Conserved in organism other than Escherichia coli	hypothetical protein
SCO0447		465990	466436	+	O		6.0.0 Regulation; 6.3.0 Defined families; 6.3.7 MarR	MarR family regulatory protein
SCO0472		493055	494263	-		operon	4.0.0 Cell envelope; 4.1.0 Periplasmic/exported/lipoproteins; 4.1.7 Gram +ve exported/lipoprotein	secreted protein
SCO0473		494260	495249	-		operon	1.0.0 Cell processes; 1.5.0 Transport/binding proteins; 1.5.0 Transport/binding proteins	solute-binding lipoprotein
SCO0474		495246	496493	-		operon	0.0.0 Unknown function, no known homologs	lipoprotein
SCO0475		496508	497359	-	O	operon	1.0.0 Cell processes; 1.5.0 Transport/binding proteins; 1.5.0 Transport/binding proteins	ABC transporter protein, integral membrane subunit
SCO0513		547809	548900	+	O		4.0.0 Cell envelope; 4.1.0 Periplasmic/exported/lipoproteins; 4.1.6 Gram +ve membrane	integral membrane protein	R
SCO0521		553892	554473	+	O		6.0.0 Regulation; 6.3.0 Defined families; 6.3.8 TetR	TetR family transcriptional regulator
SCO0558		599712	599978	-	O		0.0.0 Unknown function, no known homologs	hypothetical protein
SCO0560	cpeB	601133	603355	-		operon	1.0.0 Cell processes; 1.4.0 Protection responses; 1.4.2 Detoxification	catalase/peroxidase
SCO0561	furS	603385	603840	-	O	operon	6.0.0 Regulation; 6.5.0 Others; 6.5.0 Others	Fe regulatory protein	R
SCO0589		631216	632103	-	O		6.0.0 Regulation; 6.3.0 Defined families; 6.3.6 LysR	LysR family transcriptional regulator
SCO0635		676130	677023	+	O		0.0.0 Unknown function, no known homologs; 0.0.2 Conserved in organism other than Escherichia coli	hypothetical protein
SCO0721		764216	766594	-		operon	0.0.0 Unknown function, no known homologs; 0.0.2 Conserved in organism other than Escherichia coli	glycosyl transferase
SCO0722		766591	767331	-	O	operon	0.0.0 Unknown function, no known homologs; 0.0.2 Conserved in organism other than Escherichia coli	hydrolase
SCO0724		768426	769367	+	O		6.0.0 Regulation; 6.5.0 Others; 6.5.0 Others	transcriptional regulator	R
SCO0738		780863	781402	+	O		4.0.0 Cell envelope; 4.1.0 Periplasmic/exported/lipoproteins; 4.1.7 Gram +ve exported/lipoprotein	secreted protein
SCO0747		789337	789837	-	O		0.0.0 Unknown function, no known homologs; 0.0.2 Conserved in organism other than Escherichia coli	hypothetical protein	R
SCO0802		849194	850042	-	O		0.0.0 Unknown function, no known homologs; 0.0.2 Conserved in organism other than Escherichia coli	hypothetical protein	R
SCO0843		892238	892672	-		operon	0.0.0 Unknown function, no known homologs	hypothetical protein
SCO0844		892665	893006	-		operon	6.0.0 Regulation; 6.5.0 Others; 6.5.0 Others	DNA-binding protein
SCO0845		893013	893279	-	O	operon	0.0.0 Unknown function, no known homologs	hypothetical protein
SCO0848		894818	895819	-	O		7.0.0 Not classified	oxidoreductase
SCO0858		905000	905377	-	O		0.0.0 Unknown function, no known homologs	hypothetical protein
SCO0865		912092	912862	-	O		4.0.0 Cell envelope; 4.1.0 Periplasmic/exported/lipoproteins; 4.1.6 Gram +ve membrane	integral-membrane protein
SCO0866		912931	913572	-		operon	6.0.0 Regulation; 6.2.0 RNA polymerase core enzyme binding; 6.2.1 sigma factor	ECF family RNA polymerase sigma factor
SCO0867		913768	914472	-	O	operon	4.0.0 Cell envelope; 4.1.0 Periplasmic/exported/lipoproteins; 4.1.6 Gram +ve membrane	integral-membrane protein
SCO0877		922247	924913	+	O		6.0.0 Regulation; 6.3.0 Defined families; 6.3.11 LuxR	transcriptional regulatory protein
SCO0881		927534	928499	-	O		0.0.0 Unknown function, no known homologs; 0.0.2 Conserved in organism other than Escherichia coli	hypothetical protein
SCO0884		929779	931212	-	O		1.0.0 Cell processes; 1.4.0 Protection responses; 1.4.2 Detoxification	oxidoreductase
SCO0931		978713	979324	+	O	operon	4.0.0 Cell envelope; 4.1.0 Periplasmic/exported/lipoproteins; 4.1.7 Gram +ve exported/lipoprotein	secreted proline-rich protein
SCO0932		979340	980104	+		operon	4.0.0 Cell envelope; 4.1.0 Periplasmic/exported/lipoproteins; 4.1.6 Gram +ve membrane	integral membrane protein
SCO0937		983389	983850	+	O		0.0.0 Unknown function, no known homologs; 0.0.2 Conserved in organism other than Escherichia coli	hypothetical protein
SCO0945		990249	991112	-	O		2.0.0 Macromolecule metabolism; 2.2.0 Macromolecule synthesis, modification; 2.2.3 DNA - replication, repair, restr./modific'n	formamidopyrimidine-DNA glycosylase	R
SCO0946		991153	993243	-	O		6.0.0 Regulation; 6.5.0 Others; 6.5.0 Others	regulatory protein	R
SCO0954		1003996	1004478	-	O		0.0.0 Unknown function, no known homologs; 0.0.2 Conserved in organism other than Escherichia coli	acetyltransferase
SCO1006		1061415	1061552	-	O		0.0.0 Unknown function, no known homologs; 0.0.2 Conserved in organism other than Escherichia coli	hypothetical protein
SCO1017		1072677	1073219	-	O		4.0.0 Cell envelope; 4.1.0 Periplasmic/exported/lipoproteins; 4.1.7 Gram +ve exported/lipoprotein	lipoprotein	R
SCO1019		1074142	1075377	+	O		4.0.0 Cell envelope; 4.1.0 Periplasmic/exported/lipoproteins; 4.1.6 Gram +ve membrane	integral membrane protein
SCO1022		1077501	1078328	+	O		0.0.0 Unknown function, no known homologs; 0.0.2 Conserved in organism other than Escherichia coli	hypothetical protein
SCO1060		1117870	1119111	-	O		6.0.0 Regulation; 6.3.0 Defined families; 6.3.9 ROK	transcriptional repressor	R
SCO1094		1152798	1153376	+	O		6.0.0 Regulation; 6.3.0 Defined families; 6.3.8 TetR	TetR family transcriptional regulator	V
SCO1102		1160123	1160794	+	O		4.0.0 Cell envelope; 4.1.0 Periplasmic/exported/lipoproteins; 4.1.6 Gram +ve membrane	integral membrane protein
SCO1114	ung	1171863	1172540	+	O	operon	2.0.0 Macromolecule metabolism; 2.2.0 Macromolecule synthesis, modification; 2.2.3 DNA - replication, repair, restr./modific'n	uracil-DNA glycosylase
SCO1115		1172537	1173535	+		operon	0.0.0 Unknown function, no known homologs; 0.0.2 Conserved in organism other than Escherichia coli	hypothetical protein
SCO1122		1179956	1180792	-	O		6.0.0 Regulation; 6.5.0 Others; 6.5.0 Others	regulatory protein
SCO1123		1180851	1181249	+	O		0.0.0 Unknown function, no known homologs	hypothetical protein	R
SCO1145		1204428	1204889	+	O		6.0.0 Regulation; 6.3.0 Defined families; 6.3.7 MarR	MarR family regulatory protein
SCO1156		1216584	1217012	+	O		0.0.0 Unknown function, no known homologs; 0.0.2 Conserved in organism other than Escherichia coli	hypothetical protein
SCO1178		1242334	1242783	-	O		0.0.0 Unknown function, no known homologs	hypothetical protein
SCO1189		1262121	1262546	+	O		0.0.0 Unknown function, no known homologs	hypothetical protein
SCO1200		1271991	1272566	-	O		6.0.0 Regulation; 6.5.0 Others; 6.5.0 Others	regulatory protein	R
SCO1221		1292195	1292698	+	O		6.0.0 Regulation; 6.3.0 Defined families; 6.3.1 AsnC	transcription regulator AsnC
SCO1244	bioB	1316289	1317512	+	O	operon	3.0.0 Metabolism of small molecules; 3.2.0 Biosynthesis of cofactors, carriers; 3.2.2 Biotin	biotin synthase
SCO1245	bioA	1317505	1318791	+		operon	3.0.0 Metabolism of small molecules; 3.2.0 Biosynthesis of cofactors, carriers; 3.2.2 Biotin	adenosylmethionine--8-amino-7-oxononanoate transaminase
SCO1246	bioD	1318793	1319509	+		operon	3.0.0 Metabolism of small molecules; 3.2.0 Biosynthesis of cofactors, carriers; 3.2.2 Biotin	bioD dithiobiotin synthetase
SCO1248		1320586	1320960	-		operon	0.0.0 Unknown function, no known homologs; 0.0.2 Conserved in organism other than Escherichia coli	hypothetical protein
SCO1249		1320980	1321207	-	O	operon	0.0.0 Unknown function, no known homologs	hypothetical protein	R
SCO1250		1321315	1321740	+	O		7.0.0 Not classified	acetyltransferase
SCO1253		1324336	1325118	+	O		0.0.0 Unknown function, no known homologs; 0.0.2 Conserved in organism other than Escherichia coli	hypothetical protein
SCO1268		1338248	1339366	-	O		3.0.0 Metabolism of small molecules; 3.8.0 Secondary metabolism; 3.8.1 PKS	acyltransferase
SCO1295		1370221	1370712	+	O		6.0.0 Regulation; 6.3.0 Defined families; 6.3.1 AsnC	transcription regulator AsnC
SCO1296		1370791	1372479	+	O		0.0.0 Unknown function, no known homologs; 0.0.2 Conserved in organism other than Escherichia coli	hypothetical protein
SCO1297		1372948	1373469	-	O		0.0.0 Unknown function, no known homologs	hypothetical protein
SCO1302		1379126	1379752	-	O		0.0.0 Unknown function, no known homologs; 0.0.2 Conserved in organism other than Escherichia coli	hypothetical protein	R
SCO1318		1393213	1394196	+	O		4.0.0 Cell envelope; 4.1.0 Periplasmic/exported/lipoproteins; 4.1.6 Gram +ve membrane	hypothetical protein
SCO1319		1394273	1395295	+	O		4.0.0 Cell envelope; 4.1.0 Periplasmic/exported/lipoproteins; 4.1.6 Gram +ve membrane	hypothetical protein	R
SCO1320		1395319	1396164	-	O		0.0.0 Unknown function, no known homologs	hypothetical protein
SCO1334		1411647	1411826	+	O		0.0.0 Unknown function, no known homologs	hypothetical protein	R
SCO1340		1417147	1417659	+	O		0.0.0 Unknown function, no known homologs; 0.0.2 Conserved in organism other than Escherichia coli	hypothetical protein
SCO1358		1435312	1436223	-	O		6.0.0 Regulation; 6.3.0 Defined families; 6.3.6 LysR	LysR family transcriptional regulator
SCO1360		1437760	1439097	-	O		6.0.0 Regulation; 6.3.0 Defined families; 6.3.3 GntR	GntR family transcriptional regulator
SCO1364		1442209	1442748	-	O		0.0.0 Unknown function, no known homologs	hypothetical protein	R
SCO1371		1447950	1448759	+	O		3.0.0 Metabolism of small molecules; 3.8.0 Secondary metabolism; 3.8.0 Secondary metabolism	oxidoreductase
SCO1382		1460736	1461209	-	O		0.0.0 Unknown function, no known homologs; 0.0.2 Conserved in organism other than Escherichia coli	hypothetical protein	R
SCO1410		1504428	1505123	-	O		6.0.0 Regulation; 6.3.0 Defined families; 6.3.3 GntR	GntR family transcriptional regulator
SCO1422		1517861	1518445	-	O		4.0.0 Cell envelope; 4.1.0 Periplasmic/exported/lipoproteins; 4.1.6 Gram +ve membrane	membrane protein	R
SCO1437		1534368	1534838	-		operon	4.0.0 Cell envelope; 4.1.0 Periplasmic/exported/lipoproteins; 4.1.6 Gram +ve membrane	hypothetical protein
SCO1438	hisG	1534876	1535733	-		operon	3.0.0 Metabolism of small molecules; 3.1.0 Amino acid biosynthesis; 3.1.10 Histidine	hisG ATP phosphoribosyltransferase
SCO1439	hisE	1535782	1536054	-	O	operon	3.0.0 Metabolism of small molecules; 3.1.0 Amino acid biosynthesis; 3.1.10 Histidine	hisE phosphoribosyl-ATP pyrophosphatase	RV
SCO1447		1543454	1544653	-	O		6.0.0 Regulation; 6.3.0 Defined families; 6.3.9 ROK	transcriptional regulator
SCO1464	rpe	1561471	1562157	-	O		3.0.0 Metabolism of small molecules; 3.4.0 Degradation of small molecules; 3.4.3 Carbon compounds	ribulose-phosphate 3-epimerase
SCO1469		1568408	1570513	-	O		0.0.0 Unknown function, no known homologs	hypothetical protein
SCO1475		1575452	1577602	-	O		2.0.0 Macromolecule metabolism; 2.2.0 Macromolecule synthesis, modification; 2.2.3 DNA - replication, repair, restr./modific'n	primosome assembly protein PriA
SCO1479	gmk	1580881	1581474	-	O		3.0.0 Metabolism of small molecules; 3.3.0 Central intermediary metabolism; 3.3.11 Nucleotide interconversions	gmk guanylate kinase	V
SCO1530		1636316	1636876	-	O		0.0.0 Unknown function, no known homologs; 0.0.2 Conserved in organism other than Escherichia coli	hypothetical protein	R
SCO1532		1639131	1640408	-		operon	0.0.0 Unknown function, no known homologs; 0.0.2 Conserved in organism other than Escherichia coli	hypothetical protein
SCO1533		1640405	1640971	-	O	operon	0.0.0 Unknown function, no known homologs	hypothetical protein
SCO1535		1642057	1642515	-	O		0.0.0 Unknown function, no known homologs	hypothetical protein
SCO1556		1668247	1668945	-	O		7.0.0 Not classified	acetyltransferase
SCO1561		1672877	1673236	+	O		4.0.0 Cell envelope; 4.1.0 Periplasmic/exported/lipoproteins; 4.1.6 Gram +ve membrane	integral membrane protein
SCO1582		1692048	1692572	-	O		7.0.0 Not classified	ATP/GTP binding protein
SCO1602		1712548	1713279	-	O		0.0.0 Unknown function, no known homologs	hypothetical protein
SCO1609		1720261	1721469	+	O		0.0.0 Unknown function, no known homologs; 0.0.2 Conserved in organism other than Escherichia coli	hypothetical protein
SCO1616		1728427	1729404	-	O		6.0.0 Regulation; 6.3.0 Defined families; 6.3.6 LysR	transcriptional regulator
SCO1640		1753890	1755251	-	O		0.0.0 Unknown function, no known homologs; 0.0.2 Conserved in organism other than Escherichia coli	hypothetical protein	RV
SCO1651		1765257	1766159	-	O		0.0.0 Unknown function, no known homologs; 0.0.2 Conserved in organism other than Escherichia coli	hypothetical protein	RV
SCO1663	cysS	1783107	1784336	-	O		2.0.0 Macromolecule metabolism; 2.2.0 Macromolecule synthesis, modification; 2.2.1 Amino acyl tRNA syn; tRNA modific'n	cysS cysteinyl-tRNA synthetase	R
SCO1672		1793226	1794029	-	O		0.0.0 Unknown function, no known homologs	hypothetical protein	V
SCO1673		1794077	1794265	+	O		0.0.0 Unknown function, no known homologs; 0.0.2 Conserved in organism other than Escherichia coli	hypothetical protein	R
SCO1678		1797723	1798424	-	O		6.0.0 Regulation; 6.3.0 Defined families; 6.3.3 GntR	transcriptional regulator	R
SCO1684		1804126	1805142	-	O		0.0.0 Unknown function, no known homologs	hypothetical protein	V
SCO1697		1818351	1818878	-	O		6.0.0 Regulation; 6.3.0 Defined families; 6.3.12 MerR	merR family transcriptional regulator
SCO1699		1819461	1820108	-		operon	6.0.0 Regulation; 6.3.0 Defined families; 6.3.8 TetR	transcriptional regulator
SCO1700		1820169	1820483	-	O	operon	4.0.0 Cell envelope; 4.1.0 Periplasmic/exported/lipoproteins; 4.1.6 Gram +ve membrane	hypothetical protein	R
SCO1712		1834289	1834906	-		operon	6.0.0 Regulation; 6.3.0 Defined families; 6.3.8 TetR	TetR family transcriptional regulator
SCO1713		1834903	1835007	-		operon	0.0.0 Unknown function, no known homologs	hypothetical protein
SCO1714		1835004	1835573	-	O	operon	4.0.0 Cell envelope; 4.1.0 Periplasmic/exported/lipoproteins; 4.1.7 Gram +ve exported/lipoprotein	secreted protein	R
SCO1719		1839862	1840860	+	O	operon	1.0.0 Cell processes; 1.5.0 Transport/binding proteins; 1.5.0 Transport/binding proteins	ABC-transporter ATP-binding protein
SCO1720		1840857	1841672	+		operon	1.0.0 Cell processes; 1.5.0 Transport/binding proteins; 1.5.0 Transport/binding proteins	ABC-transporter transmembrane protein
SCO1727		1847564	1848331	+	O		0.0.0 Unknown function, no known homologs; 0.0.2 Conserved in organism other than Escherichia coli	hypothetical protein	R
SCO1733		1851199	1851669	-	O		7.0.0 Not classified	acetyltransferase
SCO1753		1874625	1875647	+	O		4.0.0 Cell envelope; 4.1.0 Periplasmic/exported/lipoproteins; 4.1.6 Gram +ve membrane	integral membrane protein	R
SCO1754		1875760	1875975	-	O		0.0.0 Unknown function, no known homologs	hypothetical protein
SCO1764		1884039	1884800	+	O		0.0.0 Unknown function, no known homologs; 0.0.2 Conserved in organism other than Escherichia coli	hypothetical protein
SCO1765		1884726	1885478	-	O		0.0.0 Unknown function, no known homologs; 0.0.2 Conserved in organism other than Escherichia coli	hypothetical protein
SCO1784		1908438	1908785	+	O		0.0.0 Unknown function, no known homologs	hypothetical protein	R
SCO1789		1913090	1914382	+	O		0.0.0 Unknown function, no known homologs	hypothetical protein
SCO1792		1922128	1922769	-	O		2.0.0 Macromolecule metabolism; 2.2.0 Macromolecule synthesis, modification; 2.2.3 DNA - replication, repair, restr./modific'n	3-methyladenine DNA glycosylase	R
SCO1797		1926231	1926662	-	O		4.0.0 Cell envelope; 4.1.0 Periplasmic/exported/lipoproteins; 4.1.6 Gram +ve membrane	integral membrane protein	R
SCO1799		1927668	1928447	+	O		0.0.0 Unknown function, no known homologs; 0.0.2 Conserved in organism other than Escherichia coli	hypothetical protein
SCO1807		1936844	1938898	+	O		4.0.0 Cell envelope; 4.1.0 Periplasmic/exported/lipoproteins; 4.1.6 Gram +ve membrane	integral membrane protein
SCO1808		1939010	1940242	+	O		3.0.0 Metabolism of small molecules; 3.1.0 Amino acid biosynthesis; 3.1.17 Serine	phosphoserine phosphatase	RV
SCO1811		1941315	1941431	-	O		4.0.0 Cell envelope; 4.1.0 Periplasmic/exported/lipoproteins; 4.1.6 Gram +ve membrane	hypothetical protein	R
SCO1828		1959189	1959422	+	O		0.0.0 Unknown function, no known homologs	hypothetical protein
SCO1830		1960424	1962211	+	O		0.0.0 Unknown function, no known homologs; 0.0.2 Conserved in organism other than Escherichia coli	hypothetical protein
SCO1831		1962217	1962972	+	O		7.0.0 Not classified	oxidoreductase
SCO1860		1994050	1995057	-	O		4.0.0 Cell envelope; 4.1.0 Periplasmic/exported/lipoproteins; 4.1.7 Gram +ve exported/lipoprotein	secreted protein	R
SCO1861		1995204	1996295	-	O		0.0.0 Unknown function, no known homologs; 0.0.2 Conserved in organism other than Escherichia coli	hypothetical protein
SCO1864		1998468	1998980	+	O	operon	1.0.0 Cell processes; 1.6.0 Adaptation; 1.6.2 Osmotic adaptation	acetyltransferase	R
SCO1865		1999110	2000381	+		operon	1.0.0 Cell processes; 1.6.0 Adaptation; 1.6.2 Osmotic adaptation	diaminobutyrate--2-oxoglutarate aminotransferase
SCO1866	ectC	2000500	2000898	+		operon	1.0.0 Cell processes; 1.6.0 Adaptation; 1.6.2 Osmotic adaptation	ectC L-ectoine synthase
SCO1867		2000962	2001804	+		operon	7.0.0 Not classified	hydroxylase
SCO1868		2001886	2002980	-	O		0.0.0 Unknown function, no known homologs; 0.0.2 Conserved in organism other than Escherichia coli	hypothetical protein
SCO1870		2003846	2004454	-	O		0.0.0 Unknown function, no known homologs	hypothetical protein
SCO1873		2007027	2007497	+	O		7.0.0 Not classified	acetyltransferase	R
SCO1878		2010725	2011522	-	O		4.0.0 Cell envelope; 4.1.0 Periplasmic/exported/lipoproteins; 4.1.7 Gram +ve exported/lipoprotein	secreted protein
SCO1903		2037030	2038229	+	O		1.0.0 Cell processes; 1.5.0 Transport/binding proteins; 1.5.0 Transport/binding proteins	transport associated protein
SCO1916		2050524	2051513	-	O		7.0.0 Not classified	transferase
SCO1917		2051523	2052116	-		operon	0.0.0 Unknown function, no known homologs; 0.0.2 Conserved in organism other than Escherichia coli	hypothetical protein
SCO1918		2052116	2052436	-	O	operon	4.0.0 Cell envelope; 4.1.0 Periplasmic/exported/lipoproteins; 4.1.6 Gram +ve membrane	integral membrane protein
SCO1919		2052555	2052887	-		operon	0.0.0 Unknown function, no known homologs; 0.0.2 Conserved in organism other than Escherichia coli	hypothetical protein
SCO1920		2052884	2053354	-		operon	0.0.0 Unknown function, no known homologs; 0.0.2 Conserved in organism other than Escherichia coli	hypothetical protein
SCO1921		2053372	2054628	-		operon	3.0.0 Metabolism of small molecules; 3.3.0 Central intermediary metabolism; 3.3.6 Incorporation metal ions	aminotransferase
SCO1922		2054625	2055389	-		operon	1.0.0 Cell processes; 1.5.0 Transport/binding proteins; 1.5.0 Transport/binding proteins	ABC transporter ATP-binding subunit
SCO1923		2055397	2055714	-		operon	3.0.0 Metabolism of small molecules; 3.4.0 Degradation of small molecules; 3.4.3 Carbon compounds	dioxygenase ferredoxin subunit
SCO1924		2055711	2056895	-		operon	0.0.0 Unknown function, no known homologs; 0.0.2 Conserved in organism other than Escherichia coli	hypothetical protein
SCO1925		2056956	2058377	-		operon	0.0.0 Unknown function, no known homologs; 0.0.2 Conserved in organism other than Escherichia coli	hypothetical protein
SCO1926		2058374	2059132	-	O	operon	6.0.0 Regulation; 6.5.0 Others; 6.5.0 Others	DNA-binding protein	RV
SCO1928		2060169	2061092	+	O	operon	1.0.0 Cell processes; 1.5.0 Transport/binding proteins; 1.5.0 Transport/binding proteins	ABC transporter, ATP-binding subunit	R
SCO1929		2061089	2061898	+		operon	1.0.0 Cell processes; 1.5.0 Transport/binding proteins; 1.5.0 Transport/binding proteins	integral membrane transport protein
SCO1930		2061905	2062975	+		operon	1.0.0 Cell processes; 1.5.0 Transport/binding proteins; 1.5.0 Transport/binding proteins	integral membrane transport protein
SCO1944	secG	2077633	2077941	-	O		1.0.0 Cell processes; 1.5.0 Transport/binding proteins; 1.5.0 Transport/binding proteins	secG preprotein translocase subunit SecG
SCO1949		2084468	2084563	-		operon	0.0.0 Unknown function, no known homologs	hypothetical protein
SCO1950		2084575	2085561	-	O		0.0.0 Unknown function, no known homologs; 0.0.2 Conserved in organism other than Escherichia coli	hypothetical protein
SCO1951		2085558	2086649	-		operon	0.0.0 Unknown function, no known homologs; 0.0.2 Conserved in organism other than Escherichia coli	hypothetical protein
SCO1952		2086657	2087673	-		operon	0.0.0 Unknown function, no known homologs; 0.0.2 Conserved in organism other than Escherichia coli	hypothetical protein
SCO1953	uvrC	2087670	2089856	-	O	operon	2.0.0 Macromolecule metabolism; 2.1.0 Macromolecule degradation; 2.1.1 Degradation of DNA	uvrC excinuclease ABC subunit C	R
SCO1959		2097542	2098228	+	O		0.0.0 Unknown function, no known homologs	mycothiol-dependent maleylpyruvate isomerase
SCO1960		2098289	2098945	+	O		7.0.0 Not classified	hydrolase	R
SCO1969		2109316	2109870	+	O		2.0.0 Macromolecule metabolism; 2.2.0 Macromolecule synthesis, modification; 2.2.3 DNA - replication, repair, restr./modific'n	DNA-methyltransferase
SCO1973		2112316	2113110	-	O		0.0.0 Unknown function, no known homologs; 0.0.2 Conserved in organism other than Escherichia coli	hypothetical protein
SCO1975		2114500	2115132	-	O		0.0.0 Unknown function, no known homologs	hypothetical protein
SCO1989		2126802	2127773	-	O		2.0.0 Macromolecule metabolism; 2.1.0 Macromolecule degradation; 2.1.4 Degradation of proteins, peptides, glycoproteins	aminopeptidase
SCO1990		2127828	2128541	-	O		0.0.0 Unknown function, no known homologs; 0.0.2 Conserved in organism other than Escherichia coli	hypothetical protein	R
SCO1996	coaE	2131391	2131993	-	O		6.0.0 Regulation; 6.5.0 Others; 6.5.0 Others	dephospho-CoA kinase
SCO2003	polA	2141659	2144382	-	O		2.0.0 Macromolecule metabolism; 2.2.0 Macromolecule synthesis, modification; 2.2.3 DNA - replication, repair, restr./modific'n	DNA polymerase I	R
SCO2014	pyk1	2156337	2157773	-	O		3.0.0 Metabolism of small molecules; 3.5.0 Energy metabolism, carbon; 3.5.5 Glycolysis	pyruvate kinase	R
SCO2022		2167476	2168234	-	O		0.0.0 Unknown function, no known homologs; 0.0.2 Conserved in organism other than Escherichia coli	hypothetical protein
SCO2034		2185228	2186259	-	O		2.0.0 Macromolecule metabolism; 2.2.0 Macromolecule synthesis, modification; 2.2.7 Phospholipids	prolipoprotein diacylglyceryl transferase	R
SCO2043	trpE3	2192224	2193732	-	O		3.0.0 Metabolism of small molecules; 3.1.0 Amino acid biosynthesis; 3.1.19 Tryptophan	anthranilate synthase component I
SCO2045		2194212	2194847	+	O		0.0.0 Unknown function, no known homologs; 0.0.2 Conserved in organism other than Escherichia coli	hypothetical protein	R
SCO2057		2205747	2206487	+	O		0.0.0 Unknown function, no known homologs; 0.0.2 Conserved in organism other than Escherichia coli	hypothetical protein
SCO2066		2216806	2217516	+	O		4.0.0 Cell envelope; 4.1.0 Periplasmic/exported/lipoproteins; 4.1.6 Gram +ve membrane	hypothetical protein	R
SCO2070		2220881	2222029	+	O		4.0.0 Cell envelope; 4.1.0 Periplasmic/exported/lipoproteins; 4.1.6 Gram +ve membrane	hypothetical protein	R
SCO2073		2224211	2225155	-	O		4.0.0 Cell envelope; 4.2.0 Ribosome constituents; 4.2.3 Ribosomes - maturation and modification	ribosomal large subunit pseudouridine synthase	R
SCO2100		2257287	2257916	+	O		6.0.0 Regulation; 6.3.0 Defined families; 6.3.8 TetR	transcriptional regulator
SCO2102		2259944	2260936	-		operon	4.0.0 Cell envelope; 4.1.0 Periplasmic/exported/lipoproteins; 4.1.6 Gram +ve membrane	hypothetical protein
SCO2103	metF	2260993	2261916	-	O	operon	3.0.0 Metabolism of small molecules; 3.1.0 Amino acid biosynthesis; 3.1.14 Methionine	5,10-methylenetetrahydrofolate reductase
SCO2105		2262881	2263246	-	O		6.0.0 Regulation; 6.5.0 Others; 6.5.0 Others	transcriptional regulatory protein	R
SCO2112		2270305	2270952	-	O		0.0.0 Unknown function, no known homologs; 0.0.2 Conserved in organism other than Escherichia coli	hypothetical protein	R
SCO2115	aroH	2272073	2273425	-	O		3.0.0 Metabolism of small molecules; 3.1.0 Amino acid biosynthesis; 3.1.5 Chorismate	2-dehydro-3-deoxyphosphoheptonate aldolase	RV
SCO2125		2285077	2285838	-	O		0.0.0 Unknown function, no known homologs; 0.0.2 Conserved in organism other than Escherichia coli	hypothetical protein
SCO2132		2292487	2293725	-	O		7.0.0 Not classified	glycosyl transferase
SCO2157		2319777	2321159	+	O		3.0.0 Metabolism of small molecules; 3.1.0 Amino acid biosynthesis; 3.1.1 Alanine	aminotransferase
SCO2158		2321282	2322298	-	O		6.0.0 Regulation; 6.5.0 Others; 6.5.0 Others	kinase
SCO2175	cobT	2338274	2339347	+	O		3.0.0 Metabolism of small molecules; 3.2.0 Biosynthesis of cofactors, carriers; 3.2.3 Cobalamin	cobT nicotinate-nucleotide--dimethylbenzimidazole phosphoribosyltransferase
SCO2196		2363402	2364106	+	O		4.0.0 Cell envelope; 4.1.0 Periplasmic/exported/lipoproteins; 4.1.6 Gram +ve membrane	integral membrane protein	R
SCO2197		2364217	2364684	-	O		4.0.0 Cell envelope; 4.1.0 Periplasmic/exported/lipoproteins; 4.1.6 Gram +ve membrane	integral membrane protein	R
SCO2201		2367728	2368099	+	O		0.0.0 Unknown function, no known homologs; 0.0.2 Conserved in organism other than Escherichia coli	hypothetical protein	R
SCO2211		2375406	2376335	+	O		0.0.0 Unknown function, no known homologs	hypothetical protein
SCO2212		2376423	2376545	+	O		0.0.0 Unknown function, no known homologs	hypothetical protein	RV
SCO2233		2401780	2402643	+	O		4.0.0 Cell envelope; 4.1.0 Periplasmic/exported/lipoproteins; 4.1.6 Gram +ve membrane	integral membrane protein	R
SCO2243		2412355	2412933	+	O		6.0.0 Regulation; 6.3.0 Defined families; 6.3.8 TetR	TetR family transcriptional regulator
SCO2263		2432297	2432911	+	O		0.0.0 Unknown function, no known homologs	hypothetical protein
SCO2266	map3	2434908	2435765	+	O		2.0.0 Macromolecule metabolism; 2.2.0 Macromolecule synthesis, modification; 2.2.10 Proteins - translation and modification	methionine aminopeptidase
SCO2267		2435930	2436577	+	O		1.0.0 Cell processes; 1.6.0 Adaptation; 1.6.3 Fe storage	heme oxygenase
SCO2295		2465169	2465930	+	O	operon	0.0.0 Unknown function, no known homologs; 0.0.2 Conserved in organism other than Escherichia coli	hypothetical protein
SCO2296		2465927	2466541	+		operon	4.0.0 Cell envelope; 4.1.0 Periplasmic/exported/lipoproteins; 4.1.6 Gram +ve membrane	integral membrane protein
SCO2301		2470316	2471173	-	O		0.0.0 Unknown function, no known homologs; 0.0.2 Conserved in organism other than Escherichia coli	hypothetical protein
SCO2315		2486429	2486722	+	O		4.0.0 Cell envelope; 4.1.0 Periplasmic/exported/lipoproteins; 4.1.6 Gram +ve membrane	hypothetical protein
SCO2340		2510090	2510497	+	O		0.0.0 Unknown function, no known homologs; 0.0.2 Conserved in organism other than Escherichia coli	hypothetical protein	RV
SCO2343		2511913	2512446	+	O		7.0.0 Not classified	acetyltransferase
SCO2354		2522814	2523149	+	O		0.0.0 Unknown function, no known homologs	hypothetical protein
SCO2364		2533506	2534501	+	O		0.0.0 Unknown function, no known homologs; 0.0.2 Conserved in organism other than Escherichia coli	hypothetical protein
SCO2373	tcmA	2543007	2544617	-	O		1.0.0 Cell processes; 1.5.0 Transport/binding proteins; 1.5.0 Transport/binding proteins	tetracenomycin C efflux protein	R
SCO2375		2545471	2546691	+	O		4.0.0 Cell envelope; 4.1.0 Periplasmic/exported/lipoproteins; 4.1.7 Gram +ve exported/lipoprotein	secreted protein
SCO2376		2546758	2547645	+	O		0.0.0 Unknown function, no known homologs; 0.0.2 Conserved in organism other than Escherichia coli	hypothetical protein
SCO2385		2557326	2557982	-	O		0.0.0 Unknown function, no known homologs; 0.0.2 Conserved in organism other than Escherichia coli	hypothetical protein
SCO2387	fabD	2559340	2560290	+	O	operon	3.0.0 Metabolism of small molecules; 3.6.0 Fatty acid biosynthesis; 3.6.1 Fatty acid and phosphatidic acid biosynth	ACP S-malonyltransferase
SCO2388	fabH	2560307	2561338	+		operon	3.0.0 Metabolism of small molecules; 3.6.0 Fatty acid biosynthesis; 3.6.1 Fatty acid and phosphatidic acid biosynth	3-oxoacyl-(acyl carrier protein) synthase III
SCO2389	acpP	2561443	2561691	+		operon	3.0.0 Metabolism of small molecules; 3.6.0 Fatty acid biosynthesis; 3.6.1 Fatty acid and phosphatidic acid biosynth	acpP acyl carrier protein
SCO2390	fabF	2561801	2563090	+		operon	3.0.0 Metabolism of small molecules; 3.6.0 Fatty acid biosynthesis; 3.6.1 Fatty acid and phosphatidic acid biosynth	3-oxoacyl-(ACP) synthase II
SCO2393		2564900	2565871	+	O		3.0.0 Metabolism of small molecules; 3.4.0 Degradation of small molecules; 3.4.3 Carbon compounds	aldose 1-epimerase
SCO2395		2567432	2568256	-	O		4.0.0 Cell envelope; 4.1.0 Periplasmic/exported/lipoproteins; 4.1.6 Gram +ve membrane	integral membrane protein
SCO2462		2647782	2649230	+	O		2.0.0 Macromolecule metabolism; 2.1.0 Macromolecule degradation; 2.1.3 Degradation of polysaccharides	sugar kinase (fragment)	R
SCO2468	dnaG	2656131	2658056	-	O		2.0.0 Macromolecule metabolism; 2.2.0 Macromolecule synthesis, modification; 2.2.3 DNA - replication, repair, restr./modific'n	dnaG DNA primase
SCO2473		2662608	2665067	+	O		3.0.0 Metabolism of small molecules; 3.5.0 Energy metabolism, carbon; 3.5.2 Anaerobic respiration	nitrate reductase
SCO2486	nirB	2676046	2677278	+	O	operon	3.0.0 Metabolism of small molecules; 3.5.0 Energy metabolism, carbon; 3.5.2 Anaerobic respiration	nitrite reductase NirB
SCO2487	nirB	2677278	2679893	+		operon	3.0.0 Metabolism of small molecules; 3.5.0 Energy metabolism, carbon; 3.5.2 Anaerobic respiration	nitrite reductase large subunit NirB
SCO2488	nirC	2679896	2680291	+		operon	3.0.0 Metabolism of small molecules; 3.5.0 Energy metabolism, carbon; 3.5.2 Anaerobic respiration	nitrite reductase small subunit NirC
SCO2489		2680340	2680924	+	O		6.0.0 Regulation; 6.3.0 Defined families; 6.3.8 TetR	TetR family transcriptional regulator
SCO2505		2704004	2704990	+	O		1.0.0 Cell processes; 1.5.0 Transport/binding proteins; 1.5.0 Transport/binding proteins	ABC-transporter metal-binding lipoprotein	R
SCO2516		2711253	2712752	+	O		4.0.0 Cell envelope; 4.1.0 Periplasmic/exported/lipoproteins; 4.1.7 Gram +ve exported/lipoprotein	secreted protein
SCO2529		2727564	2728634	+	O		2.0.0 Macromolecule metabolism; 2.1.0 Macromolecule degradation; 2.1.4 Degradation of proteins, peptides, glycoproteins	metalloprotease	V
SCO2531		2728980	2730326	+	O		2.0.0 Macromolecule metabolism; 2.1.0 Macromolecule degradation; 2.1.3 Degradation of polysaccharides	beta-glucosidase
SCO2569		2773654	2774499	-	O		0.0.0 Unknown function, no known homologs; 0.0.2 Conserved in organism other than Escherichia coli	hypothetical protein
SCO2615	valS	2838957	2841581	-	O		2.0.0 Macromolecule metabolism; 2.2.0 Macromolecule synthesis, modification; 2.2.1 Amino acyl tRNA syn; tRNA modific'n	valS valyl-tRNA synthetase	R
SCO2627		2854112	2854591	-	O		3.0.0 Metabolism of small molecules; 3.3.0 Central intermediary metabolism; 3.3.9 Non-oxidative branch, pentose pwy	ribose-5-phosphate isomerase B	R
SCO2644		2876450	2877352	-	O		6.0.0 Regulation; 6.3.0 Defined families; 6.3.6 LysR	LysR family transcriptional regulator
SCO2647		2879447	2879965	+	O		6.0.0 Regulation; 6.3.0 Defined families; 6.3.7 MarR	MarR family regulatory protein
SCO2648		2880082	2880369	-	O		4.0.0 Cell envelope; 4.1.0 Periplasmic/exported/lipoproteins; 4.1.6 Gram +ve membrane	hypothetical protein	R
SCO2657		2888297	2889526	+	O		6.0.0 Regulation; 6.3.0 Defined families; 6.3.9 ROK	transcriptional regulator
SCO2670		2906677	2907651	-	O		2.0.0 Macromolecule metabolism; 2.2.0 Macromolecule synthesis, modification; 2.2.9 Protein modification	O-methyltransferase	R
SCO2755		3001915	3002577	-	O		7.0.0 Not classified	acetyltransferase
SCO2765		3015897	3016268	+	O		0.0.0 Unknown function, no known homologs	hypothetical protein
SCO2787		3042474	3043370	+	O		0.0.0 Unknown function, no known homologs; 0.0.2 Conserved in organism other than Escherichia coli	hypothetical protein
SCO2788		3043459	3043716	+	O	operon	0.0.0 Unknown function, no known homologs	hypothetical protein
SCO2789	glmS2	3043786	3045603	+		operon	3.0.0 Metabolism of small molecules; 3.3.0 Central intermediary metabolism; 3.3.18 Sugar-nucleotide biosynthesis, conversions	glucosamine-fructose-6-phosphate aminotransferase
SCO2793	ornA	3048673	3049275	+	O		2.0.0 Macromolecule metabolism; 2.1.0 Macromolecule degradation; 2.1.2 Degradation of RNA	oligoribonuclease
SCO2860	arr	3116521	3116931	-	O		1.0.0 Cell processes; 1.4.0 Protection responses; 1.4.2 Detoxification	rifampin ADP-ribosyl transferase	R
SCO2870		3125334	3125630	+	O	operon	0.0.0 Unknown function, no known homologs	hypothetical protein
SCO2871		3125634	3126614	+		operon	0.0.0 Unknown function, no known homologs; 0.0.2 Conserved in organism other than Escherichia coli	hypothetical protein
SCO2872		3126611	3127843	+		operon	0.0.0 Unknown function, no known homologs	hypothetical protein
SCO2893		3147118	3147951	-	O		0.0.0 Unknown function, no known homologs; 0.0.2 Conserved in organism other than Escherichia coli	hypothetical protein
SCO2899		3153870	3154226	-	O		1.0.0 Cell processes; 1.0.0 Cell processes; 1.3.1 Chaperones	GroES family molecular chaperone
SCO2901		3154677	3155144	+	O		0.0.0 Unknown function, no known homologs; 0.0.2 Conserved in organism other than Escherichia coli	hypothetical protein	R
SCO2902		3155290	3155892	-	O		0.0.0 Unknown function, no known homologs; 0.0.2 Conserved in organism other than Escherichia coli	hypothetical protein
SCO2904	rph	3156501	3157238	-	O		2.0.0 Macromolecule metabolism; 2.1.0 Macromolecule degradation; 2.1.2 Degradation of RNA	rph ribonuclease PH
SCO2927		3178620	3179765	-	O		3.0.0 Metabolism of small molecules; 3.4.0 Degradation of small molecules; 3.4.2 Amino acids	4-hydroxyphenylpyruvate dioxygenase	R
SCO2934		3185545	3186324	-	O		4.0.0 Cell envelope; 4.1.0 Periplasmic/exported/lipoproteins; 4.1.7 Gram +ve exported/lipoprotein	secreted protein
SCO2938		3191138	3192148	+	O		7.0.0 Not classified	oxidoreductase
SCO2966	smpB	3227050	3227529	-	O		2.0.0 Macromolecule metabolism; 2.2.0 Macromolecule synthesis, modification; 2.2.10 Proteins - translation and modification	smpB SsrA-binding protein	RV
SCO2972	prfB	3232165	3233271	-	O		2.0.0 Macromolecule metabolism; 2.2.0 Macromolecule synthesis, modification; 2.2.10 Proteins - translation and modification	prfB peptide chain release factor 2	R
SCO2987		3257116	3257622	+	O		6.0.0 Regulation; 6.3.0 Defined families; 6.3.7 MarR	regulatory protein	R
SCO3000		3274075	3274746	-	O		7.0.0 Not classified	phosphatase
SCO3006		3280002	3280577	+	O		7.0.0 Not classified	acetyltransferase
SCO3011		3284985	3286832	-		operon	4.0.0 Cell envelope; 4.1.0 Periplasmic/exported/lipoproteins; 4.1.7 Gram +ve exported/lipoprotein	lipoprotein LpqB
SCO3012		3286822	3288888	-		operon	6.0.0 Regulation; 6.1.0 Two component system; 6.1.1 Sensor kinase	two-component system histidine kinase
SCO3013		3288890	3289579	-		operon	6.0.0 Regulation; 6.1.0 Two component system; 6.1.2 Response regulator	two-component system response regulator
SCO3014		3289584	3290726	-	O	operon	2.0.0 Macromolecule metabolism; 2.2.0 Macromolecule synthesis, modification; 2.2.10 Proteins - translation and modification	translation initiation factor
SCO3036		3322266	3323225	+	O	operon	0.0.0 Unknown function, no known homologs; 0.0.2 Conserved in organism other than Escherichia coli	LPPG:FO 2-phospho-L-lactate transferase	R
SCO3037		3323222	3324553	+		operon	7.0.0 Not classified	F420-0--gamma-glutamyl ligase
SCO3063		3355990	3356667	-	O		6.0.0 Regulation; 6.1.0 Two component system; 6.1.2 Response regulator	two-component system reponse regulator	R
SCO3069		3361685	3362029	-	O		4.0.0 Cell envelope; 4.1.0 Periplasmic/exported/lipoproteins; 4.1.6 Gram +ve membrane	integral membrane protein
SCO3119		3420021	3421340	-	O		6.0.0 Regulation; 6.1.0 Two component system; 6.1.1 Sensor kinase	hypothetical protein	R
SCO3133		3434529	3435026	+	O		6.0.0 Regulation; 6.3.0 Defined families; 6.3.7 MarR	MarR family regulatory protein	R
SCO3140		3441595	3441891	+	O		4.0.0 Cell envelope; 4.1.0 Periplasmic/exported/lipoproteins; 4.1.6 Gram +ve membrane	hypothetical protein	R
SCO3173		3477824	3478471	+	O		6.0.0 Regulation; 6.3.0 Defined families; 6.3.12 MerR	merR family transcriptional regulator
SCO3177		3481968	3483236	-	O		4.0.0 Cell envelope; 4.1.0 Periplasmic/exported/lipoproteins; 4.1.6 Gram +ve membrane	hypothetical protein	R
SCO3182	gtaB	3486550	3487461	-	O		3.0.0 Metabolism of small molecules; 3.4.0 Degradation of small molecules; 3.4.3 Carbon compounds	UTP-glucose-1-phosphate uridylyltransferase	V
SCO3188		3494975	3495817	+	O		3.0.0 Metabolism of small molecules; 3.3.0 Central intermediary metabolism; 3.3.11 Nucleotide interconversions	5'-methylthioadenosine phosphorylase
SCO3205		3513024	3513515	+	O		6.0.0 Regulation; 6.3.0 Defined families; 6.3.7 MarR	MarR family transcriptional repressor
SCO3269		3615480	3616235	+	O		6.0.0 Regulation; 6.3.0 Defined families; 6.3.3 GntR	GntR family regulator
SCO3273		3618213	3618479	+	O	operon	0.0.0 Unknown function, no known homologs	hypothetical protein	R
SCO3274		3618476	3618922	+		operon	0.0.0 Unknown function, no known homologs	hypothetical protein
SCO3294		3642817	3644163	-	O		7.0.0 Not classified	transferase
SCO3297		3646131	3646469	+	O		4.0.0 Cell envelope; 4.1.0 Periplasmic/exported/lipoproteins; 4.1.6 Gram +ve membrane	hypothetical protein
SCO3311	hemB	3662050	3663042	-	O		3.0.0 Metabolism of small molecules; 3.2.0 Biosynthesis of cofactors, carriers; 3.2.6 Heme, porphyrin	delta-aminolevulinic acid dehydratase	R
SCO3329		3680398	3681213	-	O		0.0.0 Unknown function, no known homologs	hypothetical protein
SCO3333		3684694	3685341	-	O		7.0.0 Not classified	hydrolase
SCO3341		3698670	3699173	-	O		4.0.0 Cell envelope; 4.1.0 Periplasmic/exported/lipoproteins; 4.1.6 Gram +ve membrane	hypothetical protein
SCO3346		3704768	3705382	-		operon	6.0.0 Regulation; 6.3.0 Defined families; 6.3.8 TetR	transcriptional regulator
SCO3347		3705379	3706236	-	O	operon	0.0.0 Unknown function, no known homologs; 0.0.2 Conserved in organism other than Escherichia coli	hypothetical protein
SCO3348		3706398	3707327	-	O		6.0.0 Regulation; 6.5.0 Others; 6.5.0 Others	DNA-binding protein	R
SCO3349		3707399	3708214	+	O		0.0.0 Unknown function, no known homologs; 0.0.2 Conserved in organism other than Escherichia coli	hypothetical protein	R
SCO3351		3710688	3712097	+	O		2.0.0 Macromolecule metabolism; 2.2.0 Macromolecule synthesis, modification; 2.2.3 DNA - replication, repair, restr./modific'n	DNA repair protein RadA
SCO3355	mutY	3714378	3715304	+	O		2.0.0 Macromolecule metabolism; 2.2.0 Macromolecule synthesis, modification; 2.2.3 DNA - replication, repair, restr./modific'n	adenine glycosylase
SCO3361		3720125	3720577	-	O		6.0.0 Regulation; 6.3.0 Defined families; 6.3.1 AsnC	transcription regulator AsnC
SCO3363		3721342	3721785	+	O		7.0.0 Not classified	acetyltransferase
SCO3369		3727304	3729892	+	O	operon	7.0.0 Not classified	large ATP-binding protein	R
SCO3370		3729902	3732487	+		operon	7.0.0 Not classified	large ATP-binding protein
SCO3376		3740711	3741220	-	O		7.0.0 Not classified	N-acetylglutamate synthase
SCO3378		3741763	3741942	-	O		4.0.0 Cell envelope; 4.1.0 Periplasmic/exported/lipoproteins; 4.1.6 Gram +ve membrane	small membrane protein	R
SCO3387		3750688	3751794	+	O		6.0.0 Regulation; 6.3.0 Defined families; 6.3.13 ArsR	transcriptional regulator
SCO3390		3753279	3754484	-	O		6.0.0 Regulation; 6.1.0 Two component system; 6.1.1 Sensor kinase	two component sensor kinase	R
SCO3392	nuoD2	3755656	3756807	-	O		3.0.0 Metabolism of small molecules; 3.5.0 Energy metabolism, carbon; 3.5.3 Electron transport	NADH dehydrogenase subunit NuoD2	R
SCO3398	folP	3764143	3765009	+	O	operon	3.0.0 Metabolism of small molecules; 3.2.0 Biosynthesis of cofactors, carriers; 3.2.5 Folic acid	dihydropteroate synthase
SCO3399		3765006	3765509	+		operon	0.0.0 Unknown function, no known homologs	hypothetical protein
SCO3407		3772215	3773342	-	O		0.0.0 Unknown function, no known homologs; 0.0.2 Conserved in organism other than Escherichia coli	hypothetical protein	R
SCO3419		3784717	3785358	-	O		0.0.0 Unknown function, no known homologs; 0.0.2 Conserved in organism other than Escherichia coli	hypothetical protein
SCO3426		3789569	3790681	-		operon	0.0.0 Unknown function, no known homologs; 0.0.2 Conserved in organism other than Escherichia coli	hypothetical protein
SCO3427	rpmE2	3790678	3790932	-		operon	4.0.0 Cell envelope; 4.2.0 Ribosome constituents; 4.2.2 Ribosomal proteins - synthesis, modification	rpmE2 50S ribosomal protein L31 type B
SCO3428	rpmG	3790939	3791103	-	O	operon	4.0.0 Cell envelope; 4.2.0 Ribosome constituents; 4.2.2 Ribosomal proteins - synthesis, modification	rpmG 50S ribosomal protein L33
SCO3433		3793755	3794531	+	O		0.0.0 Unknown function, no known homologs; 0.0.2 Conserved in organism other than Escherichia coli	hypothetical protein
SCO3435		3796515	3797402	+	O		6.0.0 Regulation; 6.3.0 Defined families; 6.3.6 LysR	transcriptional regulator
SCO3546		3920177	3920767	-	O		4.0.0 Cell envelope; 4.1.0 Periplasmic/exported/lipoproteins; 4.1.7 Gram +ve exported/lipoprotein	small secreted protein
SCO3559		3934978	3935802	-	O		7.0.0 Not classified	oxidoreductase	R
SCO3566		3945434	3946408	+	O		7.0.0 Not classified	hydrolase
SCO3573		3951924	3952862	-	O		0.0.0 Unknown function, no known homologs; 0.0.2 Conserved in organism other than Escherichia coli	hypothetical protein
SCO3575		3954219	3954686	-		operon	0.0.0 Unknown function, no known homologs; 0.0.2 Conserved in organism other than Escherichia coli	hypothetical protein
SCO3576		3954683	3954844	-	O	operon	0.0.0 Unknown function, no known homologs	hypothetical protein	R
SCO3577		3954997	3955974	+	O	operon	1.0.0 Cell processes; 1.5.0 Transport/binding proteins; 1.5.2 Cations	ion-transporting ATPase	R
SCO3578		3955971	3957416	+		operon	1.0.0 Cell processes; 1.5.0 Transport/binding proteins; 1.5.2 Cations	ion-transporting ATPase
SCO3580		3958243	3960513	+	O		4.0.0 Cell envelope; 4.1.0 Periplasmic/exported/lipoproteins; 4.1.9 Gram +ve peptidoglycan, teichoic acid	transpeptidase	RV
SCO3581		3960641	3961105	-	O		0.0.0 Unknown function, no known homologs; 0.0.2 Conserved in organism other than Escherichia coli	hypothetical protein	V
SCO3582		3961226	3962155	+	O		4.0.0 Cell envelope; 4.1.0 Periplasmic/exported/lipoproteins; 4.1.7 Gram +ve exported/lipoprotein	secreted protein	R
SCO3589		3966835	3967929	-		operon	6.0.0 Regulation; 6.1.0 Two component system; 6.1.1 Sensor kinase	two component sensor kinase
SCO3590		3967922	3968617	-	O	operon	6.0.0 Regulation; 6.1.0 Two component system; 6.1.2 Response regulator	two-component system response regulator	R
SCO3610		3988036	3989856	-	O		2.0.0 Macromolecule metabolism; 2.1.0 Macromolecule degradation; 2.1.4 Degradation of proteins, peptides, glycoproteins	peptide hydrolase	R
SCO3622		4001665	4003020	+	O		7.0.0 Not classified	hypothetical protein	R
SCO3633		4010391	4011326	+	O	operon	1.0.0 Cell processes; 1.5.0 Transport/binding proteins; 1.5.0 Transport/binding proteins	ABC transporter ATP-binding protein
SCO3634		4011323	4012942	+		operon	1.0.0 Cell processes; 1.5.0 Transport/binding proteins; 1.5.0 Transport/binding proteins	ABC transporter membrane-spanning protein
SCO3650	pyrE	4028946	4029494	-	O		3.0.0 Metabolism of small molecules; 3.7.0 Nucleotide biosynthesis; 3.7.2 Pyrimidine ribonucleotide biosynthesis	pyrE orotate phosphoribosyltransferase
SCO3658		4036689	4037879	+	O		3.0.0 Metabolism of small molecules; 3.1.0 Amino acid biosynthesis; 3.1.4 Aspartate	aminotransferase
SCO3677		4060547	4061044	-		operon	3.0.0 Metabolism of small molecules; 3.7.0 Nucleotide biosynthesis; 3.7.1 Purine ribonucleotide biosynthesis	purine phosphoribosyltransferase
SCO3678	dcd	4061079	4061654	-	O	operon	3.0.0 Metabolism of small molecules; 3.3.0 Central intermediary metabolism; 3.3.11 Nucleotide interconversions	dcd deoxycytidine triphosphate deaminase
SCO3693		4074209	4074751	+	O		0.0.0 Unknown function, no known homologs; 0.0.2 Conserved in organism other than Escherichia coli	hypothetical protein
SCO3698		4077583	4078692	-		operon	1.0.0 Cell processes; 1.4.0 Protection responses; 1.4.2 Detoxification	heavy metal resistance membrane protein
SCO3699		4078689	4078997	-	O	operon	6.0.0 Regulation; 6.3.0 Defined families; 6.3.13 ArsR	transcriptional regulator
SCO3710		4086039	4086239	+	O		4.0.0 Cell envelope; 4.1.0 Periplasmic/exported/lipoproteins; 4.1.6 Gram +ve membrane	large integral membrane protein
SCO3714		4089285	4090508	-	O		5.0.0 Extrachromosomal; 5.1.0 Laterally acquirred elements; 5.1.4 Transposon/insertion element-related functions	transposase	R
SCO3792		4169611	4171227	+	O		2.0.0 Macromolecule metabolism; 2.2.0 Macromolecule synthesis, modification; 2.2.1 Amino acyl tRNA syn; tRNA modific'n	methionyl-tRNA synthetase	RV
SCO3796		4174717	4176885	+	O		0.0.0 Unknown function, no known homologs; 0.0.2 Conserved in organism other than Escherichia coli	hypothetical protein
SCO3801		4181609	4182907	+	O		2.0.0 Macromolecule metabolism; 2.1.0 Macromolecule degradation; 2.1.4 Degradation of proteins, peptides, glycoproteins	putative aminopeptidase 2
SCO3805		4184790	4185284	+	O		0.0.0 Unknown function, no known homologs; 0.0.2 Conserved in organism other than Escherichia coli	hypothetical protein
SCO3809		4187758	4189068	-		operon	1.0.0 Cell processes; 1.5.0 Transport/binding proteins; 1.5.0 Transport/binding proteins	transmembrane transport protein
SCO3810		4189065	4189715	-	O	operon	6.0.0 Regulation; 6.3.0 Defined families; 6.3.3 GntR	GntR family transcriptional regulator	R
SCO3812		4190999	4191346	+	O	operon	6.0.0 Regulation; 6.3.0 Defined families; 6.3.3 GntR	GntR family transcriptional regulator
SCO3813		4191343	4192329	+		operon	4.0.0 Cell envelope; 4.1.0 Periplasmic/exported/lipoproteins; 4.1.6 Gram +ve membrane	hypothetical protein
SCO3818		4197520	4198176	+	O		6.0.0 Regulation; 6.1.0 Two component system; 6.1.2 Response regulator	two-component system response transcriptional regulator	R
SCO3822		4202553	4203092	-	O		0.0.0 Unknown function, no known homologs; 0.0.2 Conserved in organism other than Escherichia coli	hypothetical protein	R
SCO3836		4219178	4219963	-		operon	2.0.0 Macromolecule metabolism; 2.2.0 Macromolecule synthesis, modification; 2.2.11 RNA synthesis, modification, DNA transcript'n	rRNA methylase
SCO3837		4219960	4221270	-		operon	4.0.0 Cell envelope; 4.1.0 Periplasmic/exported/lipoproteins; 4.1.6 Gram +ve membrane	hypothetical protein
SCO3838		4221267	4222505	-		operon	4.0.0 Cell envelope; 4.1.0 Periplasmic/exported/lipoproteins; 4.1.6 Gram +ve membrane	hypothetical protein
SCO3839		4222523	4222852	-		operon	0.0.0 Unknown function, no known homologs	hypothetical protein
SCO3840		4222903	4223718	-	O	operon	0.0.0 Unknown function, no known homologs	hypothetical protein	R
SCO3864		4248804	4249592	+	O		6.0.0 Regulation; 6.3.0 Defined families; 6.3.3 GntR	transcriptional regulator
SCO3871		4258993	4259403	+	O		3.0.0 Metabolism of small molecules; 3.1.0 Amino acid biosynthesis; 3.1.15 Phenylalanine	decarboxylase
SCO3898		4292389	4293666	-	O		4.0.0 Cell envelope; 4.1.0 Periplasmic/exported/lipoproteins; 4.1.6 Gram +ve membrane	hypothetical protein
SCO3913		4309887	4310339	-	O		0.0.0 Unknown function, no known homologs; 0.0.2 Conserved in organism other than Escherichia coli	hypothetical protein
SCO3918		4313836	4314318	-	O		0.0.0 Unknown function, no known homologs; 0.0.2 Conserved in organism other than Escherichia coli	hypothetical protein
SCO3920	cysA	4315547	4316725	-		operon	3.0.0 Metabolism of small molecules; 3.1.0 Amino acid biosynthesis; 3.1.14 Methionine	cystathionine gamma-lyase
SCO3921	ptpA	4316722	4317216	-		operon	2.0.0 Macromolecule metabolism; 2.2.0 Macromolecule synthesis, modification; 2.2.10 Proteins - translation and modification	low molecular weight protein-tyrosine-phosphatase
SCO3922		4317222	4317599	-	O	operon	4.0.0 Cell envelope; 4.1.0 Periplasmic/exported/lipoproteins; 4.1.6 Gram +ve membrane	hypothetical protein
SCO3951		4351038	4352000	-		operon	0.0.0 Unknown function, no known homologs	hypothetical protein
SCO3952		4351997	4352455	-		operon	0.0.0 Unknown function, no known homologs	hypothetical protein
SCO3953		4352462	4353010	-	O	operon	7.0.0 Not classified	RNA 2'-phosphotransferase-like protein
SCO3956		4355990	4356952	+	O	operon	1.0.0 Cell processes; 1.5.0 Transport/binding proteins; 1.5.0 Transport/binding proteins	ABC transporter ATP-binding protein	R
SCO3957		4356969	4357850	+		operon	4.0.0 Cell envelope; 4.1.0 Periplasmic/exported/lipoproteins; 4.1.6 Gram +ve membrane	integral membrane protein
SCO3958		4357847	4358758	+		operon	1.0.0 Cell processes; 1.5.0 Transport/binding proteins; 1.5.0 Transport/binding proteins	ABC transporter ATP-binding protein
SCO3959		4358770	4359489	+		operon	4.0.0 Cell envelope; 4.1.0 Periplasmic/exported/lipoproteins; 4.1.6 Gram +ve membrane	integral membrane protein
SCO3960		4359709	4360551	-		operon	0.0.0 Unknown function, no known homologs; 0.0.2 Conserved in organism other than Escherichia coli	hypothetical protein
SCO3961	serS	4360548	4361825	-	O	operon	2.0.0 Macromolecule metabolism; 2.2.0 Macromolecule synthesis, modification; 2.2.1 Amino acyl tRNA syn; tRNA modific'n	seryl-tRNA synthetase	R
SCO3962	pheA	4362335	4363267	-	O		3.0.0 Metabolism of small molecules; 3.1.0 Amino acid biosynthesis; 3.1.0 Amino acid biosynthesis	prephenate dehydratase
SCO3976		4378271	4379098	-	O		2.0.0 Macromolecule metabolism; 2.2.0 Macromolecule synthesis, modification; 2.2.7 Phospholipids	phosphodiesterase
SCO3978		4381065	4381949	-	O		3.0.0 Metabolism of small molecules; 3.8.0 Secondary metabolism; 3.8.1 PKS	oxidoreductase
SCO3981		4383616	4384371	-	O		6.0.0 Regulation; 6.3.0 Defined families; 6.3.3 GntR	GntR family transcriptional regulator
SCO4015		4410971	4411894	+	O		0.0.0 Unknown function, no known homologs	hypothetical protein
SCO4016		4412004	4412957	+	O		0.0.0 Unknown function, no known homologs; 0.0.2 Conserved in organism other than Escherichia coli	hypothetical protein
SCO4024		4421136	4422659	+	O		1.0.0 Cell processes; 1.5.0 Transport/binding proteins; 1.5.0 Transport/binding proteins	integral membrane efflux protein
SCO4043		4436888	4437184	-	O		0.0.0 Unknown function, no known homologs; 0.0.2 Conserved in organism other than Escherichia coli	hypothetical protein	RV
SCO4046		4438739	4439197	-		operon	0.0.0 Unknown function, no known homologs	hypothetical protein
SCO4047		4439198	4439791	-	O	operon	0.0.0 Unknown function, no known homologs; 0.0.2 Conserved in organism other than Escherichia coli	hypothetical protein
SCO4067	dnaZ	4457168	4459522	+	O		1.0.0 Cell processes; 1.0.0 Cell processes; 1.2.1 Chromosome replication	DNA polymerase III subunits gamma and tau
SCO4068	purD	4459642	4460892	+	O		3.0.0 Metabolism of small molecules; 3.7.0 Nucleotide biosynthesis; 3.7.1 Purine ribonucleotide biosynthesis	phosphoribosylamine--glycine ligase
SCO4074		4467951	4468766	-		operon	4.0.0 Cell envelope; 4.1.0 Periplasmic/exported/lipoproteins; 4.1.6 Gram +ve membrane	integral membrane protein
SCO4075		4468763	4469743	-	O	operon	1.0.0 Cell processes; 1.5.0 Transport/binding proteins; 1.5.0 Transport/binding proteins	ABC transport protein, ATP-binding subunit
SCO4097		4496497	4498032	+	O		1.0.0 Cell processes; 1.5.0 Transport/binding proteins; 1.5.1 Amino acids and amines	amino acid/metabolite permease
SCO4122		4529468	4530016	+	O		6.0.0 Regulation; 6.3.0 Defined families; 6.3.7 MarR	MarR family transcriptional regulator
SCO4145	ppk	4559965	4562289	-	O		3.0.0 Metabolism of small molecules; 3.3.0 Central intermediary metabolism; 3.3.13 Phosphorus compounds	polyphosphate kinase	R
SCO4158		4575112	4576134	-	O		6.0.0 Regulation; 6.3.0 Defined families; 6.3.5 LacI	LacI-family regulatory protein	V
SCO4180		4590561	4590998	+	O		6.0.0 Regulation; 6.5.0 Others; 6.5.0 Others	iron uptake regulatory protein
SCO4181		4591019	4591984	+	O		0.0.0 Unknown function, no known homologs; 0.0.2 Conserved in organism other than Escherichia coli	hypothetical protein
SCO4186		4595605	4596861	+	O		0.0.0 Unknown function, no known homologs; 0.0.2 Conserved in organism other than Escherichia coli	hypothetical protein
SCO4192		4600336	4601412	+	O		0.0.0 Unknown function, no known homologs	hypothetical protein
SCO4198		4607362	4607787	+	O	operon	6.0.0 Regulation; 6.5.0 Others; 6.5.0 Others	DNA-binding protein	R
SCO4199		4607810	4608451	+		operon	0.0.0 Unknown function, no known homologs	hypothetical protein
SCO4201		4609038	4610672	-	O		0.0.0 Unknown function, no known homologs; 0.0.2 Conserved in organism other than Escherichia coli	hypothetical protein
SCO4205		4614619	4615125	+	O		0.0.0 Unknown function, no known homologs; 0.0.2 Conserved in organism other than Escherichia coli	hypothetical protein	R
SCO4206		4615154	4615969	-	O		6.0.0 Regulation; 6.3.0 Defined families; 6.3.2 AraC	AraC family transcription regulator	R
SCO4207		4616019	4616486	+	O		0.0.0 Unknown function, no known homologs; 0.0.2 Conserved in organism other than Escherichia coli	hypothetical protein
SCO4209	gpmA	4618020	4618781	+	O		3.0.0 Metabolism of small molecules; 3.5.0 Energy metabolism, carbon; 3.5.5 Glycolysis	phosphoglyceromutase	R
SCO4216		4624587	4624796	-	O		0.0.0 Unknown function, no known homologs	hypothetical protein
SCO4221		4627832	4628248	-	O		0.0.0 Unknown function, no known homologs	hypothetical protein
SCO4229		4633199	4634479	+	O	operon	6.0.0 Regulation; 6.1.0 Two component system; 6.1.1 Sensor kinase	sensor kinase	R
SCO4230		4634485	4635156	+		operon	6.0.0 Regulation; 6.1.0 Two component system; 6.1.2 Response regulator	response regulator
SCO4237		4641923	4643638	+	O		4.0.0 Cell envelope; 4.1.0 Periplasmic/exported/lipoproteins; 4.1.6 Gram +ve membrane	integral membrane protein
SCO4238		4643727	4644464	-	O		3.0.0 Metabolism of small molecules; 3.3.0 Central intermediary metabolism; 3.3.18 Sugar-nucleotide biosynthesis, conversions	guanyltransferase
SCO4256		4667076	4668515	+	O		4.0.0 Cell envelope; 4.1.0 Periplasmic/exported/lipoproteins; 4.1.6 Gram +ve membrane	hydrolytic protein	R
SCO4257		4668591	4670033	+	O		4.0.0 Cell envelope; 4.1.0 Periplasmic/exported/lipoproteins; 4.1.6 Gram +ve membrane	hydrolytic protein	R
SCO4258		4670132	4671589	+	O		4.0.0 Cell envelope; 4.1.0 Periplasmic/exported/lipoproteins; 4.1.6 Gram +ve membrane	hydrolytic protein
SCO4264		4679364	4680236	-	O		1.0.0 Cell processes; 1.4.0 Protection responses; 1.4.2 Detoxification	aminoglycoside phosphotransferase
SCO4265		4680295	4681806	-	O		1.0.0 Cell processes; 1.5.0 Transport/binding proteins; 1.5.0 Transport/binding proteins	transport integral membrane protein
SCO4298		4714155	4715696	+	O		3.0.0 Metabolism of small molecules; 3.4.0 Degradation of small molecules; 3.4.4 Fatty acids	carboxylesterase
SCO4303		4717614	4718222	-	O		6.0.0 Regulation; 6.5.0 Others; 6.5.0 Others	transcriptional regulator	R
SCO4311		4723060	4724157	-	O		0.0.0 Unknown function, no known homologs; 0.0.2 Conserved in organism other than Escherichia coli	hypothetical protein
SCO4324		4736987	4737265	-	O		4.0.0 Cell envelope; 4.1.0 Periplasmic/exported/lipoproteins; 4.1.6 Gram +ve membrane	integral membrane protein
SCO4326		4737844	4738692	-	O		0.0.0 Unknown function, no known homologs; 0.0.2 Conserved in organism other than Escherichia coli	hypothetical protein
SCO4332		4746028	4748436	-	O		1.0.0 Cell processes; 1.5.0 Transport/binding proteins; 1.5.0 Transport/binding proteins	integral membrane ATPase	R
SCO4333		4748536	4748796	-	O		4.0.0 Cell envelope; 4.1.0 Periplasmic/exported/lipoproteins; 4.1.6 Gram +ve membrane	integral membrane protein	RV
SCO4336		4750828	4751265	+	O	operon	6.0.0 Regulation; 6.2.0 RNA polymerase core enzyme binding; 6.2.1 sigma factor	marR-family protein	V
SCO4337		4751293	4752672	+		operon	1.0.0 Cell processes; 1.5.0 Transport/binding proteins; 1.5.0 Transport/binding proteins	integral membrane efflux protein
SCO4352		4767684	4768676	+	O		3.0.0 Metabolism of small molecules; 3.8.0 Secondary metabolism; 3.8.1 PKS	oxidoreductase	R
SCO4353		4768814	4768972	-	O		3.0.0 Metabolism of small molecules; 3.8.0 Secondary metabolism; 3.8.0 Secondary metabolism	hypothetical protein
SCO4364		4777590	4777967	+	O		0.0.0 Unknown function, no known homologs	hypothetical protein
SCO4368		4782332	4783492	-	O		3.0.0 Metabolism of small molecules; 3.4.0 Degradation of small molecules; 3.4.4 Fatty acids	lipase (secreted protein)
SCO4389		4805897	4806772	+	O		7.0.0 Not classified	acetyltransferase
SCO4398		4815510	4816163	-	O		0.0.0 Unknown function, no known homologs; 0.0.2 Conserved in organism other than Escherichia coli	hypothetical protein
SCO4403	purU	4821748	4822641	+	O		3.0.0 Metabolism of small molecules; 3.2.0 Biosynthesis of cofactors, carriers; 3.2.5 Folic acid	purU formyltetrahydrofolate deformylase
SCO4415		4833116	4833988	+	O		4.0.0 Cell envelope; 4.1.0 Periplasmic/exported/lipoproteins; 4.1.6 Gram +ve membrane	integral membrane protein
SCO4416		4834171	4835376	-	O		7.0.0 Not classified	monooxygenase
SCO4422		4838327	4839085	+	O		7.0.0 Not classified	hydrolase
SCO4431		4851343	4851852	-	O		4.0.0 Cell envelope; 4.1.0 Periplasmic/exported/lipoproteins; 4.1.6 Gram +ve membrane	integral membrane protein
SCO4434		4853069	4853965	+	O		6.0.0 Regulation; 6.3.0 Defined families; 6.3.6 LysR	LysR family transcriptional regulator
SCO4436		4855250	4855660	+	O		7.0.0 Not classified	lyase
SCO4450		4872011	4872658	+	O		6.0.0 Regulation; 6.3.0 Defined families; 6.3.8 TetR	TetR family transcriptional regulator
SCO4454		4876023	4876625	-	O		6.0.0 Regulation; 6.3.0 Defined families; 6.3.8 TetR	transcriptional regulator
SCO4490		4909614	4911071	+	O	operon	7.0.0 Not classified	decarboxylase SCD6910	R
SCO4491	ubiA	4911068	4911973	+		operon	3.0.0 Metabolism of small molecules; 3.2.0 Biosynthesis of cofactors, carriers; 3.2.8 Menaquinone, ubiquinone	ubiA prenyltransferase
SCO4496		4915292	4915816	+	O		7.0.0 Not classified	acetyltransferase
SCO4499		4917934	4918656	+	O		6.0.0 Regulation; 6.3.0 Defined families; 6.3.8 TetR	TetR family transcriptional regulator	R
SCO4506		4926246	4927094	+	O		0.0.0 Unknown function, no known homologs; 0.0.2 Conserved in organism other than Escherichia coli	hypothetical protein
SCO4521		4941895	4942980	-		operon	4.0.0 Cell envelope; 4.1.0 Periplasmic/exported/lipoproteins; 4.1.7 Gram +ve exported/lipoprotein	secreted protein
SCO4522		4942977	4943453	-	O	operon	0.0.0 Unknown function, no known homologs	hypothetical protein	R
SCO4556	ubiE	4974767	4975462	+	O		3.0.0 Metabolism of small molecules; 3.2.0 Biosynthesis of cofactors, carriers; 3.2.8 Menaquinone, ubiquinone	ubiE ubiquinone/menaquinone biosynthesis methyltransferase
SCO4590		5012930	5013400	-	O		0.0.0 Unknown function, no known homologs; 0.0.2 Conserved in organism other than Escherichia coli	hypothetical protein
SCO4631		5052984	5054666	-	O		0.0.0 Unknown function, no known homologs; 0.0.2 Conserved in organism other than Escherichia coli	hypothetical protein
SCO4633		5059025	5059681	-	O		0.0.0 Unknown function, no known homologs; 0.0.2 Conserved in organism other than Escherichia coli	hypothetical protein	R
SCO4640		5064405	5064998	+	O		6.0.0 Regulation; 6.3.0 Defined families; 6.3.8 TetR	TetR family transcriptional regulator
SCO4644	add	5068592	5069623	-	O		3.0.0 Metabolism of small molecules; 3.3.0 Central intermediary metabolism; 3.3.11 Nucleotide interconversions	adenosine deaminase
SCO4677		5108377	5108811	-	O		6.0.0 Regulation; 6.5.0 Others; 6.5.0 Others	regulatory protein
SCO4687		5115961	5116320	-	O		0.0.0 Unknown function, no known homologs	hypothetical protein	V
SCO4731	truA	5144190	5145044	+	O		2.0.0 Macromolecule metabolism; 2.2.0 Macromolecule synthesis, modification; 2.2.11 RNA synthesis, modification, DNA transcript'n	truA tRNA pseudouridine synthase A
SCO4732		5145064	5145963	-	O		4.0.0 Cell envelope; 4.1.0 Periplasmic/exported/lipoproteins; 4.1.6 Gram +ve membrane	hypothetical protein
SCO4745	alr	5158508	5159683	+	O		3.0.0 Metabolism of small molecules; 3.1.0 Amino acid biosynthesis; 3.1.1 Alanine	alanine racemase	R
SCO4750		5162784	5163437	+	O	operon	0.0.0 Unknown function, no known homologs; 0.0.2 Conserved in organism other than Escherichia coli	hypothetical protein
SCO4751		5163434	5163967	+		operon	2.0.0 Macromolecule metabolism; 2.2.0 Macromolecule synthesis, modification; 2.2.10 Proteins - translation and modification	acetyltransferase
SCO4752	gcp	5163960	5165084	+		operon	2.0.0 Macromolecule metabolism; 2.2.0 Macromolecule synthesis, modification; 2.2.4 Glycoprotein	O-sialoglycoprotein endopeptidase
SCO4753		5165081	5165353	+		operon	0.0.0 Unknown function, no known homologs	hypothetical protein
SCO4757		5168216	5169475	+	O		0.0.0 Unknown function, no known homologs; 0.0.2 Conserved in organism other than Escherichia coli	hypothetical protein	R
SCO4766		5178021	5178941	+	O		6.0.0 Regulation; 6.3.0 Defined families; 6.3.6 LysR	transcriptional regulator
SCO4791		5212113	5213405	+	O	operon	6.0.0 Regulation; 6.1.0 Two component system; 6.1.1 Sensor kinase	two-component system sensor kinase	R
SCO4792		5213402	5214157	+		operon	6.0.0 Regulation; 6.1.0 Two component system; 6.1.2 Response regulator	two-component system DNA-binding response regulator
SCO4797		5218624	5221119	+	O		2.0.0 Macromolecule metabolism; 2.2.0 Macromolecule synthesis, modification; 2.2.3 DNA - replication, repair, restr./modific'n	ATP-dependent DNA helicase II	R
SCO4824	folD	5253981	5254835	+	O		3.0.0 Metabolism of small molecules; 3.2.0 Biosynthesis of cofactors, carriers; 3.2.5 Folic acid	bifunctional protein (methylenetetrahydrofolate dehydrogenase and methenyltetrahydrofolate cyclohydrolase)
SCO4833		5265954	5266685	-		operon	3.0.0 Metabolism of small molecules; 3.8.0 Secondary metabolism; 3.8.0 Secondary metabolism	phosphorylmutase
SCO4834		5266682	5267128	-		operon	0.0.0 Unknown function, no known homologs; 0.0.2 Conserved in organism other than Escherichia coli	hypothetical protein
SCO4835		5267125	5267634	-	O	operon	0.0.0 Unknown function, no known homologs; 0.0.2 Conserved in organism other than Escherichia coli	hypothetical protein
SCO4848		5279853	5280092	+	O		4.0.0 Cell envelope; 4.1.0 Periplasmic/exported/lipoproteins; 4.1.6 Gram +ve membrane	integral membrane protein	RV
SCO4850		5281448	5282203	-	O		6.0.0 Regulation; 6.3.0 Defined families; 6.3.8 TetR	TetR family transcriptional regulator
SCO4871		5300705	5301355	+	O		6.0.0 Regulation; 6.3.0 Defined families; 6.3.8 TetR	TetR family transcriptional regulator
SCO4872		5301340	5302356	-	O		0.0.0 Unknown function, no known homologs	hypothetical protein
SCO4877		5308045	5309379	-		operon	0.0.0 Unknown function, no known homologs	hypothetical protein
SCO4878		5309376	5310356	-	O	operon	2.0.0 Macromolecule metabolism; 2.2.0 Macromolecule synthesis, modification; 2.2.8 Polysaccharides -	glycosyltransferase
SCO4879		5310555	5311886	+	O	operon	0.0.0 Unknown function, no known homologs; 0.0.2 Conserved in organism other than Escherichia coli	hypothetical protein	R
SCO4880		5312075	5313349	+		operon	7.0.0 Not classified	transferase
SCO4881		5313363	5314301	+		operon	2.0.0 Macromolecule metabolism; 2.2.0 Macromolecule synthesis, modification; 2.2.8 Polysaccharides -	polysaccharide biosynthesis related protein
SCO4882		5314345	5315412	+		operon	0.0.0 Unknown function, no known homologs	hypothetical protein
SCO4896		5329530	5330840	-	O		1.0.0 Cell processes; 1.5.0 Transport/binding proteins; 1.5.0 Transport/binding proteins	transport integral membrane protein	R
SCO4897		5330904	5331857	+	O		6.0.0 Regulation; 6.5.0 Others; 6.5.0 Others	transcriptional regulator
SCO4901		5334546	5335736	+	O		3.0.0 Metabolism of small molecules; 3.3.0 Central intermediary metabolism; 3.3.11 Nucleotide interconversions	adenosine deaminase
SCO4904		5336632	5337183	-	O		4.0.0 Cell envelope; 4.1.0 Periplasmic/exported/lipoproteins; 4.1.6 Gram +ve membrane	integral membrane protein	R
SCO4905		5337310	5337921	-		operon	4.0.0 Cell envelope; 4.1.0 Periplasmic/exported/lipoproteins; 4.1.7 Gram +ve exported/lipoprotein	lipoprotein
SCO4906	afsQ2	5337921	5339528	-		operon	6.0.0 Regulation; 6.1.0 Two component system; 6.1.1 Sensor kinase	sensor kinase protein
SCO4907	afsQ1	5339525	5340202	-	O	operon	6.0.0 Regulation; 6.1.0 Two component system; 6.1.2 Response regulator	transcriptional regulatory protein	R
SCO4924		5358534	5358662	-	O		4.0.0 Cell envelope; 4.1.0 Periplasmic/exported/lipoproteins; 4.1.6 Gram +ve membrane	hypothetical protein	R
SCO4944		5377855	5378730	-	O		6.0.0 Regulation; 6.5.0 Others; 6.5.0 Others	DNA-binding protein	R
SCO4962		5396674	5397903	+	O		3.0.0 Metabolism of small molecules; 3.4.0 Degradation of small molecules; 3.4.2 Amino acids	threonine dehydratase	R
SCO4984		5421700	5422911	-	O		3.0.0 Metabolism of small molecules; 3.1.0 Amino acid biosynthesis; 3.1.0 Amino acid biosynthesis	aminotransferase AlaT
SCO4992		5431032	5431676	+	O	operon	0.0.0 Unknown function, no known homologs	hypothetical protein	RV
SCO4993		5431696	5433066	+		operon	1.0.0 Cell processes; 1.5.0 Transport/binding proteins; 1.5.2 Cations	metal ion transport protein
SCO5024		5458019	5458891	+	O		7.0.0 Not classified	oxidoreductase
SCO5034		5469633	5471969	-		operon	4.0.0 Cell envelope; 4.1.0 Periplasmic/exported/lipoproteins; 4.1.6 Gram +ve membrane	integral membrane protein
SCO5035		5471972	5472661	-		operon	1.0.0 Cell processes; 1.5.0 Transport/binding proteins; 1.5.0 Transport/binding proteins	ABC transporter ATP-binding protein
SCO5036		5472658	5473182	-	O	operon	0.0.0 Unknown function, no known homologs; 0.0.2 Conserved in organism other than Escherichia coli	hypothetical protein
SCO5042	fumC	5480624	5482009	-	O		3.0.0 Metabolism of small molecules; 3.5.0 Energy metabolism, carbon; 3.5.8 TCA cycle	fumC fumarate hydratase	R
SCO5048		5488244	5488768	+	O		4.0.0 Cell envelope; 4.1.0 Periplasmic/exported/lipoproteins; 4.1.7 Gram +ve exported/lipoprotein	secreted protein	R
SCO5059	ppgK	5499055	5499795	+	O		2.0.0 Macromolecule metabolism; 2.1.0 Macromolecule degradation; 2.1.3 Degradation of polysaccharides	polyphosphate glucokinase
SCO5062		5501804	5502196	-		operon	0.0.0 Unknown function, no known homologs; 0.0.2 Conserved in organism other than Escherichia coli	hypothetical protein
SCO5063		5502196	5502447	-	O	operon	0.0.0 Unknown function, no known homologs; 0.0.2 Conserved in organism other than Escherichia coli	hypothetical protein
SCO5072		5514323	5515246	+	O	operon	3.0.0 Metabolism of small molecules; 3.8.0 Secondary metabolism; 3.8.1 PKS	hydroxylacyl-CoA dehydrogenase	V
SCO5073		5515243	5516232	+		operon	3.0.0 Metabolism of small molecules; 3.8.0 Secondary metabolism; 3.8.1 PKS	oxidoreductase
SCO5074		5516299	5516943	+		operon	3.0.0 Metabolism of small molecules; 3.8.0 Secondary metabolism; 3.8.1 PKS	dehydratase
SCO5075	ORF4	5516977	5517897	+		operon	3.0.0 Metabolism of small molecules; 3.8.0 Secondary metabolism; 3.8.1 PKS	oxidoreductase
SCO5076	actVA1	5517894	5519495	+		operon	3.0.0 Metabolism of small molecules; 3.8.0 Secondary metabolism; 3.8.1 PKS	integral membrane protein
SCO5077	actVA2	5519497	5519892	+		operon	3.0.0 Metabolism of small molecules; 3.8.0 Secondary metabolism; 3.8.1 PKS	hypothetical protein
SCO5078	actVA3	5519987	5520832	+		operon	3.0.0 Metabolism of small molecules; 3.8.0 Secondary metabolism; 3.8.1 PKS	hypothetical protein
SCO5079	actVA4	5520857	5521741	+		operon	3.0.0 Metabolism of small molecules; 3.8.0 Secondary metabolism; 3.8.1 PKS	hypothetical protein
SCO5080	actVA5	5521738	5522883	+		operon	3.0.0 Metabolism of small molecules; 3.8.0 Secondary metabolism; 3.8.1 PKS	hydrolase
SCO5081	actVA6	5522876	5523217	+		operon	3.0.0 Metabolism of small molecules; 3.8.0 Secondary metabolism; 3.8.1 PKS	hypothetical protein
SCO5082	actII-1	5523183	5523962	-	O		3.0.0 Metabolism of small molecules; 3.8.0 Secondary metabolism; 3.8.1 PKS	transcriptional regulatory protein
SCO5139	dapE	5586476	5587555	+	O		3.0.0 Metabolism of small molecules; 3.1.0 Amino acid biosynthesis; 3.1.13 Lysine	succinyl-diaminopimelate desuccinylase
SCO5151		5598255	5599001	+	O		0.0.0 Unknown function, no known homologs	hypothetical protein	V
SCO5152		5599076	5600209	-	O		7.0.0 Not classified	ATP-binding protein	R
SCO5201		5658833	5659291	+	O		3.0.0 Metabolism of small molecules; 3.2.0 Biosynthesis of cofactors, carriers; 3.2.9 Molybdopterin	moaE-like protein
SCO5208		5668087	5668887	-	O		7.0.0 Not classified	monophosphatase
SCO5214		5673488	5674303	+	O		0.0.0 Unknown function, no known homologs; 0.0.2 Conserved in organism other than Escherichia coli	hypothetical protein	R
SCO5224		5683497	5684465	-	O		6.0.0 Regulation; 6.3.0 Defined families; 6.3.2 AraC	AraC family transcription regulator
SCO5228		5688494	5689000	-	O		7.0.0 Not classified	acetyltransferase
SCO5241		5702433	5703401	-	O		0.0.0 Unknown function, no known homologs; 0.0.2 Conserved in organism other than Escherichia coli	hypothetical protein	R
SCO5245		5705753	5706013	-	O		0.0.0 Unknown function, no known homologs; 0.0.2 Conserved in organism other than Escherichia coli	hypothetical protein	R
SCO5247		5707716	5708624	-	O		3.0.0 Metabolism of small molecules; 3.4.0 Degradation of small molecules; 3.4.1 Amines	deaminase
SCO5253		5713933	5714154	+	O		0.0.0 Unknown function, no known homologs	hypothetical protein	R
SCO5262		5721695	5722660	+	O		7.0.0 Not classified	dehydrogenase
SCO5300		5772612	5773118	-	O		0.0.0 Unknown function, no known homologs; 0.0.2 Conserved in organism other than Escherichia coli	hypothetical protein
SCO5329		5798773	5800470	+	O		0.0.0 Unknown function, no known homologs; 0.0.2 Conserved in organism other than Escherichia coli	hypothetical protein	R
SCO5332		5805823	5807334	+	O		0.0.0 Unknown function, no known homologs	hypothetical protein	R
SCO5336		5809422	5809892	-	O		0.0.0 Unknown function, no known homologs; 0.0.2 Conserved in organism other than Escherichia coli	mutT-like protein	R
SCO5351		5818975	5819478	+	O		6.0.0 Regulation; 6.1.0 Two component system; 6.1.2 Response regulator	regulatory protein	RV
SCO5381		5850114	5850686	-	O		0.0.0 Unknown function, no known homologs; 0.0.2 Conserved in organism other than Escherichia coli	hypothetical protein	R
SCO5384		5852346	5852987	+	O		6.0.0 Regulation; 6.3.0 Defined families; 6.3.8 TetR	TetR family transcriptional regulator
SCO5398		5870023	5870463	-	O		0.0.0 Unknown function, no known homologs; 0.0.2 Conserved in organism other than Escherichia coli	hypothetical protein	R
SCO5415	icmA	5883756	5885456	+	O		3.0.0 Metabolism of small molecules; 3.8.0 Secondary metabolism; 3.8.0 Secondary metabolism	isobutyryl-CoA mutase A	R
SCO5423	pyk2	5892975	5894405	-	O		3.0.0 Metabolism of small molecules; 3.5.0 Energy metabolism, carbon; 3.5.5 Glycolysis	pyruvate kinase
SCO5434		5907344	5908036	-		operon	6.0.0 Regulation; 6.1.0 Two component system; 6.1.2 Response regulator	two-component response regulator
SCO5435		5908033	5909691	-	O	operon	6.0.0 Regulation; 6.1.0 Two component system; 6.1.1 Sensor kinase	two-component sensor kinase	R
SCO5459		5946399	5947166	+	O		7.0.0 Not classified	enoyl-CoA hydratase
SCO5510		5998409	5999350	+	O		7.0.0 Not classified	dehydrogenase
SCO5517		6010146	6010736	+	O		6.0.0 Regulation; 6.5.0 Others; 6.5.0 Others	transcriptional regulator	R
SCO5549		6048321	6049055	+	O		7.0.0 Not classified	hydrolase	R
SCO5552		6051099	6051815	-	O		6.0.0 Regulation; 6.5.0 Others; 6.5.0 Others	regulator
SCO5557		6055467	6055700	-	O		0.0.0 Unknown function, no known homologs	hypothetical protein
SCO5560	ddl	6058385	6059554	+	O		4.0.0 Cell envelope; 4.1.0 Periplasmic/exported/lipoproteins; 4.1.9 Gram +ve peptidoglycan, teichoic acid	ddl D-alanyl-alanine synthetase A
SCO5576		6073650	6073931	+	O		7.0.0 Not classified	acylphosphatase	V
SCO5577		6074834	6078394	+	O	operon	1.0.0 Cell processes; 1.0.0 Cell processes; 1.2.1 Chromosome replication	chromosome associated protein
SCO5578		6078582	6080000	+		operon	1.0.0 Cell processes; 1.5.0 Transport/binding proteins; 1.5.0 Transport/binding proteins	sugar transporter
SCO5590		6096339	6096935	+	O		0.0.0 Unknown function, no known homologs	hypothetical protein	R
SCO5605		6107817	6108128	+	O		5.0.0 Extrachromosomal; 5.1.0 Laterally acquirred elements; 5.1.2 Phage-related functions and prophages	hypothetical protein
SCO5645		6143019	6144125	+	O		0.0.0 Unknown function, no known homologs; 0.0.2 Conserved in organism other than Escherichia coli	hypothetical protein	R
SCO5649		6148202	6149002	+	O		0.0.0 Unknown function, no known homologs; 0.0.2 Conserved in organism other than Escherichia coli	hypothetical protein
SCO5651		6149925	6151109	-	O		0.0.0 Unknown function, no known homologs	hypothetical protein
SCO5655		6154073	6155446	-		operon	7.0.0 Not classified	hypothetical protein
SCO5656		6155449	6155949	-	O	operon	6.0.0 Regulation; 6.3.0 Defined families; 6.3.1 AsnC	transcriptional regulatory protein
SCO5694	dxr	6203922	6205178	+	O	operon	3.0.0 Metabolism of small molecules; 3.2.0 Biosynthesis of cofactors, carriers; 3.2.8 Menaquinone, ubiquinone	1-deoxy-D-xylulose 5-phosphate reductoisomerase	R
SCO5695		6205187	6206479	+		operon	2.0.0 Macromolecule metabolism; 2.1.0 Macromolecule degradation; 2.1.4 Degradation of proteins, peptides, glycoproteins	metalloprotease
SCO5698		6209024	6209566	+	O		0.0.0 Unknown function, no known homologs; 0.0.2 Conserved in organism other than Escherichia coli	hypothetical protein
SCO5744	dapA	6266753	6267652	+	O	operon	3.0.0 Metabolism of small molecules; 3.1.0 Amino acid biosynthesis; 3.1.13 Lysine	dapA dihydrodipicolinate synthase	V
SCO5745		6267805	6269490	+		operon	0.0.0 Unknown function, no known homologs; 0.0.2 Conserved in organism other than Escherichia coli	hypothetical protein
SCO5752		6290145	6291626	+	O	operon	0.0.0 Unknown function, no known homologs; 0.0.2 Conserved in organism other than Escherichia coli	hypothetical protein	R
SCO5753	pgsA	6291623	6292414	+		operon	2.0.0 Macromolecule metabolism; 2.2.0 Macromolecule synthesis, modification; 2.2.7 Phospholipids	phosphatidylglycerophosphate synthase
SCO5754		6292411	6292956	+		operon	0.0.0 Unknown function, no known homologs; 0.0.2 Conserved in organism other than Escherichia coli	hypothetical protein
SCO5755		6293066	6293446	+		operon	0.0.0 Unknown function, no known homologs; 0.0.2 Conserved in organism other than Escherichia coli	hypothetical protein
SCO5766		6304454	6304648	+	O		0.0.0 Unknown function, no known homologs; 0.0.2 Conserved in organism other than Escherichia coli	hypothetical protein	R
SCO5784		6321291	6322367	+	O	operon	6.0.0 Regulation; 6.1.0 Two component system; 6.1.1 Sensor kinase	two-component sensor	R
SCO5785		6322367	6323026	+		operon	6.0.0 Regulation; 6.1.0 Two component system; 6.1.2 Response regulator	two-component regulator
SCO5787		6324453	6325970	+	O		0.0.0 Unknown function, no known homologs; 0.0.2 Conserved in organism other than Escherichia coli	hypothetical protein	R
SCO5790		6327186	6327473	-	O		0.0.0 Unknown function, no known homologs	hypothetical protein	R
SCO5791	miaA	6327656	6328594	+	O		2.0.0 Macromolecule metabolism; 2.2.0 Macromolecule synthesis, modification; 2.2.10 Proteins - translation and modification	miaA tRNA delta(2)-isopentenylpyrophosphate transferase	R
SCO5793	dapF	6329272	6330141	+	O		3.0.0 Metabolism of small molecules; 3.1.0 Amino acid biosynthesis; 3.1.13 Lysine	dapF diaminopimelate epimerase	R
SCO5808		6352147	6352806	+	O		0.0.0 Unknown function, no known homologs; 0.0.2 Conserved in organism other than Escherichia coli	hypothetical protein
SCO5809		6352819	6353724	+	O		7.0.0 Not classified	hydrolase	V
SCO5812	rnhB	6356449	6357150	+	O		2.0.0 Macromolecule metabolism; 2.1.0 Macromolecule degradation; 2.1.2 Degradation of RNA	rnhB ribonuclease HII	RV
SCO5815		6359074	6361233	+	O		2.0.0 Macromolecule metabolism; 2.2.0 Macromolecule synthesis, modification; 2.2.3 DNA - replication, repair, restr./modific'n	ATP-dependent DNA helicase
SCO5831		6381412	6382677	-	O		7.0.0 Not classified	citrate synthase-like protein
SCO5843		6397754	6398341	+	O	operon	0.0.0 Unknown function, no known homologs	hypothetical protein
SCO5844		6398341	6399534	+		operon	0.0.0 Unknown function, no known homologs	hypothetical protein
SCO5859	hemH	6416236	6417363	+	O	operon	3.0.0 Metabolism of small molecules; 3.2.0 Biosynthesis of cofactors, carriers; 3.2.6 Heme, porphyrin	hemH ferrochelatase
SCO5860	suhB	6417372	6418190	+		operon	2.0.0 Macromolecule metabolism; 2.2.0 Macromolecule synthesis, modification; 2.2.11 RNA synthesis, modification, DNA transcript'n	SuhB protein
SCO5908		6474517	6474711	+	O	operon	0.0.0 Unknown function, no known homologs	hypothetical protein
SCO5909		6474708	6474914	+		operon	0.0.0 Unknown function, no known homologs	hypothetical protein
SCO5929		6497455	6498231	-	O		7.0.0 Not classified	oxidoreductase
SCO5930		6498298	6499377	+	O		7.0.0 Not classified	NTP pyrophosphohydrolase
SCO5931	xlnA	6499512	6500945	-	O		2.0.0 Macromolecule metabolism; 2.1.0 Macromolecule degradation; 2.1.3 Degradation of polysaccharides	xylanase A
SCO5971		6542306	6543229	+	O		0.0.0 Unknown function, no known homologs; 0.0.2 Conserved in organism other than Escherichia coli	hypothetical protein
SCO5986		6562040	6562867	+	O		7.0.0 Not classified	oxidoreductase
SCO5998	murA2	6573186	6574715	-	O		4.0.0 Cell envelope; 4.1.0 Periplasmic/exported/lipoproteins; 4.1.9 Gram +ve peptidoglycan, teichoic acid	UDP-N-acetylglucosamine transferase	V
SCO6030		6619133	6619849	-	O		0.0.0 Unknown function, no known homologs; 0.0.2 Conserved in organism other than Escherichia coli	hypothetical protein
SCO6042		6633983	6634714	+	O		0.0.0 Unknown function, no known homologs; 0.0.2 Conserved in organism other than Escherichia coli	hypothetical protein
SCO6079		6674122	6674673	+	O		0.0.0 Unknown function, no known homologs; 0.0.2 Conserved in organism other than Escherichia coli	hypothetical protein	R
SCO6103		6702969	6703541	-	O		7.0.0 Not classified	acetyltransferase
SCO6106		6706680	6708353	-	O		3.0.0 Metabolism of small molecules; 3.4.0 Degradation of small molecules; 3.4.4 Fatty acids	acyl-CoA dehydrogenase
SCO6119		6724307	6724990	+	O		6.0.0 Regulation; 6.3.0 Defined families; 6.3.2 AraC	AraC family transcription regulator	R
SCO6120		6725136	6725624	+	O		0.0.0 Unknown function, no known homologs; 0.0.2 Conserved in organism other than Escherichia coli	hypothetical protein
SCO6121		6725692	6726270	-	O		6.0.0 Regulation; 6.3.0 Defined families; 6.3.8 TetR	transcriptional regulator
SCO6124		6727703	6728032	+	O	operon	0.0.0 Unknown function, no known homologs	hypothetical protein
SCO6125		6728081	6728752	+		operon	4.0.0 Cell envelope; 4.1.0 Periplasmic/exported/lipoproteins; 4.1.6 Gram +ve membrane	membrane lipoprotein
SCO6139		6740466	6741632	+	O		6.0.0 Regulation; 6.1.0 Two component system; 6.1.1 Sensor kinase	sensor kinase
SCO6155		6756908	6758650	+	O		3.0.0 Metabolism of small molecules; 3.4.0 Degradation of small molecules; 3.4.3 Carbon compounds	pyruvate dehydrogenase
SCO6254		6876381	6877070	+	O		6.0.0 Regulation; 6.1.0 Two component system; 6.1.2 Response regulator	two-component system response regulator
SCO6339		6998012	6999361	+	O		3.0.0 Metabolism of small molecules; 3.1.0 Amino acid biosynthesis; 3.1.0 Amino acid biosynthesis	3-oxoadipate enol-lactone hydrolase/4-carboxymuconolactone decarboxylase
SCO6340		6999405	7000040	+	O		0.0.0 Unknown function, no known homologs; 0.0.2 Conserved in organism other than Escherichia coli	hypothetical protein
SCO6341		7000095	7000874	+	O		2.0.0 Macromolecule metabolism; 2.1.0 Macromolecule degradation; 2.1.1 Degradation of DNA	exonuclease
SCO6384		7049382	7051151	-	O		2.0.0 Macromolecule metabolism; 2.2.0 Macromolecule synthesis, modification; 2.2.1 Amino acyl tRNA syn; tRNA modific'n	integral membrane lysyl-tRNA synthetase
SCO6409	map2	7076437	7077213	-	O		2.0.0 Macromolecule metabolism; 2.2.0 Macromolecule synthesis, modification; 2.2.10 Proteins - translation and modification	methionine aminopeptidase
SCO6410		7077312	7077563	+	O		6.0.0 Regulation; 6.5.0 Others; 6.5.0 Others	DNA-binding protein
SCO6439		7122416	7122904	-	O		6.0.0 Regulation; 6.5.0 Others; 6.5.0 Others	DNA-binding protein
SCO6445		7129505	7130350	+	O	operon	2.0.0 Macromolecule metabolism; 2.2.0 Macromolecule synthesis, modification; 2.2.7 Phospholipids	inositol monophosphatase
SCO6446		7130387	7131346	+		operon	0.0.0 Unknown function, no known homologs	hypothetical protein
SCO6476		7166743	7167336	+	O		0.0.0 Unknown function, no known homologs	adenylosuccinate lyase
SCO6493		7186861	7187208	-	O		0.0.0 Unknown function, no known homologs	hypothetical protein
SCO6499	gvpO	7193830	7194222	+	O	operon	1.0.0 Cell processes; 1.6.0 Adaptation; 1.6.1 Adaptations, atypical conditions	gas vesicle synthesis protein
SCO6500	gvpA	7194294	7194728	+		operon	1.0.0 Cell processes; 1.6.0 Adaptation; 1.6.1 Adaptations, atypical conditions	gas vesicle synthesis-like protein
SCO6501	gvpF	7194725	7195498	+		operon	1.0.0 Cell processes; 1.6.0 Adaptation; 1.6.1 Adaptations, atypical conditions	gas vesicle synthesis protein
SCO6502	gvpG	7195503	7195766	+		operon	1.0.0 Cell processes; 1.6.0 Adaptation; 1.6.1 Adaptations, atypical conditions	gas vesicle synthesis protein
SCO6503		7195763	7196482	+		operon	0.0.0 Unknown function, no known homologs	hypothetical protein
SCO6504		7196479	7197609	+		operon	0.0.0 Unknown function, no known homologs; 0.0.2 Conserved in organism other than Escherichia coli	hypothetical protein
SCO6505	gvpJ	7197606	7197935	+		operon	1.0.0 Cell processes; 1.6.0 Adaptation; 1.6.1 Adaptations, atypical conditions	gas vesicle synthesis protein
SCO6506	gvpL	7197932	7198711	+		operon	1.0.0 Cell processes; 1.6.0 Adaptation; 1.6.1 Adaptations, atypical conditions	gas vesicle protein
SCO6507	gvpS	7198708	7198890	+		operon	1.0.0 Cell processes; 1.6.0 Adaptation; 1.6.1 Adaptations, atypical conditions	gas vesicle synthesis protein
SCO6508	gvpK	7198892	7199188	+		operon	1.0.0 Cell processes; 1.6.0 Adaptation; 1.6.1 Adaptations, atypical conditions	gas vesicle synthesis protein
SCO6512		7202065	7203684	+	O		1.0.0 Cell processes; 1.5.0 Transport/binding proteins; 1.5.0 Transport/binding proteins	ABC transporter ATP-binding protein
SCO6514		7204898	7205176	+	O		0.0.0 Unknown function, no known homologs	hypothetical protein
SCO6519		7209379	7209795	+	O		3.0.0 Metabolism of small molecules; 3.2.0 Biosynthesis of cofactors, carriers; 3.2.15 Thioredoxin, glutaredoxin, glutathione	lyase
SCO6592		7306230	7306619	-	O		4.0.0 Cell envelope; 4.1.0 Periplasmic/exported/lipoproteins; 4.1.7 Gram +ve exported/lipoprotein	secreted protein
SCO6618		7339269	7339949	-	O		0.0.0 Unknown function, no known homologs	hypothetical protein
SCO6620		7340945	7341376	+	O		0.0.0 Unknown function, no known homologs; 0.0.2 Conserved in organism other than Escherichia coli	hypothetical protein
SCO6623		7345061	7347256	+	O		7.0.0 Not classified	ATP/GTP binding protein	V
SCO6631		7358814	7359689	+	O	operon	0.0.0 Unknown function, no known homologs; 0.0.2 Conserved in organism other than Escherichia coli	hypothetical protein	RV
SCO6632		7359865	7360494	+		operon	4.0.0 Cell envelope; 4.1.0 Periplasmic/exported/lipoproteins; 4.1.6 Gram +ve membrane	hypothetical protein
SCO6633		7360499	7362409	+		operon	6.0.0 Regulation; 6.5.0 Others; 6.5.0 Others	transcriptional regulator
SCO6709		7460584	7461609	+	O		0.0.0 Unknown function, no known homologs; 0.0.2 Conserved in organism other than Escherichia coli	hypothetical protein	R
SCO6715		7469875	7470120	+	O		6.0.0 Regulation; 6.5.0 Others; 6.5.0 Others	transcriptional regulator
SCO6725		7479906	7480202	-	O		0.0.0 Unknown function, no known homologs; 0.0.2 Conserved in organism other than Escherichia coli	hypothetical protein
SCO6728		7481296	7481442	+	O		0.0.0 Unknown function, no known homologs	hypothetical protein
SCO6735		7490061	7490546	+	O		0.0.0 Unknown function, no known homologs	hypothetical protein
SCO6740		7495638	7496600	-	O		3.0.0 Metabolism of small molecules; 3.4.0 Degradation of small molecules; 3.4.2 Amino acids	D-amino acid oxidase
SCO6749		7505756	7506241	+	O		0.0.0 Unknown function, no known homologs; 0.0.2 Conserved in organism other than Escherichia coli	hypothetical protein
SCO6812		7574420	7574779	+	O		6.0.0 Regulation; 6.3.0 Defined families; 6.3.13 ArsR	transcription regulator ArsR
SCO6830		7601654	7602007	+	O		6.0.0 Regulation; 6.3.0 Defined families; 6.3.13 ArsR	transcription regulator ArsR
SCO6836	arsR	7606744	7607052	+	O	operon	6.0.0 Regulation; 6.3.0 Defined families; 6.3.13 ArsR	transcription regulator ArsR
SCO6837		7607049	7608155	+		operon	1.0.0 Cell processes; 1.5.0 Transport/binding proteins; 1.5.0 Transport/binding proteins	arsenic resistance membrane transport protein
SCO6952		7715801	7716844	-	O		0.0.0 Unknown function, no known homologs	hypothetical protein
SCO6960		7726503	7727039	-	O		0.0.0 Unknown function, no known homologs	hypothetical protein
SCO6971		7739022	7739795	-	O		3.0.0 Metabolism of small molecules; 3.2.0 Biosynthesis of cofactors, carriers; 3.2.3 Cobalamin	precorrin 6A synthase
SCO7015		7792823	7797124	-	O		2.0.0 Macromolecule metabolism; 2.1.0 Macromolecule degradation; 2.1.3 Degradation of polysaccharides	secreted glycosyl hydrolase
SCO7016		7797371	7798381	-	O		6.0.0 Regulation; 6.3.0 Defined families; 6.3.5 LacI	LacI family transcriptional regulator
SCO7024		7810502	7811068	+	O		7.0.0 Not classified	acetyltransferase
SCO7026		7812182	7812625	+	O		0.0.0 Unknown function, no known homologs; 0.0.2 Conserved in organism other than Escherichia coli	hypothetical protein
SCO7042		7834891	7835298	-	O		6.0.0 Regulation; 6.3.0 Defined families; 6.3.7 MarR	MarR family transcriptional regulator	R
SCO7067		7857217	7857768	+	O		0.0.0 Unknown function, no known homologs; 0.0.2 Conserved in organism other than Escherichia coli	hypothetical protein
SCO7093		7881841	7884639	+	O		6.0.0 Regulation; 6.3.0 Defined families; 6.3.11 LuxR	transcriptional regulator	R
SCO7142		7936071	7936472	+	O		0.0.0 Unknown function, no known homologs; 0.0.2 Conserved in organism other than Escherichia coli	hypothetical protein
SCO7146		7941058	7941408	+	O		6.0.0 Regulation; 6.3.0 Defined families; 6.3.13 ArsR	regulatory protein
SCO7191		7994561	7995370	-	O		4.0.0 Cell envelope; 4.1.0 Periplasmic/exported/lipoproteins; 4.1.7 Gram +ve exported/lipoprotein	secreted protein
SCO7194		7997836	7998651	+	O		2.0.0 Macromolecule metabolism; 2.2.0 Macromolecule synthesis, modification; 2.2.8 Polysaccharides -	polysaccharide biosynthesis protein
SCO7244		8053492	8055009	+	O		3.0.0 Metabolism of small molecules; 3.4.0 Degradation of small molecules; 3.4.4 Fatty acids	acyl-CoA synthetase
SCO7269		8078532	8079047	-	O		0.0.0 Unknown function, no known homologs; 0.0.2 Conserved in organism other than Escherichia coli	hypothetical protein	R
SCO7286		8092023	8093006	+	O		7.0.0 Not classified	oxidoreducatse
SCO7293		8098439	8099116	-	O		0.0.0 Unknown function, no known homologs; 0.0.2 Conserved in organism other than Escherichia coli	hypothetical protein
SCO7339		8153726	8154562	-	O		0.0.0 Unknown function, no known homologs; 0.0.2 Conserved in organism other than Escherichia coli	hypothetical protein
SCO7366		8178701	8179468	+	O		0.0.0 Unknown function, no known homologs; 0.0.2 Conserved in organism other than Escherichia coli	hypothetical protein
SCO7397		8209545	8210141	-		operon	0.0.0 Unknown function, no known homologs; 0.0.2 Conserved in organism other than Escherichia coli	hypothetical protein
SCO7398		8210201	8212285	-		operon	1.0.0 Cell processes; 1.5.0 Transport/binding proteins; 1.5.0 Transport/binding proteins	iron-hydroxamate transporter permease subunit
SCO7399		8212293	8213276	-		operon	1.0.0 Cell processes; 1.5.0 Transport/binding proteins; 1.5.0 Transport/binding proteins	binding-protein-dependent transport lipoprotein
SCO7400		8213273	8214151	-	O	operon	1.0.0 Cell processes; 1.5.0 Transport/binding proteins; 1.5.0 Transport/binding proteins	ABC transporter ATP-binding protein
SCO7427		8241835	8242281	+	O		0.0.0 Unknown function, no known homologs; 0.0.2 Conserved in organism other than Escherichia coli	hypothetical protein	V
SCO7433	mprR2	8246125	8247111	+	O		6.0.0 Regulation; 6.3.0 Defined families; 6.3.6 LysR	small neutral protease regulatory protein
SCO7455		8270459	8270995	+	O		1.0.0 Cell processes; 1.6.0 Adaptation; 1.6.3 Fe storage	isochorismatase
SCO7458		8272128	8272493	+	O		4.0.0 Cell envelope; 4.1.0 Periplasmic/exported/lipoproteins; 4.1.6 Gram +ve membrane	membrane protein
SCO7478		8291215	8292117	-	O		7.0.0 Not classified	phosphotransferase	V
SCO7510	cypH	8324810	8325307	-	O		2.0.0 Macromolecule metabolism; 2.2.0 Macromolecule synthesis, modification; 2.2.10 Proteins - translation and modification	peptidyl-prolyl cis-trans isomerase
SCO7514		8328549	8329049	+	O		4.0.0 Cell envelope; 4.1.0 Periplasmic/exported/lipoproteins; 4.1.6 Gram +ve membrane	integral membrane protein
SCO7518		8333583	8334140	-		operon	6.0.0 Regulation; 6.3.0 Defined families; 6.3.8 TetR	TetR family transcriptional regulator
SCO7519		8334151	8334732	-	O	operon	3.0.0 Metabolism of small molecules; 3.4.0 Degradation of small molecules; 3.4.3 Carbon compounds	sugar acetyltransferase
SCO7520		8334804	8336018	-	O		4.0.0 Cell envelope; 4.1.0 Periplasmic/exported/lipoproteins; 4.1.6 Gram +ve membrane	integral membrane protein
SCO7560		8383565	8384098	-		operon	2.0.0 Macromolecule metabolism; 2.2.0 Macromolecule synthesis, modification; 2.2.3 DNA - replication, repair, restr./modific'n	MutT-family protein
SCO7561		8384103	8385164	-		operon	1.0.0 Cell processes; 1.4.0 Protection responses; 1.4.2 Detoxification	esterase
SCO7562		8385161	8385997	-	O	operon	6.0.0 Regulation; 6.3.0 Defined families; 6.3.4 IclR	transcriptional regulator
SCO7605		8431787	8433208	-	O		7.0.0 Not classified	metallopeptidase
SCO7639		8468385	8468807	+	O		6.0.0 Regulation; 6.3.0 Defined families; 6.3.7 MarR	MarR family regulatory protein
SCO7663		8489928	8490212	-		operon	0.0.0 Unknown function, no known homologs; 0.0.2 Conserved in organism other than Escherichia coli	hypothetical protein
SCO7664		8490209	8490745	-		operon	0.0.0 Unknown function, no known homologs; 0.0.2 Conserved in organism other than Escherichia coli	hypothetical protein
SCO7665		8490754	8490963	-	O	operon	0.0.0 Unknown function, no known homologs; 0.0.2 Conserved in organism other than Escherichia coli	hypothetical protein	R
SCO7694		8531016	8531588	+	O		6.0.0 Regulation; 6.3.0 Defined families; 6.3.8 TetR	TetR family transcriptional regulator	R
SCO7696		8532086	8532541	+	O		6.0.0 Regulation; 6.3.0 Defined families; 6.3.7 MarR	MarR family transcriptional regulator
SCO7702		8539362	8540072	+	O	operon	6.0.0 Regulation; 6.3.0 Defined families; 6.3.3 GntR	GntR family transcriptional regulator
SCO7703		8540069	8541319	+		operon	1.0.0 Cell processes; 1.5.0 Transport/binding proteins; 1.5.0 Transport/binding proteins	integral membrane transport protein
SCO7709		8545444	8545872	+	O		6.0.0 Regulation; 6.3.0 Defined families; 6.3.7 MarR	MarR family transcriptional regulator
SCO7715		8550431	8551234	+	O		0.0.0 Unknown function, no known homologs; 0.0.2 Conserved in organism other than Escherichia coli	hypothetical protein
SCO7727		8562591	8563058	-	O		6.0.0 Regulation; 6.3.0 Defined families; 6.3.7 MarR	MarR family regulatory protein
SCO7729		8563625	8564623	+	O	operon	0.0.0 Unknown function, no known homologs; 0.0.2 Conserved in organism other than Escherichia coli	hypothetical protein
SCO7730		8564658	8564996	+		operon	0.0.0 Unknown function, no known homologs; 0.0.2 Conserved in organism other than Escherichia coli	hypothetical protein
SCO7731		8565486	8566037	+	O		0.0.0 Unknown function, no known homologs	hypothetical protein
SCO7732		8566732	8567118	+	O		0.0.0 Unknown function, no known homologs	hypothetical protein
SCO7741		8576308	8577372	-	O		7.0.0 Not classified	bifunctional protein
SCO7742		8577403	8577879	+	O		6.0.0 Regulation; 6.3.0 Defined families; 6.3.7 MarR	MarR family transcriptional regulator
SCO7767		8596583	8597410	-	O		6.0.0 Regulation; 6.5.0 Others; 6.5.0 Others	DNA-binding protein	R
SCO7772		8600297	8600881	-	O		0.0.0 Unknown function, no known homologs	hypothetical protein
SCO7773		8601284	8601808	-	O		0.0.0 Unknown function, no known homologs; 0.0.2 Conserved in organism other than Escherichia coli	hypothetical protein
SCO7794		8618313	8618951	+	O		6.0.0 Regulation; 6.3.0 Defined families; 6.3.8 TetR	TetR family transcriptional regulator
SCO7801		8621520	8621900	+	O		4.0.0 Cell envelope; 4.1.0 Periplasmic/exported/lipoproteins; 4.1.6 Gram +ve membrane	hypothetical protein
