# Supplementary material for: The dynamic transcriptional and translational landscape of the model antibiotic producer Streptomyces coelicolor A3(2)
Source: Nat Commun. 2016 Jun 2;7:11605. doi: 10.1038/ncomms11605 (PMC4895711; doi:10.1038/ncomms11605)
Supplement: Supplementary Dataset 3 — Catalogue of small RNAs identified in this study. [file ncomms11605-s4.xlsx]

## Sheet: Sheet1
Supplementary Data 3. Catalogue of small RNAs identified in this study. The transcripts are numbered consecutively starting from one end of the genome. Column B and C indicate the start and end nucleotide coordinates of transcribed region, respectively. Column F indicates the position of the transcript; A = antisense, N = Intergenic. Columns G to J indicate normalized expression levels by DESeq f…
sRNA ID	Start	End	Strand	TSS position	Position	Normalized mRNA expression				Normalized RPF expression				Previously reported
						M	T	L	S	M	T	L	S
sRNA001	32059	32223	-	32223	A	4.86313	12.6479	13.3255	14.3037
sRNA002	44807	45217	-	45217	N	124.086	138.731	128.144	130.561					Moody et al.
sRNA003	46684	46901	+	46684	A	310.404	220.758	81.5787	23.119
sRNA004	66543	67015	+	66543	N	18.2659	23.7603	23.4698	99.543
sRNA005	85173	85637	-	85637	A	59.8617	55.9616	22.2963	351.368					Moody et al.
sRNA006	100538	100707	-	100707	A	6.16656	16.8622	40.3157	37.6955
sRNA007	130871	131018	+	130871	A	17.2801	18.3983	16.0896	11.5595
sRNA008	291484	291743	-	291743	A	128.212	178.588	115.843	53.7898
sRNA009	391443	391704	-	391704	A	20.3215	20.6955	18.9667	22.7296
sRNA010	440805	441056	+	440805	A	9.29178	12.2634	14.2728	25.299
sRNA011	646028	646242	-	646242	N	91.4646	132.239	94.8264	60.5046
sRNA012	669652	669941	+	669652	A	1108.43	878.491	835.014	234.991
sRNA013	736656	737782	-	737782	N	998.206	783.533	1492.88	1168.99	30.2173	56.0754	93.6648	88.2877	Moody et al.
sRNA014	756443	756618	+	756443	A	10.9128	10.3488	8.85771	6.73332
sRNA015	767787	768309	-	768309	N	45.2723	47.5299	105.692	92.2427
sRNA016	810312	810647	+	810312	A	48.4815	53.2709	47.2861	37.8518
sRNA017	815907	816294	-	816294	A	36.6158	37.1757	52.8496	96.722
sRNA018	914615	914871	+	914615	N	21.1904	17.2468	9.99594	36.8982
sRNA019	976796	977286	+	976796	A	60.5809	111.142	139.207	184.062
sRNA020	1006810	1007210	+	1006810	A	77.058	53.2818	64.5844	51.3767
sRNA021	1039734	1039954	-	1039954	A	130.268	86.599	32.4831	15.0824
sRNA022	1042993	1043333	-	1043333	A	61.3659	50.5947	40.2026	48.0868					Moody et al.
sRNA023	1044619	1044837	+	1044619	N	9.64236	15.3306	14.308	19.4609
sRNA024	1056841	1056998	+	1056841	A	13.2021	12.6504	9.57883	3.87258
sRNA025	1062550	1062693	+	1062550	A	15.4583	8.81465	12.4913	5.33209
sRNA026	1069912	1070165	+	1069912	A	29.5294	30.2807	17.3761	12.7276
sRNA027	1087246	1087921	-	1087921	A	48.3976	124.157	105.621	387.272
sRNA028	1152885	1153370	-	1153370	A	97.2296	72.8268	57.8754	58.5576
sRNA029	1234838	1235338	-	1235338	A	78.661	85.8528	146.093	108.027
sRNA030	1237227	1238060	-	1238060	A	51.2052	94.6555	69.0096	240.948
sRNA031	1328895	1329227	+	1328895	A	153.181	151.001	83.021	97.6941
sRNA032	1404380	1404591	+	1404380	A	12.3331	21.4591	19.4617	24.8911
sRNA033	1411180	1411345	-	1411345	N	71.8952	27.98	21.2359	13.7977
sRNA034	1553698	1553903	+	1553698	N	8.02132	9.19917	9.61409	11.4614
sRNA035	1580704	1581033	+	1580704	A	566.277	492.91	496.739	376.987
sRNA036	1609262	1609838	+	1609262	A	4835.74	3441	3070.36	930.907
sRNA037	1611358	1612016	+	1611358	A	147.5	141.807	106.378	169.933
sRNA038	1611949	1612202	+	1611949	A	124.721	96.9711	48.9472	57.8769
sRNA039	1676373	1676539	-	1676539	A	55.1155	87.3899	50.0076	28.1994
sRNA040	1744742	1745128	+	1744742	N	6.0497	5.74892	56.2922	90.6879
sRNA041	1752160	1752696	+	1752160	N	648.369	734.338	551.228	237.272
sRNA042	1771086	1771392	+	1771086	A	430.131	338.058	187.815	79.2848
sRNA043	1932961	1933145	-	1933145	N	18.6675	14.1815	9.88285	34.4454					Moody et al.
sRNA044	1950867	1951721	+	1950867	N	667.882	419.673	290.969	291.196	10.9881	4.20566	16.3269	11.7717	Vockenhuber et al. and Moody et al.
sRNA045	2032372	2032672	-	2032672	A	11.9825	15.3286	18.0194	67.7438
sRNA046	2060904	2061289	-	2061289	A	406.63	262.945	125.153	89.0536					Moody et al.
sRNA047	2117021	2117589	-	2117589	N	319.663	191.651	159.566	125.562					Moody et al.
sRNA048	2213142	2213337	+	2213142	A	39.9747	23.7682	16.1674	13.9143
sRNA049	2231726	2232388	+	2231726	A	1086.28	1126.1	1058.85	1200.76					Moody et al.
sRNA050	2233552	2233869	+	2233552	A	73.3994	80.1014	41.3834	41.9389					Vockenhuber et al.
sRNA051	2257685	2258212	-	2258212	N	14691.4	19557	22279.3	34508	6.40973	0	18.0455	103.423	Moody et al.
sRNA052	2298952	2299214	+	2298952	N	34.3595	24.1517	37.0993	41.3747
sRNA053	2357400	2357697	-	2357697	N	145.51	181.661	70.9395	19.7921					Moody et al.
sRNA054	2435335	2435899	-	2435899	N	111.133	87.3849	64.6197	45.5784
sRNA055	2458580	2458788	-	2458788	N	34.5932	26.4454	19.6453	21.2516
sRNA056	2518486	2518587	-	2518587	N	93.604	77.4172	66.0194	64.1043
sRNA057	2538229	2538303	+	2538229	A	56.7874	59.0273	36.6469	26.136
sRNA058	2625429	2626243	+	2625429	N	221.816	883.041	78446.8	161725	9.15675	356.079	7160.63	26539.3	Moody et al.
sRNA059	2707308	2707677	+	2707308	N	364.953	313.553	225.239	157.264					Moody et al.
sRNA060	2783991	2784065	+	2783991	A	102.509	77.4256	42.4012	28.9199
sRNA061	2812290	2813069	+	2812290	N	4371.48	2908.81	3187.43	1360.05
sRNA062	2883269	2883426	+	2883269	A	26.5719	31.4278	35.2825	32.1488
sRNA063	2982224	2982706	+	2982224	N	1315.51	2781.17	1513.44	1910.57					Vockenhuber et al. and Moody et al.
sRNA064	2986623	2986918	+	2986623	N	57.6894	56.7222	46.6003	67.3544
sRNA065	2996271	2996439	-	2996439	N	60.0955	54.8125	26.8771	22.8859					Moody et al.
sRNA066	3034035	3034209	-	3034209	A	73.5642	57.8737	15.6372	11.7158					Vockenhuber et al.
sRNA067	3056370	3056612	+	3056370	A	29.1788	24.9118	13.8557	22.8674
sRNA068	3082238	3082375	+	3082238	N	113.305	84.6958	155.388	115.325	8.24108	16.8226	38.669	83.2427	Moody et al.
sRNA069	3123148	3123432	-	3123432	A	47.6784	49.4411	36.8378	43.4169
sRNA070	3174478	3174933	-	3174933	N	268.293	298.602	629.195	560.876	29.3016	36.449	57.5738	100.9	Moody et al.
sRNA071	3198582	3198740	+	3198582	N	42.1471	39.8569	17.7154	12.3382					Moody et al.
sRNA072	3199114	3199490	+	3199114	A	75.2541	47.909	29.3372	87.0299
sRNA073	3235870	3236248	+	3235870	A	89.7267	86.2408	56.2995	37.0147
sRNA074	3246639	3246767	-	3246767	A	10.5622	14.1805	25.3996	22.7296
sRNA075	3293720	3294215	-	3294215	A	72.1948	71.2907	50.1986	183.164
sRNA076	3304605	3305105	+	3304605	A	242.536	169.026	154.159	572.735	66.8443	42.0566	48.1214	42.8826
sRNA077	3332426	3332613	-	3332613	N	119.07	79.7134	82.7522	71.1105					Moody et al.
sRNA078	3363078	3364928	+	3363078	A	300.681	178.226	181.269	685.098	7.3254	9.8132	8.5931	18.4984
sRNA079	3369600	3370222	-	3370222	N	994.394	1337.71	20422.1	21370					Moody et al.
sRNA080	3396775	3397033	+	3396775	A	3.99418	34.1041	29.5281	36.0612
sRNA081	3440758	3441192	-	3441192	A	83.5931	87.757	99.4219	123.576
sRNA082	3452458	3452655	+	3452458	A	98.6499	95.8071	54.0583	38.5908
sRNA083	3467669	3467708	+	3467669	A	8.42283	4.2173	15.8986	15.7049
sRNA084	3470899	3471097	-	3471097	A	8.42283	10.3507	5.75435	10.4894
sRNA085	3533028	3533307	+	3533028	A	106.102	60.1764	90.8961	195.995
sRNA086	3669433	3669914	+	3669433	A	1904.64	1952.31	665.263	229.036	13.7351	11.2151	6.87448	11.7717	Vockenhuber et al. and Moody et al.
sRNA087	3673385	3673909	+	3673385	N	139.577	110.379	178.131	270.35					Vockenhuber et al. and Moody et al.
sRNA088	3690822	3691139	-	3691139	N	3161.29	1224.07	1828.92	660.98					Moody et al.
sRNA089	3722588	3722822	+	3722588	A	40.8437	44.8433	40.6623	63.0924
sRNA090	3799093	3799371	-	3799371	N	269.288	154.079	179.622	180.422					Moody et al.
sRNA091	3802892	3803331	-	3803331	A	83.0567	79.3323	62.28	39.6026
sRNA092	3831524	3831723	+	3831524	A	67.6493	59.7929	18.6275	14.5765
sRNA093	3834475	3834712	+	3834475	A	10.7121	16.4812	21.0875	26.4671
sRNA094	3839879	3840055	+	3839879	A	10.3615	9.19818	14.803	16.9313
sRNA095	3848081	3848326	+	3848081	A	47.7953	73.5824	24.6433	19.8318
sRNA096	3853144	3853626	-	3853626	A	133.911	107.683	51.372	65.1559
sRNA097	3854152	3854442	-	3854442	A	91.9979	75.8861	46.1126	47.6604
sRNA098	3858610	3859024	+	3858610	A	292.824	201.595	100.736	109.352
sRNA099	3861776	3862023	+	3861776	A	34.4434	31.4238	19.4969	12.7859					Vockenhuber et al.
sRNA100	3862721	3863106	+	3862721	N	61.2311	42.5411	34.3352	31.5661
sRNA101	3872493	3872765	+	3872493	A	62.8192	57.0997	50.3895	55.6201
sRNA102	3872969	3873159	+	3872969	A	37.5836	52.1179	40.6976	22.4197
sRNA103	3887126	3887378	-	3887378	N	38.3867	23.7667	26.1986	33.7461
sRNA104	3902042	3902315	-	3902315	A	24.0819	40.9976	46.5298	62.7826	0	26.6358	1.71862	2.52251
sRNA105	3903436	3903611	-	3903611	A	143.368	152.919	50.2764	9.41924
sRNA106	3933481	3933668	-	3933668	N	484.212	340.733	466.42	487.456					Vockenhuber et al. and Moody et al.
sRNA107	3934693	3935141	+	3934693	N	543.933	1257.25	1356.23	8906.32					Vockenhuber et al. and Moody et al.
sRNA108	3946569	3947190	+	3946569	N	335.427	654.92	360.913	722.29	0	5.60755	4.29655	54.6543	Moody et al.
sRNA109	3979410	3979782	-	3979782	N	1788.29	796.983	428.189	164.211	32.0486	43.4585	31.7945	43.7234	Moody et al.
sRNA110	3985048	3985151	+	3985048	A	13.5197	27.5916	62.0113	18.0995
sRNA111	4038196	4038584	+	4038196	A	701.094	866.967	712.315	356.922
sRNA112	4043324	4043904	+	4043324	N	481.95	1229.38	4333.28	4842.66
sRNA113	4186040	4186668	+	4186040	A	215.149	384.801	269.246	160.553
sRNA114	4238104	4238346	+	4238104	A	263.781	311.599	316.469	289.329
sRNA115	4243202	4243364	+	4243202	A	162.572	165.567	135.75	89.4643
sRNA116	4270230	4270495	-	4270495	N	92.1148	76.2656	103.387	98.8993
sRNA117	4315355	4315698	+	4315355	N	91.965	149.854	189.222	154.228					Vockenhuber et al. and Moody et al.
sRNA118	4323771	4324454	+	4323771	N	1276.41	1387.6	7693.01	6163.71	139.183	185.049	397.001	511.228	Vockenhuber et al. and Moody et al.
sRNA119	4326526	4326774	-	4326774	N	69.3872	29.8972	54.4049	41.6078					Moody et al.
sRNA120	4336751	4337244	+	4336751	A	149.34	208.502	105.36	299.095
sRNA121	4370022	4370529	+	4370022	N	130.223	231.491	151.352	187.873	7.3254	21.0283	24.92	21.8617
sRNA122	4372078	4372665	+	4372078	N	271.619	178.223	107.516	76.2492
sRNA123	4385952	4386360	-	4386360	A	403.235	363.706	270.186	233.182
sRNA124	4387238	4387539	-	4387539	N	365.169	266.36	109.941	85.4141					Moody et al.
sRNA125	4387836	4388158	+	4387836	A	173.754	193.149	325.51	647.702	15.5665	15.4207	51.5586	35.3151
sRNA126	4484716	4485056	-	4485056	N	161.904	132.243	153.706	240.384					Moody et al.
sRNA127	4485029	4485305	-	4485305	N	382.045	411.249	504.566	986.011
sRNA128	4506512	4506959	-	4506959	N	247.621	292.811	182.28	67.4127
sRNA129	4530071	4530509	+	4530071	N	7542.92	4986.49	4261.67	1022.23					Moody et al.
sRNA130	4549757	4550070	-	4550070	N	92.2496	78.9577	25.6258	73.7354					Moody et al.
sRNA131	4551104	4551704	+	4551104	N	188.26	241.828	356.862	459.529	1.83135	1.40189	12.0303	21.0209	Moody et al.
sRNA132	4608539	4608695	-	4608695	A	141.016	285.127	230.712	155.709
sRNA133	4636741	4637492	-	4637492	N	1384.08	1529.62	1141.67	1617.06					Moody et al.
sRNA134	4674582	4674975	+	4674582	A	300.345	166.707	55.0056	107.444					Vockenhuber et al.
sRNA135	4716703	4717007	+	4716703	A	28.193	26.0614	88.1746	108.107
sRNA136	4758456	4758708	+	4758456	A	40.61	24.9128	17.6802	13.2918
sRNA137	4764340	4764731	+	4764340	A	98.6829	129.524	247.671	108.536
sRNA138	4805208	4805789	-	4805789	N	1701.16	2706.52	2527.29	2670.52	68.6756	2280.87	2369.12	116.876	Vockenhuber et al. and Moody et al.
sRNA139	4893400	4893834	-	4893834	N	189.132	131.855	1690.59	564.14					Moody et al.
sRNA140	4944303	4944670	-	4944670	N	159.731	149.859	113.687	55.7552					Moody et al.
sRNA141	4944980	4945436	-	4945436	A	373.023	338.046	194.637	151.367					Moody et al.
sRNA142	4947825	4948071	-	4948071	A	89.0225	67.0769	46.2257	25.8446
sRNA143	4955335	4955767	-	4955767	A	430.143	371.007	250.568	139.943					Moody et al.
sRNA144	4983032	4984793	-	4984793	A	2454	1301.98	3358.87	3525.65	4.57838	9.8132	31.7945	15.9759	Vockenhuber et al. and Moody et al.
sRNA145	5027629	5031249	-	5031249	A	568.354	478.339	385.775	1829.57	14.6508	54.6736	20.6234	55.4951	Moody et al.
sRNA146	5054804	5055122	+	5054804	N	63.772	105.774	803.932	664.965	0	7.00943	2.57793	24.3842	Moody et al.
sRNA147	5054804	5055173	-	5055173	N	29.6132	88.5275	110.81	318.654					Vockenhuber et al.
sRNA148	5057406	5058248	-	5058248	A	380.13	367.928	431.804	512.816
sRNA149	5072762	5073946	-	5073946	A	6180.4	4036.68	4195.52	2369.17
sRNA150	5111415	5111640	-	5111640	A	16.1265	49.4347	31.1187	16.2691
sRNA151	5172627	5172748	-	5172748	A	1545.25	1606.66	1827.56	572.446					Moody et al.
sRNA152	5204120	5204413	-	5204413	N	44.4873	64.7861	905.264	2121.38
sRNA153	5232290	5232552	-	5232552	A	165.748	121.895	95.4271	89.0509
sRNA154	5253018	5253455	+	5253018	N	282.748	361.024	169.301	74.2043
sRNA155	5261017	5261303	-	5261303	A	193.773	178.22	120.12	37.91
sRNA156	5367559	5368020	-	5368020	A	566.957	1281.27	1067.65	925.549	34.7957	58.8792	48.1214	61.3809	Moody et al.
sRNA157	5464188	5464419	-	5464419	N	27.4409	62.4637	73.7887	279.542					Vockenhuber et al.
sRNA158	5528002	5528518	-	5528518	A	67.7332	61.706	68.6777	160.903
sRNA159	5539689	5540210	-	5540210	A	52.5925	114.587	62.9938	139.75					Moody et al.
sRNA160	5590048	5590238	-	5590238	A	59.1426	57.1072	60.2298	59.1431					Moody et al.
sRNA161	5604875	5605371	-	5605371	A	1165.5	509.429	1506.72	845.363
sRNA162	5634479	5634747	-	5634747	A	160.381	85.8597	103.684	49.1384					Moody et al.
sRNA163	5694231	5694444	-	5694444	A	22.9283	31.0438	26.6935	28.0431
sRNA164	5694561	5694751	-	5694751	A	27.324	38.7069	23.4345	26.9148
sRNA165	5702521	5702817	+	5702521	A	40.2924	54.8085	27.1459	35.9631
sRNA166	5717401	5717860	+	5717401	A	63.2866	209.582	198.002	328.394
sRNA167	5753518	5753686	+	5753518	A	687.742	567.268	408.381	353.979
sRNA168	5769935	5770137	+	5769935	A	31.7017	41.007	25.3644	29.3861
sRNA169	5808204	5808701	+	5808204	A	107.357	108.092	239.894	124.219					Moody et al.
sRNA170	5847112	5847307	+	5847112	N	33.0891	52.1283	19.2708	36.6836
sRNA171	5892309	5892869	-	5892869	A	510.215	259.508	121.555	90.7462
sRNA172	6074046	6074755	+	6074046	N	2161.95	1623.15	2420.86	9754.2	219.762	354.677	348.88	1704.37
sRNA173	6133129	6133463	+	6133129	N	537.923	658.448	860.682	595.099	71.4227	134.581	128.897	147.987	Moody et al.
sRNA174	6137987	6138767	+	6137987	A	194.894	130.688	83.184	166.548
sRNA175	6160619	6161154	+	6160619	A	50.7377	50.2087	44.2533	35.9446					Moody et al.
sRNA176	6169447	6169606	-	6169606	A	5.61522	5.3644	12.9862	33.7063
sRNA177	6176171	6176413	-	6176413	N	3744.18	918.039	2358.72	5296.65					Vockenhuber et al. and Moody et al.
sRNA178	6230397	6230624	+	6230397	A	11.9825	12.2654	17.2278	45.695
sRNA179	6259058	6259397	-	6259397	A	1475.13	980.18	1134.37	559.142
sRNA180	6285358	6285619	-	6285619	A	118.989	201.972	185.327	121.475
sRNA181	6313436	6313558	+	6313436	A	179.384	410.124	242.636	20.6476
sRNA182	6369273	6370789	-	6370789	N	4263.11	5228.37	12532	17058.1	574.128	1522.45	3780.11	2755.42	Vockenhuber et al. and Moody et al.
sRNA183	6429641	6430294	-	6430294	A	270.9	335.361	266.354	289.228
sRNA184	6462229	6462763	-	6462763	A	148.333	202.356	668.21	686.778					Moody et al.
sRNA185	6471605	6471861	+	6471605	A	32.304	39.8555	40.1674	58.11
sRNA186	6484345	6485028	+	6484345	N	5251.96	7173.47	18090.4	26450.5	376.342	2223.39	1264.05	686.962	Moody et al.
sRNA187	6486266	6486882	+	6486266	N	110.45	209.618	135.793	217.593
sRNA188	6487093	6487354	+	6487093	A	52.5416	36.4102	32.2144	28.3928
sRNA189	6502821	6503071	+	6502821	A	88.639	72.8243	41.8358	35.3407
sRNA190	6610914	6611161	-	6611161	A	94.4879	78.1793	41.8285	29.6007
sRNA191	6629380	6630500	+	6629380	A	48.2807	61.705	78.2844	2016.92	0	1.40189	5.15586	117.717	Moody et al.
sRNA192	6706584	6707062	+	6706584	N	282.799	376.018	235.213	276.847	0	0	6.87448	23.5434	Vockenhuber et al. and Moody et al.
sRNA193	6891446	6891710	-	6891710	A	216.249	123.417	274.681	336.87
sRNA194	6983550	6983900	+	6983550	A	43.4835	34.8736	126.377	90.243					Vockenhuber et al.
sRNA195	6994689	6995107	+	6994689	A	77.6932	67.4624	85.2123	57.506
sRNA196	7033645	7033874	-	7033874	A	83.641	96.5836	101.231	68.5808
sRNA197	7034884	7035762	+	7034884	A	56.4189	137.952	111.044	198.599					Moody et al.
sRNA198	7036362	7037282	+	7036362	A	237.125	170.935	200.851	486.367
sRNA199	7042808	7043868	+	7042808	N	525.964	657.304	632.25	753.353	7.3254	1.40189	20.6234	14.2942
sRNA200	7046205	7046490	-	7046490	N	96.93	100.421	126.327	134.982
sRNA201	7051508	7051971	+	7051508	N	295.899	170.183	213.095	261.611
sRNA202	7054767	7055230	+	7054767	N	57.3208	47.906	30.0231	64.3771
sRNA203	7056211	7057134	-	7057134	A	397.206	297.414	527.958	423.262
sRNA204	7060388	7060981	-	7060981	A	148.099	196.599	398.542	254.298
sRNA205	7265886	7266173	-	7266173	A	48.832	66.6809	65.072	62.7401
sRNA206	7286136	7287243	-	7287243	N	38.4376	29.5097	45.5046	219.402
sRNA207	7418586	7418797	+	7418586	A	50.4861	30.6622	21.653	15.9777
sRNA208	7466633	7467605	-	7467605	N	124.67	212.298	153.508	1192.95
sRNA209	7517563	7518821	-	7518821	A	238.979	211.572	1095.3	3746.51	4.57838	53.2717	122.022	324.562	Moody et al.
sRNA210	7567687	7567839	+	7567687	N	2.17238	3.06573	5.22415	18.0597
sRNA211	7568116	7568285	+	7568116	N	17.8315	16.8613	19.7231	28.316
sRNA212	7630985	7631148	+	7630985	N	35.1446	20.3204	16.7329	7.06443					Moody et al.
sRNA213	7632008	7632358	+	7632008	A	458.668	264.828	278.697	161.412
sRNA214	7632289	7632511	+	7632289	A	142.649	52.5049	53.3445	41.2184
sRNA215	7672451	7672697	+	7672451	N	53.1438	36.4102	26.4248	31.4681					Vockenhuber et al.
sRNA216	7688336	7688503	+	7688336	N	274.091	226.137	377.708	263.225					Vockenhuber et al. and Moody et al.
sRNA217	7691030	7692050	+	7691030	N	317.673	301.614	303.976	701.789	13.7351	28.0377	6.01517	11.7717
sRNA218	7705197	7705527	+	7705197	N	21.508	25.6734	20.2533	21.6012
sRNA219	7717031	7717705	+	7717031	N	96.2588	113.443	91.3911	186.631
sRNA220	7795304	7795579	+	7795304	A	28.6274	31.8103	28.5808	25.2407
sRNA221	7869635	7870314	+	7869635	N	541.896	327.708	315.11	322.333
sRNA222	7888423	7888551	+	7888423	N	213.915	213.876	177.642	186.125					Moody et al.
sRNA223	8005874	8006306	-	8006306	A	122.097	71.6668	53.5707	102.364
sRNA224	8006654	8007401	+	8006654	N	152.696	382.102	650.262	385.018	2.74702	32.2434	17.1862	14.2942	Moody et al.
sRNA225	8065105	8065326	+	8065105	N	62.3517	56.7207	24.3392	18.5656
sRNA226	8379827	8380049	-	8380049	A	17.9483	8.0471	19.1929	35.3407
sRNA227	8438880	8439250	+	8438880	A	69.7887	95.4261	99.9448	88.9186
sRNA228	8566093	8566344	+	8566093	N	41.5448	42.9217	57.5009	36.0029
sRNA229	8641340	8641836	+	8641340	N	56.6196	59.0233	84.9156	147.201
sRNA230	8644670	8644861	+	8644670	N	27.2731	20.6955	26.5026	41.9574
