# Supplementary material for: The dynamic transcriptional and translational landscape of the model antibiotic producer Streptomyces coelicolor A3(2)
Source: Nat Commun. 2016 Jun 2;7:11605. doi: 10.1038/ncomms11605 (PMC4895711; doi:10.1038/ncomms11605)
Supplement: Supplementary Dataset 4 — Normalized mRNA expression levels at the four growth phases examined as deduced from the ssRNA-seq data. [file ncomms11605-s5.xlsx]

## Sheet: Sheet1
Supplementary Data 4. Normalized mRNA expression levels at the four growth phases examined as deduced from the ssRNA-seq data. The expression of the genes was normalized using the DESeq package in R, and the expression values for replicate data were merged as a normalized value. M, mid-exponential; T, transition; L, late exponential and S, stationary phase.
Gene	Start	End	Strand	Normalized mRNA expression				Product
				M	T	L	S
SCO0021	21617	22210	+	20.9005	24.9308	17.5461	26.5867	hypothetical protein
SCO0022	22156	22761	-	3.24567	5.36977	3.40309	3.81487	IS element ATP-binding protein
SCO0025	22843	23061	+	1.62283	0	1.17089	1.96611	IS element ATP-binding protein
SCO0026	23316	23831	+	171.149	362.458	224.211	100.61	secreted protein
SCO0027	23977	24345	-	9.49774	7.28548	4.57398	2.7438	hypothetical protein
SCO0028	24378	24521	-	3.68128	2.68636	3.29351	2.29628	hypothetical protein
SCO0029	24644	24943	+	16.3051	20.7114	16.2829	5.04008	hypothetical protein
SCO0030	25251	25871	+	7.79818	5.37036	4.35482	1.40124	hypothetical protein
SCO0031	25843	26385	-	49.0348	73.6556	50.5674	54.0466	hypothetical protein
SCO0032	26393	26452	-	0	12.6665	5.85445	24.7012	hypothetical protein
SCO0033	26527	28773	-	9.54064	594.545	592.771	1920.23	secreted neuraminidase
SCO0034	29040	29519	+	0.871232	0	0	0.447521	hypothetical protein
SCO0035	29605	30054	-	1.30685	0.38385	1.81113	4.20372	hypothetical protein
SCO0036	30116	30355	-	3.24567	8.44058	4.15291	8.52478	hypothetical protein
SCO0037	30379	31131	-	150.445	149.23	188.732	226.809	sigma factor
SCO0038	31146	31274	-	83.2768	94.7497	116.137	136.36	sigma factor
SCO0039	31520	32137	+	3.24567	4.21999	4.04333	2.91983	hypothetical protein
SCO0040	32134	33357	+	3.12604	1.53481	6.16594	5.72231	glycosyl transferase
SCO0041	33360	33845	+	0.871232	0.38385	1.70154	0	integral membrane protein
SCO0042	33842	34777	+	1.30685	3.45229	1.81113	0.953718	hypothetical protein
SCO0043	35179	35907	-	41.8348	28.3831	47.3835	56.152	hypothetical protein
SCO0044	36006	36674	-	49.6759	23.0121	12.551	6.67602	oxidoreductase
SCO0045	36689	36817	-	2.69042	1.15096	0.640235	2.35496	hypothetical protein
SCO0046	36816	37478	+	33.1315	16.8758	22.4661	17.5558	hydrolase
SCO0047	37614	38768	-	194.722	171.058	197.788	220.367	transcriptional regulator
SCO0048	39107	39490	-	2.49407	3.45229	4.68356	6.67602	hypothetical protein
SCO0049	39489	39812	+	7.79818	14.9613	15.112	5.21611	hypothetical protein
SCO0050	39877	40212	+	6.92695	22.2515	20.8569	21.0991	hypothetical protein
SCO0055	42171	43682	-	413.633	654.79	431.742	183.422	membrane-associated oxidoreductase
SCO0056	43768	43857	+	0.751601	2.30251	1.06131	1.34256	hypothetical protein
SCO0057	43950	44090	+	6.61096	11.1234	21.9354	6.67602	hypothetical protein
SCO0058	44253	44975	+	495.86	592.964	387.496	163.922	hypothetical protein
SCO0059	45267	46073	+	118.108	79.0071	85.4405	61.0379	zinc-binding oxidoreductase
SCO0060	46064	46201	+	10.5653	9.59036	11.8012	5.54628	hypothetical protein
SCO0061	46430	47734	-	210.542	155.72	161.658	130.931	hypothetical protein
SCO0062	47789	48892	-	265.632	260.417	222.948	183.774	LacI family transcriptional regulator
SCO0063	48889	49824	-	142.57	124.644	74.6255	83.3036	glucokinase
SCO0064	49821	51539	-	118.108	113.147	73.4718	177.032	hypothetical protein
SCO0065	51831	53144	+	19.9525	46.7991	40.1045	62.4829	extracellular binding protein
SCO0066	53141	54100	+	14.9215	28.7699	17.3442	48.8962	integral membrane permease
SCO0067	54097	54918	+	10.2922	18.0309	10.8495	29.1983	integral membrane permease
SCO0068	54968	56173	+	6.17535	14.9613	12.7702	28.0099	hydrolase (secreted protein)
SCO0069	56225	59383	+	43.3042	71.3401	47.6778	69.1957	hypothetical protein
SCO0070	59558	60241	+	5.93609	8.05141	9.25754	6.16983	hypothetical protein
SCO0071	60069	60275	-	10.4886	11.8905	21.2779	8.46611	hypothetical protein
SCO0072	60740	64093	-	125.112	294.964	369.834	280.048	secreted protein
SCO0073	64605	64925	+	6.3717	4.22058	2.98202	2.29628	hypothetical protein
SCO0074	64994	65092	+	0.435616	1.53481	0	2.41363	hypothetical protein
SCO0075	65092	65679	+	16.1087	16.4944	29.0531	50.1363	hypothetical protein
SCO0079	66688	67911	-	7.04658	11.8929	25.4308	55.6826	integral membrane transport protein
SCO0080	68372	68887	+	32.064	22.6242	24.8829	65.6892	hypothetical protein
SCO0083	69799	70647	+	6.05572	4.2194	5.85445	6.67602	transposase
SCO0084	70777	71235	+	25.0941	22.6318	30.4259	54.0904	hypothetical protein
SCO0085	71648	72139	-	14.4859	8.05496	9.45945	5.04008	hypothetical protein
SCO0086	72159	73097	-	43.0649	55.9991	72.4684	51.5008	ribosylglycohydrolase (secreted protein)
SCO0087	73784	74833	-	92.2193	102.03	82.0374	51.5594	secreted protein
SCO0088	74917	75876	-	82.7645	90.1446	91.5313	59.6148	secreted beta-lactamase
SCO0089	75856	76893	+	173.711	208.286	172.069	162.99	transcriptional regulator
SCO0090	76895	77314	-	5.30412	4.98415	2.34178	10.0434	transposase
SCO0091	77315	78271	+	0.751601	0.76652	0	0	IS1652 transposase
SCO0095	78983	79702	-	2.81005	4.21881	1.92071	6.05248	hypothetical protein
SCO0096	79839	80690	-	212.812	266.614	127.812	145.875	noncomposite transposon transposase
SCO0097	80845	81165	-	145.807	235.146	131.561	121.548	integral membrane protein
SCO0098	81602	82441	-	0	0	0	0	transposase
SCO0101	83516	83992	-	110.31	151.904	112.994	79.1735	hypothetical protein
SCO0102	84893	85339	+	231.433	193.299	87.2689	70.8396	hypothetical protein
SCO0103	85336	86643	+	572.544	471.728	191.444	137.204	flavohemoprotein
SCO0104	86640	87311	+	214.334	191.017	74.245	24.2318	hydrolase
SCO0105	87907	88632	-	13.9735	10.7378	10.9591	20.2041	endo-1,4-beta-xylanase (secreted protein)
SCO0106	89073	89465	+	5.93609	8.43881	35.7669	27.812	insertion element transposase
SCO0107	89486	90043	-	26.99	62.5222	119.673	131.239	aminoglycoside nucleotidyltransferase
SCO0108	90242	90391	+	1.62283	0	1.70154	9.80867	hypothetical protein
SCO0109	90395	90865	-	11.8722	18.413	13.3009	17.8859	hypothetical protein
SCO0110	90951	91790	-	50.4704	83.6263	101.723	142.764	DNA-binding protein
SCO0111	91977	92729	+	3.87764	4.21881	5.63529	4.76859	oxidoreductase
SCO0112	92773	92928	-	0.871232	0	0	0.895042	hypothetical protein
SCO0116	94306	94872	-	134.95	124.655	244.514	139.162	TetR family transcriptional regulator
SCO0117	94989	95681	+	34.4722	18.4089	28.6493	21.488	short chain dehydrogenase
SCO0118	95989	97518	+	474.12	558.048	900.785	706.655	xylosidase/arabinosidase
SCO0119	97760	98281	-	15.2375	18.0286	403.553	67.7875	small secreted protein
SCO0120	98463	99338	-	5.6201	9.588	65.3334	39.7996	integral membrane protein
SCO0121	99335	99949	-	4.8685	7.28725	83.3929	49.1826	ABC transport system ATP-binding protein
SCO0122	100190	101566	+	8.11417	7.28725	20.7473	20.3582	flavin-containing monooxygenase (putative secreted protein)
SCO0123	101656	103002	-	10.369	12.2744	30.1144	14.3644	hypothetical protein
SCO0124	103628	104989	+	4.55251	6.13925	65.1143	65.4475	hypothetical protein
SCO0125	105057	106640	+	3.68128	2.68518	30.4259	30.7686	oxidoreductase
SCO0126	106637	112885	+	22.3608	29.1543	187.619	181.574	beta keto-acyl synthase
SCO0127	112932	119654	+	36.5307	26.8548	162.61	127.439	beta keto-acyl synthase
SCO0128	119651	119833	+	2.49407	3.06844	3.93374	3.25	hypothetical protein
SCO0129	119841	120215	+	3.3653	6.13807	7.44642	2.7438	hypothetical protein
SCO0130	120457	121371	+	49.2741	36.0536	58.2158	34.4074	beta-lactamase
SCO0131	121617	122456	-	15.8356	289.789	3120.9	3329.3	secreted protein
SCO0132	122743	125502	+	106.457	118.52	177.335	399.85	transcriptional regulator
SCO0133	125625	126005	-	3.87764	2.30133	4.57398	4.76859	hypothetical protein
SCO0134	126989	127294	-	11.2402	12.6576	12.3491	7.57107	hypothetical protein
SCO0135	127571	128290	+	9.737	13.808	69.9419	59.769	hypothetical protein
SCO0136	128634	130184	-	120.832	141.156	182.607	108.196	ulaA ascorbate-specific PTS system enzyme IIC
SCO0137	130201	131001	-	77.5709	84.7695	143.218	73.9206	sugar-transport protein
SCO0138	131523	132296	+	14.8448	15.7267	8.83647	8.52478	short chain dehydrogenase
SCO0139	132327	132647	+	1.62283	1.91748	3.0916	4.20372	hypothetical protein
SCO0140	132693	133520	+	26.674	26.4632	33.8117	24.1144	merR family transcriptional regulator
SCO0141	133570	134121	-	19.2347	33.3761	80.7052	347.417	calcium-binding protein
SCO0142	134295	136100	-	115.203	139.622	138.88	82.6433	hypothetical protein
SCO0143	136647	137183	+	62.4193	46.7967	67.0867	41.34	hypothetical protein
SCO0144	137197	137556	+	126.188	87.4471	152.62	97.1181	hypothetical protein
SCO0145	137561	138589	+	324.456	242.785	331.962	190.949	secreted protein
SCO0147	138976	139467	+	226.608	169.923	157.961	104.227	transmembrane transport protein
SCO0148	139467	139712	+	127.093	91.6688	96.2149	67.3251	transcriptional regulatory protein
SCO0149	139703	140299	-	19.1151	13.423	12.7702	6.55867	hypothetical protein
SCO0150	140368	140862	+	146.567	101.637	86.1903	69.2325	hypothetical protein
SCO0151	141370	141708	+	36.4539	23.7775	12.0204	6.7347	integral membrane protein
SCO0152	141705	143315	+	54.6978	32.2186	32.583	13.0219	transmembrane transport protein
SCO0153	143776	144363	-	32.2603	34.9021	63.1012	48.3462	secreted protein
SCO0154	144704	145366	-	45.7891	54.4578	45.9762	5.54628	hypothetical protein
SCO0155	145499	146122	+	142.518	99.3216	87.5976	75.7693	transcriptional regulatory protein
SCO0156	146034	146351	-	3.56165	1.91748	1.17089	0.447521	hypothetical protein
SCO0157	146603	146980	+	6.73059	4.6003	0.640235	2.86115	hypothetical protein
SCO0158	146977	148206	+	7.79818	2.684	8.08665	13.7996	oxidoreductase
SCO0159	148216	149184	+	8.86577	7.28489	11.2706	9.92602	ECF sigma factor
SCO0160	149508	150209	-	7.55892	11.8911	10.0074	12.9632	DNA-binding protein
SCO0161	150181	150525	-	0	0.767701	0.640235	0	hypothetical protein
SCO0162	150579	151571	+	13.1023	10.7413	11.0687	114.629	hypothetical protein
SCO0163	151749	153275	+	12.6238	18.0262	15.8618	18.8397	hypothetical protein
SCO0164	153398	155728	+	13.1023	19.1789	12.3491	27.2471	cation-transporting ATPase
SCO0165	155707	156120	-	16.2283	12.2738	28.5052	55.8218	hypothetical protein
SCO0166	156338	157141	+	27.9809	37.2081	57.6506	131.628	regulator
SCO0167	157189	158073	-	25.2137	29.534	25.7596	371.376	hypothetical protein
SCO0168	158732	159304	+	29.8859	47.1776	35.7497	806.729	regulator protein
SCO0169	159372	160025	+	46.8658	54.4696	49.287	789.171	hypothetical protein
SCO0170	160356	161027	-	44.6877	41.8072	38.8585	215.781	hypothetical protein
SCO0171	161237	162553	+	8.78904	19.1807	7.33683	112.201	nicotinate phosphoribosyltransferase
SCO0172	162661	163119	+	5.18448	6.52251	4.57398	19.3309	hypothetical protein
SCO0173	163235	164017	-	54.7745	52.1641	29.3818	52.7916	hypothetical protein
SCO0174	164023	164994	-	18.6795	13.8086	4.15291	136.939	DNA-binding protein
SCO0175	165059	165406	-	40.5279	13.8044	6.58702	5.21611	hypothetical protein
SCO0176	165460	165855	+	3.87764	3.07021	3.40309	0	hypothetical protein
SCO0177	166033	166614	+	10.4886	10.3581	5.96403	23.7256	membrane protein SCJ126
SCO0178	166891	167337	+	103.579	65.2127	23.9657	12.9632	hypothetical protein
SCO0179	167444	168514	-	56.9279	40.6539	38.8585	517.454	zinc-containing dehydrogenase
SCO0180	168705	169556	-	9.10503	8.82029	3.93374	35.2876	hypothetical protein
SCO0181	169584	170570	-	15.7927	18.4107	9.4767	170.37	hypothetical protein
SCO0182	170656	170880	-	0	0.38385	0.530655	0	hypothetical protein
SCO0183	170911	172158	+	1.30685	0.767701	1.06131	0.506196	deoxiribopirymidine photolyase
SCO0184	172170	173984	+	150.203	44.8585	9.99011	34.0106	hypothetical protein
SCO0185	173768	174946	+	781.402	189.023	43.1383	216.506	geranylgeranyl pyrophosphate synthase
SCO0186	174943	176514	+	761.235	179.04	71.0032	267.082	phytoene dehydrogenase (phytoene desaturase) (secreted protein)
SCO0187	176501	177496	+	303.76	88.5655	33.4252	153.877	phytoene synthase
SCO0188	177493	178503	+	229.189	87.036	36.1129	95.6493	methylesterase
SCO0189	178519	180087	-	525.203	154.56	81.3393	170.941	dehydrogenase
SCO0190	180084	180824	-	212.859	60.9755	18.1113	74.7122	methyltransferase
SCO0191	180821	182038	-	850.353	183.67	65.3679	136.072	lycopene cyclase
SCO0192	182309	183559	-	1480.34	485.111	82.6025	122.494	oxidoreductase
SCO0193	183793	184797	-	2248.21	1060.41	114.107	167.634	DNA-binding regulator
SCO0194	184958	185566	+	1626.32	1711.15	74.2967	299.877	sigma factor
SCO0195	185675	186361	+	921.834	1144.57	35.4554	143.431	lipoprotein
SCO0196	186483	186887	+	367.383	361.317	7.44642	43.3937	hypothetical protein
SCO0197	187019	187459	-	38.5891	21.8606	24.9925	159.497	hypothetical protein
SCO0198	187992	188858	-	52.1361	35.2835	41.5869	281.124	hypothetical protein
SCO0199	188864	189886	-	59.379	32.9798	30.7546	569.166	alcohol dehydrogenase
SCO0200	189925	190830	-	57.9526	33.3678	33.829	576.341	hypothetical protein
SCO0201	190983	191654	-	52.9644	31.0624	23.4178	431.224	integral membrane protein SCJ1213c
SCO0202	191919	192848	+	9.54064	6.13688	7.66558	5.04008	hypothetical protein
SCO0203	192880	194637	-	376.341	567.722	771.092	1750.2	two-component sensor
SCO0204	194760	195461	-	100.085	222.116	238.868	1052.34	LuxR family two-component response regulator
SCO0207	196386	196991	-	1.93882	1.15037	1.59196	3.93222	hypothetical protein
SCO0208	197221	199917	+	32.064	24.9273	19.4668	119.178	pyruvate phosphate dikinase
SCO0209	200024	200428	+	21.5324	13.4253	17.7825	143.791	hypothetical protein
SCO0210	200728	201369	+	10.4886	6.9034	9.36712	46.761	hypothetical protein
SCO0211	201374	202090	+	2.37443	5.75362	4.04333	9.38303	hypothetical protein
SCO0212	202370	202843	-	33.6101	24.544	18.9362	189.56	hypothetical protein
SCO0213	202863	204101	-	45.6019	46.4063	40.9812	489.084	nitrate/nitrite transporter protein
SCO0214	204387	204800	+	17.1334	26.8441	20.6377	126.976	hypothetical protein
SCO0215	204881	205888	-	11.0438	15.7284	7.556	100.125	hypothetical protein
SCO0216	206480	210181	+	124.762	90.8999	52.4709	830.168	nitrate reductase alpha chain NarG2
SCO0217	210183	211751	+	35.3525	27.6166	20.5454	432.586	nitrate reductase beta chain NarH2
SCO0218	211748	212551	+	8.54978	8.43763	8.41539	202.552	nitrate reductase delta chain NarJ2
SCO0219	212551	213321	+	18.9187	10.3539	12.8798	392.376	nitrate reductase delta chain NarI2
SCO0220	213427	213870	+	18.9187	18.4124	17.4538	213.3	hypothetical protein
SCO0222	214913	215446	+	1049.23	1123.91	1381.77	462.605	acetyltransferase
SCO0223	215443	215559	+	378.016	399.692	476.754	148.054	hypothetical protein
SCO0224	215807	216844	-	151.727	118.893	77.3883	51.1487	hypothetical protein
SCO0225	216834	217268	-	115.666	46.7813	39.4643	13.9169	hypothetical protein
SCO0226	217315	218019	-	223.635	111.215	136.74	64.64	hypothetical protein
SCO0227	218418	218780	-	0.871232	0.38385	0.530655	0	hypothetical protein
SCO0228	218973	219059	+	0	0	0	0	hypothetical protein
SCO0229	219302	220150	+	411.258	393.14	340.579	294.758	short chain dehydrogenase
SCO0230	220150	220764	+	275.189	234.755	200.551	184.119	TetR family transcriptional regulator
SCO0231	221092	221247	-	396.585	355.552	696.986	230.411	hypothetical protein
SCO0232	221414	221599	-	2.49407	3.83496	4.79314	6.91072	hypothetical protein
SCO0233	221699	222538	-	25.8028	41.4281	46.1781	51.2293	DNA-binding protein
SCO0234	222827	223288	+	3.3653	3.4517	4.57398	4.26239	oxidoreductase
SCO0235	223294	224232	+	127.127	114.307	100.166	181.786	short chain dehydrogenase
SCO0236	224404	225276	-	37.0092	50.634	67.0522	74.0379	DNA-binding protein
SCO0237	225476	226237	+	5.6201	6.13747	4.57398	15.2595	oxidoreductase
SCO0238	226481	227008	+	14.1699	11.1222	10.0997	21.2752	hypothetical protein
SCO0239	227081	228154	-	91.3572	87.8333	60.8345	61.3462	hypothetical protein
SCO0240	228714	229649	-	109.865	97.7915	76.4366	57.2081	oxidoreductase
SCO0241	229995	230669	+	67.8001	57.9124	60.5748	52.1611	transcriptional regulator
SCO0242	231022	231465	+	121.866	156.882	393.489	486.352	hypothetical protein
SCO0243	231475	231654	+	82.6449	130.035	278.027	430.45	hypothetical protein
SCO0244	232508	233518	+	433.125	371.277	182.607	256.139	secreted protein
SCO0245	233854	234873	-	855.267	974.992	805.74	401.816	integral membrane protein
SCO0246	234870	236207	-	1934.48	2200.18	1886.09	977.892	integral membrane protein
SCO0247	236782	237807	+	10247	10163.1	10770	9443.68	hypothetical protein
SCO0248	237664	238251	-	529.725	539.276	437.936	315.732	hypothetical protein
SCO0249	238280	239794	-	407.672	276.532	158.82	102.532	hypothetical protein
SCO0250	239858	240523	+	160.78	131.95	94.8593	89.1433	transcriptional regulator
SCO0251	240559	240843	-	40.0156	24.5452	22.0278	8.70081	hypothetical protein
SCO0252	240876	242123	-	174.266	168.387	129.53	73.3189	oxidoreductase
SCO0253	242194	242766	+	104.766	148.852	78.8535	49.2781	TetR family transcriptional regulator
SCO0254	243022	243762	-	49.7864	72.4964	130.828	93.7945	hypothetical protein
SCO0255	243936	245672	-	61.0266	114.692	127.524	70.9928	sigma factor
SCO0256	245986	246783	+	47.3352	299.597	50.0195	104.725	short chain oxidoreductase
SCO0257	246868	247869	+	56.2439	344.823	79.4765	145.316	hypothetical protein
SCO0258	247871	248680	+	35.6256	205.594	46.5992	90.5366	hypothetical protein
SCO0259	248677	249702	+	59.5663	343.289	88.1455	135.17	alcohol dehydrogenase (zinc-binding)
SCO0260	249755	250084	+	394.741	498.201	461.347	375.28	hypothetical protein
SCO0261	250164	250691	-	39.264	57.1483	41.2926	37.9508	acetyltransferase
SCO0262	250805	251740	+	132.867	176.063	88.8608	122.699	LysR family transcriptional regulator
SCO0263	251764	252879	-	141.861	117.744	86.6286	42.4111	oxidoreductase
SCO0264	252946	253398	+	89.4093	90.9047	153.756	121.863	transcriptional regulator
SCO0265	253499	254290	+	182.534	157.636	252.659	232.891	hydroxylase
SCO0266	254332	255309	-	34.7115	29.5429	33.4079	38.809	transcriptional regulator
SCO0267	255311	256087	+	12.3507	11.5072	15.5503	17.6144	hydrolase
SCO0268	256281	256442	+	20.0292	334.232	395.761	934.849	hypothetical protein
SCO0269	256526	259687	+	98.591	536.024	431.493	430.046	hypothetical protein
SCO0270	259684	261084	+	21.6092	78.6492	76.2692	64.6032	hypothetical protein
SCO0271	261366	262319	+	20.106	26.0829	32.0351	26.3152	binding-protein-dependent transport protein
SCO0272	262330	263220	+	10.369	17.2632	23.9312	17.6512	binding-protein-dependent transport protein
SCO0273	263285	264634	+	12.547	19.561	22.0278	27.0343	substrate binding protein
SCO0274	264764	266263	+	32.7726	39.5024	42.5559	35.2876	alpha-galactosidase SCF8502
SCO0275	266356	267513	+	168.287	128.091	181.252	104.205	transcriptional repressor protein
SCO0276	267585	268838	+	175.803	132.707	267.199	136.375	oxidoreductase
SCO0277	269020	269688	-	246.336	296.842	328.289	264.723	hypothetical protein
SCO0278	269783	270397	+	25.0941	11.5043	17.9844	77.3317	MutT domain-containing protein
SCO0279	270477	271748	+	92.3389	82.8473	120.786	159.212	glycosyl hydrolase
SCO0280	271768	272469	-	59.4558	68.274	68.6614	54.6115	hypothetical protein
SCO0281	272466	272834	-	29.3306	24.5475	33.0041	24.1144	hypothetical protein
SCO0282	272892	273656	+	123.924	116.213	130.592	114.659	deoR family transcriptional regulator
SCO0283	274101	274595	-	14.1699	15.7237	12.0204	16.7781	hypothetical protein
SCO0284	274763	276805	+	12.6667	28.3837	50.8444	101.329	secreted alpha-galactosidase
SCO0285	276938	278827	+	81.6878	128.124	76.7136	91.1313	sodium/proton antiporter
SCO0286	278910	279416	-	41.8348	96.6683	171.33	191.514	secreted peptidoglycan binding protein
SCO0287	279691	280695	+	111.172	325.326	167.04	166.622	regulatory protein
SCO0288	280692	281132	-	52.9644	40.6474	54.4088	44.3772	hypothetical protein
SCO0289	281129	282157	-	229.914	120.793	192.851	172.08	transcriptional regulator
SCO0290	282491	283801	+	7.99453	11.1264	10.8495	24.2905	solute-binding protein
SCO0291	283798	284700	+	10.8475	9.59095	9.89778	13.7409	binding protein dependent transport protein
SCO0292	284702	285598	+	5.10776	6.13866	5.74487	6.05248	sugar ABC-transporter integral membrane protein
SCO0293	285714	288104	+	12.863	17.6477	7.02534	9.41983	beta-xylosidase
SCO0294	288187	288840	-	40.5708	42.5773	53.4571	49.5933	acetyltransferase
SCO0295	288987	290456	-	59.6859	56.3752	66.6312	57.7879	transmembrane efflux protein
SCO0296	290584	291165	+	166.229	131.159	162.258	83.3991	transcriptional regulator
SCO0297	291315	292592	+	302.537	1762.12	1757.3	1500.68	secreted protein
SCO0298	292656	293519	-	328.895	300.346	400.906	631.743	LysR family transcriptional regulator
SCO0299	293613	294497	+	48.6083	59.8311	77.4979	63.3561	putative oxidoreductase
SCO0300	294494	296305	-	174.812	209.426	474.909	826.882	monooxygenase
SCO0301	296471	297499	+	25.1708	29.1532	52.9843	58.7198	lipoprotein
SCO0302	297515	298108	-	128.922	118.512	129.767	123.749	TetR family transcriptional regulator
SCO0303	298105	298311	-	0.435616	0.38385	3.51267	2.53098	secreted protein
SCO0304	298468	298836	-	1.62283	3.06903	4.4644	17.4971	hypothetical protein
SCO0305	299213	302092	+	188.163	354.82	870.59	1306.01	hypothetical protein
SCO0307	303084	303971	+	49.4366	60.2208	66.9254	68.433	DNA-binding protein
SCO0308	304026	305429	+	53.391	93.9778	230.879	367.461	hypothetical protein
SCO0309	305537	306625	-	70.1745	81.3066	59.3694	46.2041	amide hydrolase
SCO0310	306816	307466	-	128.989	183.732	149.822	139.859	TetR family transcriptional regulator
SCO0311	307575	309131	+	7.36256	13.8092	7.97707	7.57107	ligase
SCO0312	309147	310316	+	13.6146	7.6717	11.1782	10.9971	acyl-CoA dehydrogenase
SCO0313	310378	311727	+	7.67855	6.13629	6.60427	6.28718	transmembrane transport protein
SCO0314	311724	313670	+	9.42101	14.5739	12.5683	36.8061	secreted protein
SCO0315	313697	315055	-	22.916	28.7675	93.0543	1323.13	decarboxylase
SCO0316	315254	316921	-	73.8987	60.2143	62.461	77.09	DNA-binding protein
SCO0317	316975	318237	-	56.0476	54.4584	78.2477	68.7045	transmembrane transport protein
SCO0318	318329	319345	-	4.1169	7.67406	6.6966	6.11115	oxidoreductase
SCO0319	319499	320008	-	2.49407	1.15096	5.21422	22.8892	hypothetical protein
SCO0320	320110	320583	+	6.68769	7.28785	11.2878	106.156	hypothetical protein
SCO0321	320699	322255	+	51.495	80.5513	79.1995	163.144	carboxylesterase
SCO0322	322244	323938	-	37.6411	38.7394	43.4325	66.4082	ABC transport ATP-binding subunit
SCO0323	324467	325069	-	11.5991	407.256	593.306	921.021	hypothetical protein
SCO0324	325238	327616	-	76.1964	5470.12	6293.43	14929.2	secreted protein
SCO0325	327899	328264	+	0	1.53481	13.6296	57.1644	hypothetical protein
SCO0326	328333	329301	+	35.4202	53.3233	54.6686	99.4949	hypothetical protein
SCO0329	330235	331365	+	94.8668	133.092	155.475	215.188	esterase
SCO0330	331504	332253	+	45.8749	31.8307	27.6803	36.2194	fabG 3-ketoacyl-(acyl-carrier-protein) reductase
SCO0331	332311	333210	+	61.864	50.2419	32.237	57.9789	short chain oxidoreductase (secreted protein)
SCO0332	333529	334149	+	112.847	130.403	130.407	99.8102	transcriptional regulator
SCO0333	334223	335734	-	12.4703	19.9478	26.8381	33.7471	dioxygenase (secreted protein)
SCO0334	335948	336292	+	0.435616	0.38385	0	0.895042	secreted protein
SCO0335	336333	339467	+	54.8083	121.218	46.305	59.3801	secreted protein
SCO0336	339521	340630	-	53.7498	42.1893	32.2715	24.019	integral membrane protein
SCO0337	340752	341318	+	187.933	197.168	221.575	165.412	transcriptional regulator
SCO0338	341370	341909	-	18.9187	14.5745	3.0916	5.27478	dehydrogenase
SCO0339	341992	342561	+	25.4101	21.86	7.66558	6.55867	dehydrogenase
SCO0340	342578	343165	-	127.161	201.389	94.7153	50.1582	hypothetical protein
SCO0341	343234	345663	-	7.16621	5.75303	8.41539	22.5958	large secreted protein
SCO0342	345817	347706	-	16.8603	14.5739	12.9894	41.9049	secreted protein
SCO0343	347814	348083	+	7.67855	7.67111	8.9288	4.26239	hypothetical protein
SCO0344	348137	349381	+	92.4157	113.543	63.9434	81.0441	GntR family DNA-binding regulator
SCO0345	349419	350201	-	116.537	88.197	107.503	125.128	IclR family regulatory protein
SCO0346	350474	351352	+	102.999	130.409	67.3637	75.4392	2-hydroxyhepta-2,4-diene-1,7-dioate isomerase
SCO0347	351529	352779	+	92.5873	82.8403	60.4825	125.832	racemase
SCO0348	352776	353795	+	45.559	39.8897	43.6344	98.0201	2-hydroxyacid dehydrogenase
SCO0349	353801	354805	+	46.3873	45.6363	37.1225	93.5011	oxidoreductase (secreted protein)
SCO0350	354802	355686	+	28.6557	33.3684	22.9967	62.5346	hypothetical protein
SCO0351	355683	357158	+	82.0467	84.7666	60.9786	152.808	hypothetical protein
SCO0352	357209	358477	+	150.761	185.265	131.636	424.904	solute-binding protein
SCO0353	358481	359392	+	74.5645	85.1581	77.7749	170.342	binding protein dependent transport protein
SCO0354	359389	360231	+	29.0914	52.1659	31.8332	117.051	binding-protein-dependent transport protein
SCO0355	360305	360646	+	13.8539	15.7267	8.30581	33.2628	hypothetical protein
SCO0356	360674	361465	+	43.5005	38.7388	31.7064	48.7788	oxidoreductase
SCO0357	361759	362478	-	435.269	409.969	350.679	384.899	GntR family regulator
SCO0358	362635	363777	+	83.3535	54.0739	60.5575	189.401	racemase
SCO0359	363774	364496	+	56.9526	46.7884	50.2214	123.594	hypothetical protein
SCO0360	364559	365551	-	266.05	255.067	243.655	246.126	LacI family DNA-binding transcriptional repressor
SCO0361	365623	366795	-	107.107	125.408	143.725	145.471	hypothetical protein
SCO0362	366935	368146	+	22.916	32.6019	15.8618	24.3859	racemase
SCO0363	368143	369252	+	11.1206	15.341	5.21422	17.2843	integral membrane protein
SCO0364	369249	370055	+	13.6146	13.0397	8.61731	12.1636	enoyl-CoA hydratase
SCO0365	370066	370812	+	10.6082	18.7945	16.1733	22.1483	oxidoreductase (secreted protein)
SCO0366	370809	371876	+	24.6585	34.1361	21.4048	24.2905	hypothetical protein
SCO0367	371921	372478	-	10.4886	11.5055	13.3181	5.78098	hypothetical protein
SCO0368	373045	374001	+	0.871232	0	2.2322	0.506196	transposase
SCO0369	373998	377255	-	11.0438	16.1111	13.1913	12.3983	secreted protein
SCO0370	377286	380690	-	8.54978	8.4394	6.18319	3.42602	DNA-binding protein (secreted protein)
SCO0371	380751	383360	-	5.18448	20.3317	13.3181	4.32107	secreted protein
SCO0372	383578	386592	-	53.7928	105.477	35.5478	11.7161	secreted protein
SCO0373	386761	387360	-	51.1452	79.7836	91.1854	137.915	secreted protein
SCO0374	387750	389519	+	12.3507	23.0127	451.56	3831.26	ABC transport protein
SCO0375	389531	391123	-	23.5909	22.2421	20.6205	50.0627	integral membrane transport protein
SCO0376	391232	391834	+	103.058	72.8731	103.223	110.69	transcriptional regulator
SCO0377	391950	392483	-	4.74887	4.21822	12.13	13.9537	hypothetical protein
SCO0378	392484	393218	-	3.12604	8.82148	24.9002	41.9049	hypothetical protein
SCO0379	393498	394961	+	1513.57	1495.09	10352.5	17839.7	catalase
SCO0380	395065	395460	+	48.9243	26.0794	265.071	389.125	hypothetical protein
SCO0381	395939	397414	+	32.8923	91.2944	1461.86	5221.57	glycosyl transferase
SCO0382	397485	398810	+	15.9553	111.237	1396.48	5698.4	UDP-glucose/GDP-mannose family dehydrogenase
SCO0383	398881	400104	+	55.8083	145.75	1463.82	4883.62	hypothetical protein
SCO0384	400179	401468	+	22.5662	102.794	1100.15	3235	hypothetical protein
SCO0385	401465	403030	+	33.6439	90.5255	926.295	2926.28	hypothetical protein
SCO0386	403034	404968	+	22.9589	90.5226	902.341	3004.07	asparagine synthetase
SCO0387	405070	407250	+	21.2932	98.5752	1449.3	5215.44	bi-domain-containing oxidoreductase
SCO0388	407253	409214	+	28.1434	70.1962	1037.51	3068.65	hypothetical protein
SCO0389	409237	410772	+	10.053	42.9582	435.45	1668.42	lipoprotein
SCO0390	410774	412006	+	11.6758	24.5475	236.906	908.386	hypothetical protein
SCO0391	412009	413250	+	7.24293	22.6318	270.325	1052.5	transferase
SCO0392	413247	414497	+	25.9653	81.3173	974.025	5253.29	methyltransferase
SCO0393	414494	415303	+	12.2311	49.0951	701.595	3836.47	transferase
SCO0394	415300	415947	+	7.67855	25.3176	385.534	1931	hypothetical protein
SCO0395	415951	416976	+	15.4767	69.4303	945.07	4504.93	epimerase/dehydratase
SCO0396	416973	418247	+	21.4557	90.5249	1161.43	5784.51	hypothetical protein
SCO0397	418253	419542	+	20.7808	52.5432	657.02	2875.99	integral membrane protein
SCO0398	419539	420486	+	12.2311	33.747	433.431	2558.24	glycosyl transferase
SCO0399	420492	421715	+	23.1553	41.0448	587.787	2944.46	hypothetical protein
SCO0400	421712	422263	+	13.1023	32.9852	303.024	1376.32	epimerase
SCO0401	422271	423596	+	25.3334	54.8534	594.916	2447.64	glutamate-1-semialdehyde 2,1-aminomutase
SCO0402	423654	424406	-	337.549	487.92	637.489	1280.81	integral membrane protein
SCO0403	424609	425226	-	133.14	145.747	74.1699	107.946	hypothetical protein
SCO0404	425243	425983	+	45.4393	54.466	41.0907	61.933	2-haloalkanoic acid dehalogenase
SCO0405	426015	426833	-	222.199	469.569	918.198	1206.5	hypothetical protein
SCO0406	426893	427606	+	19.8329	23.3966	36.188	37.4665	hypothetical protein
SCO0407	427610	428614	+	53.075	38.7358	50.8789	64.6768	transcriptional regulator
SCO0408	428615	429403	+	203.777	277.7	234.438	174.721	methyltransferase
SCO0409	429492	429956	-	116.365	245.073	799.451	5108.7	spore-associated protein precursor
SCO0410	430071	431321	-	45.9855	48.7154	68.9212	66.0193	hypothetical protein
SCO0411	431327	431551	+	136.864	111.609	215.807	384.599	hypothetical protein
SCO0412	431551	431934	+	249.941	246.994	401.523	662.081	hypothetical protein
SCO0413	431962	432564	-	254.69	321.04	388.211	350.888	hypothetical protein
SCO0414	432617	433513	-	112.574	155.334	178.673	248.143	RNA polymerase sigma factor
SCO0415	433615	433977	+	3.80091	3.83614	4.15291	9.53718	membrane protei
SCO0416	433984	434589	-	2.92968	11.1234	40.7447	40.3276	integral membrane protein
SCO0417	434651	435397	-	6.17535	11.5078	79.8052	142.339	hypothetical protein
SCO0418	435456	436103	+	0	0.76652	0.530655	1.96611	DNA-binding protein
SCO0419	436235	437224	+	11.9151	23.0145	32.5658	69.878	zinc-binding oxidoreductase
SCO0420	437253	438287	-	161.164	131.919	154.667	199.327	homoserine dehydrogenase
SCO0421	438329	438988	-	14.8019	18.0292	23.0891	84.9326	two-component response regulator
SCO0422	438997	440190	-	20.422	26.4674	31.2853	88.5416	two-component sensor kinase
SCO0423	440282	442579	-	20.5416	11.8899	17.748	22.2876	membrane transport protein
SCO0424	442700	443191	+	4.74887	4.2194	1.70154	1.34256	hypothetical protein
SCO0425	443293	444243	-	43.8932	33.7487	43.3057	27.5405	hypothetical protein
SCO0426	444441	444671	+	29.6466	88.2242	122.978	12.6698	hypothetical protein
SCO0427	444752	445588	+	296.432	315.648	487.557	253.36	hydrolase
SCO0428	445611	446144	+	111.156	85.9046	141.562	79.5623	tetR family transcriptional regulator
SCO0429	446214	447161	-	106.193	73.2469	99.5257	77.266	oxidoreductase
SCO0430	447185	447868	+	194.731	144.599	120.619	95.5478	tetR family transcriptional regulator
SCO0431	447890	449218	-	34.0795	80.1692	168.176	198.711	secreted protein
SCO0432	449515	453252	+	43.4238	44.4918	121.115	437.97	secreted peptidase
SCO0433	453370	454374	+	143.177	95.8782	43.3574	136.264	transcriptional regulator
SCO0434	454546	456195	+	88.1791	76.3296	47.4413	49.1239	bifunctional maltose and glucose-specific PTS system components IICB
SCO0435	456192	457397	+	58.3362	39.5065	10.9591	10.5277	aminotransferase
SCO0436	457484	457654	+	32.0978	25.6955	7.44642	4.26239	rpmF 50S ribosomal protein L32
SCO0437	457670	458695	-	384.593	257.319	185.272	63.6793	hypothetical protein
SCO0438	458695	459345	-	160.216	120.421	96.9475	31.8764	pyrrolidone-carboxylate peptidase
SCO0439	459393	460367	-	386.259	248.896	212.704	66.5772	hypothetical protein
SCO0440	460364	461083	-	391.735	246.962	198.907	59.5124	integral membrane protein
SCO0441	461350	462102	+	1043.8	924.362	314.427	16.8735	LamB/YcsF family protein
SCO0442	462099	462857	+	923.715	761.768	267.436	12.9045	hypothetical protein
SCO0443	462854	463711	+	591.939	512.811	156.697	7.12354	hypothetical protein
SCO0444	463698	464099	-	51.9307	51.019	49.1601	53.0193	integral membrane protein
SCO0445	464207	465502	-	15.6731	6.90459	14.8005	28.4355	secreted protein
SCO0446	465496	465861	-	10.4886	5.37332	4.68356	14.5773	hypothetical protein
SCO0447	465990	466436	+	42.706	57.5404	30.7546	30.9665	MarR family regulatory protein
SCO0449	468153	469232	+	11.9151	13.4235	28.8512	8.64213	secreted solute-binding lipoprotein
SCO0450	469315	470304	-	8.43015	16.4932	12.551	11.5988	integral membrane protein
SCO0451	470355	471209	-	157.004	124.662	65.1143	39.352	hypothetical protein
SCO0452	471415	472314	+	92.8175	163.022	149.966	176.108	SIR2-like regulatory protein
SCO0453	472458	473747	+	19.2347	31.0706	31.0489	42.5284	secreted solute-binding lipoprotein
SCO0454	473848	474789	+	17.5352	23.0139	22.4488	25.8091	binding-protein dependent transport protein
SCO0455	474804	475631	+	17.9708	20.3305	19.3572	23.9971	binding-protein dependent transport protein
SCO0456	475628	476671	+	30.9964	23.0115	18.0768	21.0991	LacI family transcriptional regulator
SCO0457	476738	478672	+	65.5024	59.4443	53.659	44.59	hypothetical protein
SCO0458	478669	480957	+	77.6138	55.2314	45.7915	29.4847	Beta-glucosidase
SCO0459	481012	481791	+	448.439	400.419	40.8716	455.555	hypothetical protein
SCO0460	481810	482319	-	335.209	278.036	230.019	149.249	hypothetical protein
SCO0461	482456	483325	+	54.2622	48.3256	33.9386	31.0033	hydrolase
SCO0462	483338	484267	-	329.877	272.288	327.325	286.167	oxidoreductase
SCO0463	484318	484932	+	172.37	115.429	86.2593	91.1462	hypothetical protein
SCO0464	484973	486670	-	58.3362	59.0699	62.3687	41.1053	integral membrane protein
SCO0465	486684	487514	-	37.9142	53.3098	74.5331	70.5313	non-heme chloroperoxidase (chloride peroxidase)
SCO0466	487618	488601	+	33.3279	26.8459	67.4906	52.3371	AraC family transcription regulator
SCO0467	488614	489357	+	20.0292	19.9437	46.8184	44.2967	hypothetical protein
SCO0468	489373	490350	-	148.574	146.144	155.331	196.987	hypothetical protein
SCO0469	490451	490972	+	86.3599	103.943	113.265	86.2602	hypothetical protein
SCO0470	490983	491891	+	72.549	65.5865	59.202	43.3648	hydrolase
SCO0471	491901	492881	+	48.4457	62.5292	55.3261	65.9825	AraC family transcription regulator
SCO0472	493055	494263	-	21.9681	14.1871	17.2519	29.426	secreted protein
SCO0473	494260	495249	-	4.1169	6.5231	1.70154	1.34256	solute-binding lipoprotein
SCO0474	495246	496493	-	5.97899	4.98592	1.59196	2.86115	lipoprotein
SCO0475	496508	497359	-	18.2868	6.9034	9.45945	7.00619	ABC transporter protein, integral membrane subunit
SCO0476	497375	498133	+	9.49774	8.05437	5.10463	11.7748	ABC transport protein, ATP-binding subunit
SCO0477	498238	498630	+	27.5882	47.1864	58.1062	67.8094	hypothetical protein
SCO0478	498683	499807	-	144.236	115.058	97.4781	50.0408	hypothetical protein
SCO0479	499952	500776	-	256.159	288.431	230.06	55.5652	putative phosphatase
SCO0480	500780	501412	+	0.435616	0	0	0.447521	hypothetical protein
SCO0481	501699	502217	+	7.67855	3.06844	4.15291	25.4202	secreted chitin binding protein
SCO0482	502342	503076	+	20.1827	18.0262	26.9132	41.2814	secreted chitinase
SCO0483	503073	503474	-	137.07	124.258	104.446	62.476	secreted protein
SCO0484	503539	504705	-	186.66	133.078	94.767	52.726	monooxygenase
SCO0485	504854	505465	+	275.216	176.03	174.555	103.97	TetR family transcriptional regulator
SCO0486	505447	506670	-	330.365	253.896	186.148	16.0372	monooxygenase
SCO0487	506842	507348	+	54.0658	52.9306	90.7298	92.4301	MarR family transcriptional regulator
SCO0488	507394	510810	+	112.65	124.671	115.168	134.144	hydrolase
SCO0489	510823	511035	-	42.1508	97.8098	18.6247	289.08	hypothetical protein
SCO0490	511124	512215	+	207.321	182.554	32.6753	276.688	esterase
SCO0491	512302	513924	-	328.239	368.603	183.063	794.822	ABC transporter transmembrane protein
SCO0492	513989	524920	-	1204.59	1321.77	356.309	5297.03	peptide synthetase
SCO0493	524978	526783	-	1723.4	1601.69	424.641	2759.59	ABC-transporter transmembrane protein
SCO0494	526786	527838	-	2250.58	2745.77	693.279	6615.25	iron-siderophore binding lipoprotein
SCO0495	527889	528752	-	697.773	711.083	322.572	1086.58	iron-siderophore ABC-transporter ATP-binding protein
SCO0496	528791	529897	-	467.511	456.751	270.626	456.472	iron-siderophore permease transmembrane protein
SCO0497	529894	530970	-	521.552	517.716	370.59	785.138	iron-siderophore permease transmembrane protein
SCO0498	530970	532325	-	252.196	383.546	60.5575	1925.87	peptide monooxygenase
SCO0499	532501	533448	+	246.192	291.858	50.2214	952.348	formyltransferase
SCO0500	533534	533773	-	457.262	567.254	927.91	1488.92	hypothetical protein
SCO0501	533812	535764	-	36.0521	75.9451	131.965	196.891	secreted protein
SCO0502	535974	536408	+	9.42101	15.3416	12.0376	10.0434	hypothetical protein
SCO0503	536532	537512	+	41.2028	21.8559	44.9321	19.9326	hypothetical protein
SCO0504	537623	538942	+	920.239	322.505	407.597	485.252	DEAD-box RNA-helicase
SCO0505	539123	542131	+	173.83	374.428	249.025	613.065	large, multifunctional secreted protein
SCO0506	542269	543099	+	1427.95	1830.3	1518.6	878.031	nadE NAD synthetase
SCO0507	543119	543535	-	38.4357	42.1911	20.8569	5.60496	hypothetical protein
SCO0508	543545	544087	+	305.178	205.196	122.69	34.0037	tetR family transcriptional regulator
SCO0509	544194	545717	+	101.837	126.595	214.227	432.409	glpK glycerol kinase
SCO0511	546358	547116	+	21.2932	24.1619	27.5707	27.3644	dehydrogenase (secreted protein)
SCO0512	547135	547743	-	126.504	137.691	206.7	188.015	regulatory protein
SCO0513	547809	548900	+	941.033	1306.48	1383.34	798.645	integral membrane protein
SCO0514	548968	549621	+	317.143	331.794	443.157	269.697	hypothetical protein
SCO0516	550455	551633	+	42.706	33.754	35.7669	38.633	lipoprotein
SCO0517	551918	552115	+	2.49407	2.30074	1.28047	0.895042	hypothetical protein
SCO0518	552094	552351	+	9.85663	12.2726	4.37207	2.35496	hypothetical protein
SCO0519	552403	553140	-	128.903	95.1128	53.9533	18.8029	oxidoreductase
SCO0520	553277	553861	+	62.2905	84.3751	99.1969	80.3251	tetR family transcriptional regulator
SCO0521	553892	554473	+	345.636	365.516	341.029	260.769	TetR family transcriptional regulator
SCO0522	554649	555440	+	48.8046	29.5352	32.7849	30.7318	oxidoreductase
SCO0523	555468	555905	-	43.7398	45.6363	66.8331	42.8735	transcriptional regulator
SCO0524	555990	556898	+	133.824	177.214	262.297	202.563	gluconolactonase precursor
SCO0525	557029	557844	+	865.566	1485.29	2173.78	1805	hypothetical protein
SCO0526	557882	558715	+	699.926	959.731	1217.87	762.697	oxidoreductase
SCO0527	558812	559015	-	21723.2	34835.6	36314.9	26848.8	cold shock protein
SCO0528	559346	560098	+	22.4804	14.1883	25.2289	21.6421	lipoprotein
SCO0529	560127	561545	-	30.1589	30.3023	35.3286	44.5314	oxidoreductase (secreted protein)
SCO0530	561731	562576	-	105.346	120.834	102.987	117.073	transcriptional regulator
SCO0531	562803	564071	+	4.98813	1.9163	5.21422	4.82726	sugar transporter sugar binding protein
SCO0532	564141	565049	+	5.42375	6.52014	7.77516	15.164	sugar transporter membrane protein
SCO0533	565046	565903	+	9.61737	13.8092	7.66558	14.3644	sugar transporter membrane protein
SCO0534	566007	567626	+	9.06212	10.7372	5.3238	7.00619	beta-hexosaminidase (secreted protein)
SCO0535	567623	569044	+	16.2283	7.67111	13.7219	30.7318	hydrolase (secreted protein)
SCO0536	569061	569282	-	104.775	82.8349	81.7776	65.4545	hypothetical protein
SCO0537	569655	570482	+	12.4274	33.3708	38.7317	151.128	secreted protein
SCO0538	570520	571848	+	20.7041	28.0028	31.5968	117.036	sugar transporter sugar binding lipoprotein
SCO0539	571863	572813	+	16.3909	22.6289	32.8773	86.0106	sugar transporter membrane protein
SCO0540	572810	573709	+	13.2219	26.8518	38.9509	79.078	sugar transport membrane protein
SCO0541	573756	575081	+	26.5206	44.8745	47.0375	188.756	alpha-galactosidase
SCO0542	575351	577984	+	18.7224	20.7132	23.9485	39.1979	regulatory protein
SCO0543	578092	579228	+	498.16	778.627	950.11	611.511	peptidase
SCO0544	579257	580789	+	175.257	441.127	328.68	303.914	hypothetical protein
SCO0545	580913	583459	+	47.9334	68.6661	63.9434	54.2813	secreted protein
SCO0546	583523	586897	-	511.404	1270.53	1831.09	2747.72	pyruvate carboxylase
SCO0547	586987	587988	-	0.435616	3.4517	2.87244	9.7132	acyltransferase
SCO0548	587985	589271	-	5.73973	15.3446	25.4308	44.4946	3-oxoacyl-(ACP) synthase
SCO0549	589268	589546	-	1.5032	8.43822	15.735	26.6454	acyl carrier protein
SCO0550	590017	590895	+	701.26	344.416	182.44	70.1644	hypothetical protein
SCO0551	590981	592309	-	169.45	152.247	136.302	109.678	histidine kinase protein
SCO0552	592306	593022	-	72.7024	84.3698	83.814	85.0937	response regulator
SCO0553	593049	593486	-	7.04658	11.1228	7.02534	7.45372	hypothetical protein
SCO0554	593641	595338	-	7.36256	5.36859	6.27552	7.18222	secreted beta-mannosidase
SCO0555	595484	597079	-	19.8667	28.7652	33.5347	32.1917	membrane-bound oxidoreductase
SCO0556	597132	598655	-	29.4073	35.2883	44.9149	71.9177	hypothetical protein
SCO0557	598747	599769	+	243.671	287.662	230.186	254.232	MerR family transcriptional regulator
SCO0558	599712	599978	-	32.969	36.053	40.139	196.172	hypothetical protein
SCO0559	600051	601052	-	144.509	241.285	397.22	1060.02	hypothetical protein
SCO0560	601133	603355	-	968.059	2179.32	3899.49	15910.9	catalase/peroxidase
SCO0561	603385	603840	-	169.167	363.673	551.126	1717.85	Fe regulatory protein
SCO0562	603973	605085	+	158.234	205.967	201.238	199.694	hypothetical protein
SCO0563	605122	606555	-	678.348	810.521	854.122	2911.56	hypothetical protein
SCO0564	606677	607837	-	10.6082	16.877	16.0637	22.4785	hypothetical protein
SCO0565	607851	608909	-	21.1306	17.2591	14.7832	27.269	polyprenyl synthetase
SCO0566	608902	609186	-	23.1553	20.3293	24.1504	40.3276	hypothetical protein
SCO0567	609517	610356	+	0	0.76652	0	1.40124	insertion element transposase
SCO0568	610415	611488	-	138.214	110.451	119.615	113.118	polyprenyl synthetase
SCO0569	611984	612106	-	93.7316	50.2378	118.64	377.438	rpmJ 50S ribosomal protein L36
SCO0570	612156	612320	-	76.3161	44.8745	113.703	335.262	rpmG 50S ribosomal protein L33
SCO0571	612426	613754	-	55.1763	54.0857	90.193	218.622	hypothetical protein
SCO0572	613751	615151	-	68.6466	54.0804	118.941	365.172	cytosine permease
SCO0573	615154	616107	-	37.4448	44.8751	115.918	298.713	hypothetical protein
SCO0574	616253	617086	+	91.3572	74.0182	109.187	61.0747	IclR family regulatory protein
SCO0575	617124	617855	+	231.936	189.459	292.497	175.925	peptidase E
SCO0576	617913	618788	-	74.6074	60.9868	68.9902	72.3652	oxidoreductase
SCO0577	618788	619588	-	15.2375	17.2591	19.1553	31.238	hypothetical protein
SCO0578	619588	620367	-	13.8539	14.9572	17.7825	26.8801	triosephosphate isomerase
SCO0579	620367	620879	-	6.3717	12.2738	10.8495	23.0066	ribose 5-phosphate isomerase
SCO0580	620891	622672	-	14.4859	27.6201	26.2902	41.1272	glycerone kinase
SCO0581	622669	624036	-	15.6731	45.2696	32.7677	57.4946	transporter protein
SCO0582	624273	625034	+	419.928	387.386	157.187	148.78	transcriptional regulator
SCO0583	625127	626350	+	255.809	277.329	210.582	296.959	cytochrome P450
SCO0584	626369	627631	-	21.3699	45.651	1719.78	2422.39	cytochrome P450
SCO0585	627628	628164	-	9.85663	12.2738	838.314	1182.03	ATP/GTP binding protein
SCO0586	628247	628588	-	4.31325	15.344	534.152	628.899	hypothetical protein
SCO0587	628600	629058	-	9.93335	18.7945	839.449	1086.19	hypothetical protein
SCO0588	629185	630912	-	73.3435	134.638	4578.37	5146.61	sensor kinase
SCO0589	631216	632103	-	76.623	54.4643	63.5741	102.965	LysR family transcriptional regulator
SCO0590	632180	633049	+	114.743	154.579	227.776	300.473	oxidoreductase
SCO0591	633119	633958	+	95.0723	136.949	159.956	162.551	lysozyme precursor
SCO0592	633986	634708	-	45.3535	569.006	569.243	645.652	hypothetical protein
SCO0593	634879	635706	-	39.4174	44.8786	74.7351	63.4078	hypothetical protein
SCO0594	635776	636516	-	32.4567	45.6493	39.3719	39.6673	methyltransferase
SCO0595	636573	637166	+	24.18	29.1508	66.1005	55.0222	hypothetical protein
SCO0596	637261	637824	+	721.542	558.081	1752.4	944.379	DNA-binding protein
SCO0597	637911	638306	-	43.4147	53.6989	119.835	289.703	hypothetical protein
SCO0598	638511	638804	+	499.593	439.533	612.884	613.27	anti anti sigma factor
SCO0599	638801	639730	+	841.462	633.594	841.513	933.067	regulator of sig8
SCO0600	639859	640704	+	2389.72	2683.77	3485.12	1734.93	RNA polymerase sigma factor sig8
SCO0601	640719	641762	-	61.6586	32.9798	39.1355	15.2008	secreted protein
SCO0602	642012	643133	+	28.8521	11.8911	27.0228	21.2533	hypothetical protein
SCO0603	643179	643880	+	67.9626	74.0241	159.207	243.528	amino transferase
SCO0604	643926	645101	-	166.818	86.2819	94.7498	87.9698	hypothetical protein
SCO0605	645297	646232	+	23.7872	34.1403	48.1739	98.1156	AraC family transcription regulator
SCO0606	646345	647319	+	11.5991	14.9601	28.5224	40.0343	hypothetical protein
SCO0607	647444	647731	+	492.54	1392.18	2773.01	12839.1	lipoprotein
SCO0608	647887	648765	+	1362.8	2297.34	4772.06	17262.2	regulatory protein
SCO0609	648876	649739	+	669.889	782.095	1189.13	2496.19	integral membrane protein
SCO0610	649840	650610	+	188.804	139.992	85.1635	78.2048	GntR family transcriptional regulator
SCO0611	650624	651388	+	111.659	90.1381	39.4064	35.6177	hypothetical protein
SCO0612	651462	651605	+	12.6667	8.82207	8.41539	10.4322	secreted protein
SCO0613	651602	652864	+	71.1563	75.1845	61.838	69.9297	arginine deiminase
SCO0614	652881	653165	-	2.05845	1.91807	3.29351	11.1731	hypothetical protein
SCO0615	653448	653906	+	14.443	19.1825	43.121	73.3189	secreted protein
SCO0616	653947	656322	-	12.1114	16.1117	54.0629	125.561	hypothetical protein
SCO0617	656319	658772	-	24.9745	21.482	73.0163	211.556	putative phosphoketolase
SCO0618	659143	660528	+	187.847	136.911	96.6705	34.664	hypothetical protein
SCO0619	660525	661268	+	63.2138	42.5649	31.96	11.0558	hypothetical protein
SCO0620	661329	661607	-	76.0248	57.1506	54.905	78.6305	hypothetical protein
SCO0621	661707	662291	+	138.846	86.6675	59.1847	28.3182	hypothetical protein
SCO0622	662373	663014	+	570.571	277.258	368.317	151.222	TetR family transcriptional regulator
SCO0623	663067	664686	+	1264.28	811.483	1153.4	510.753	membrane transport protein
SCO0624	664769	665773	-	30.432	36.4327	27.2592	50.6057	secreted protein
SCO0625	665816	667096	-	19.3973	28.3807	17.125	40.7752	transporter protein
SCO0626	667100	667744	-	15.2375	12.6582	6.91576	18.1793	hypothetical protein
SCO0627	667741	669870	-	140.162	121.186	86.2075	63.2169	ATP utilising protein
SCO0628	669972	671570	-	150.052	134.243	45.5551	98.1961	secreted protein
SCO0629	671618	672727	-	62.4102	49.4754	32.5658	46.2478	transcriptional regulator
SCO0630	672882	673403	-	151.565	77.0742	113.542	101.674	acetyltransferase
SCO0631	673451	673633	-	62.5727	71.7216	90.2164	97.3309	hypothetical protein
SCO0632	673733	674317	+	23.4713	16.4908	19.5764	14.1884	RNA polymerase sigma factor SigK
SCO0633	674317	675069	+	10.4886	14.5716	14.5813	15.3182	hypothetical protein
SCO0635	676130	677023	+	38.5891	55.6205	104.319	55.4698	hypothetical protein
SCO0636	677227	678861	+	203.06	112.756	116.76	93.7139	ABC transporter ATP-binding protein
SCO0637	678937	679392	+	177.282	168.765	143.287	131.378	hypothetical protein
SCO0638	679529	680188	-	58.0631	39.5006	53.4399	60.3189	lipoprotein
SCO0639	680496	681428	-	487.301	477.887	721.927	609.573	integral membrane protein
SCO0640	681435	681863	-	446.868	439.14	670.073	528.029	hypothetical protein
SCO0641	681960	682535	+	12676	14505.3	19328.4	14011.2	tellurium resistance protein
SCO0642	682600	684345	-	658.653	446.031	411.139	336.149	hypothetical protein
SCO0643	684409	685095	-	12.6667	4.60207	4.04333	6.7347	secreted cellulose-binding protein
SCO0644	685288	687444	-	36.0183	58.301	327.942	13502.2	membrane protein
SCO0645	687554	688567	-	171.217	176.04	248.846	258.539	Zinc-containing dehydrogenase
SCO0646	688679	689263	+	81.338	60.9702	59.6231	39.2784	TetR family transcriptional regulator
SCO0647	689364	690161	+	48.3599	25.3105	30.4431	27.3863	short chain oxidoreductase
SCO0648	690228	690923	+	57.5508	157.656	158.255	188.697	methyltransferase
SCO0649	690966	691283	+	14.3662	18.0303	20.8569	23.0434	gas vesicle synthesis protein
SCO0650	691320	691832	+	6.68769	7.28785	7.02534	11.5033	gas vesicle synthesis-like protein
SCO0651	691829	692614	+	8.43015	8.43822	10.2265	13.7409	gas vesicle synthesis protein
SCO0652	692619	692897	+	6.61096	2.68518	4.26249	9.92602	gas vesicle synthesis protein
SCO0653	692894	693445	+	4.98813	11.5061	9.89778	24.6206	hypothetical protein
SCO0654	693442	694416	+	15.9891	15.3463	32.7677	33.2041	hypothetical protein
SCO0655	694441	694785	+	8.86577	11.1216	12.6606	15.8244	gas vesicle synthesis protein
SCO0656	694782	695624	+	8.86577	12.657	11.8185	13.1979	gas vesicle synthesis protein
SCO0657	695660	695869	+	0.435616	3.45229	1.70154	4.88594	gas vesicle synthesis protein
SCO0658	695866	696168	+	1.18722	5.37095	2.34178	1.90744	gas vesicle synthesis protein
SCO0659	696248	697354	+	239.222	288.036	276.388	163.049	DeoR family transcriptional regulator
SCO0660	697480	698811	+	77.7334	95.8817	72.5779	46.402	solute-binding lipoprotein
SCO0661	698838	699824	+	47.9672	52.5444	42.8846	33.3214	binding protein dependent transport protein
SCO0662	699821	700684	+	48.1297	67.8931	47.5509	32.6979	binding protein dependent transport protein
SCO0663	700681	701712	+	60.4375	52.9365	51.0981	25.7872	2-hydroxyacid dehydrogenase
SCO0664	701709	703604	+	194.645	168.765	141.476	78.6524	hypothetical protein
SCO0665	703750	703977	+	4.43288	4.60266	4.15291	3.7562	secreted protein
SCO0666	704114	706393	+	171.609	136.534	484.996	398.456	catalase
SCO0667	706448	707329	-	116.126	83.99	71.3147	30.3061	secreted protein
SCO0668	707401	708993	-	127.63	106.224	101.827	39.2566	flavoprotein
SCO0669	709071	709688	+	112.948	83.2212	97.8069	74.4636	TetR family transcriptional regulator
SCO0670	709685	711268	+	227.715	132.311	155.174	112.539	glycerol-3-phosphate dehydrogenase
SCO0671	711379	711633	-	17.7744	27.6142	15.9714	39.0437	hypothetical protein
SCO0672	711649	712200	+	78.8868	128.517	392.688	663.715	anti-sigma factor antagonist
SCO0673	712209	712736	-	102.785	117.393	304.293	886.262	hypothetical protein
SCO0674	712829	714181	-	7.67855	6.13866	5.63529	16.2719	secreted endo-1,4-beta-xylanase
SCO0675	714374	717028	+	6.61096	13.4265	19.1726	38.2074	hypothetical protein
SCO0676	717303	719897	+	495.557	1194.33	538.114	739	integral membrane sensor protein
SCO0677	720032	720874	+	125.538	189.086	138.055	147.166	secreted chitosanase
SCO0678	720985	721158	-	106.27	94.341	198.139	210.353	hypothetical protein
SCO0679	721248	721463	+	46.8567	83.23	99.5774	125.179	hypothetical protein
SCO0680	721495	723039	-	122.378	144.602	139.832	167.444	transmembrane efflux protein
SCO0681	723181	724545	+	5762.6	8383.92	2593.79	3049.17	ferredoxin/ferredoxin-NADP reductase (putative secreted protein)
SCO0682	724639	725013	-	99.2412	267.355	9614.03	27335.6	hypothetical protein
SCO0683	725056	725580	-	48.6083	98.9525	1797.64	4175.45	hypothetical protein
SCO0684	725619	726395	-	32.5763	107.4	2231.64	4430.36	hypothetical protein
SCO0685	726401	726808	-	14.0932	101.268	2323.02	4544.35	hypothetical protein
SCO0686	726845	728068	+	39.4174	41.4251	76.4944	74.0966	hypothetical protein
SCO0687	728130	728924	-	62.7352	114.698	138.678	108.606	oxidoreductase
SCO0688	729117	730289	+	583.355	474.81	279.145	103.449	hypothetical protein
SCO0689	730352	730987	+	206.851	131.942	114.62	42.4847	oxidoreductase, iron-sulphur binding subunit
SCO0690	730984	731976	+	39.8959	27.6177	71.1879	27.3276	oxidoreductase, molybdopterin binding subunit
SCO0691	732005	734134	+	44.0558	31.07	104.613	45.6024	oxidoreductase
SCO0692	734210	735667	-	16.5014	10.7419	17.5461	14.6946	membrane protein
SCO0693	735845	736192	+	12.8201	16.1093	26.3826	39.3371	membrane protein
SCO0694	736312	736503	+	56.7992	47.5668	62.2591	115.363	hypothetical protein
SCO0695	736520	737506	+	220.586	163.768	204.94	205.101	hypothetical protein
SCO0696	737846	738340	-	35.5827	43.7159	54.0456	34.0991	integral membrane protein
SCO0698	739510	739875	-	126.468	165.686	232.8	205.438	hypothetical protein
SCO0699	739938	740231	-	36.1379	21.8688	31.1585	48.6764	hypothetical protein
SCO0700	740314	742083	-	709.308	1009.58	1573.39	2496.84	ABC transporter protein ATP-binding protein
SCO0701	742242	742685	-	1129.55	2079.04	3641.46	6167.9	hypothetical protein
SCO0702	742816	743394	-	3195.08	3907.98	6597.02	9433.65	regulator
SCO0703	743575	743802	+	1436.81	1421.04	1830.59	2914.31	regulator
SCO0705	744945	745763	-	1772.09	3295.55	6305.58	9931.09	hypothetical protein
SCO0706	745911	747194	-	3.56165	4.98651	3.62225	8.79628	lipoprotein
SCO0707	747191	748387	-	2.49407	5.75303	2.45136	2.9785	branched-chain amino acid ABC transport permease
SCO0708	748380	749279	-	2.81005	1.91689	2.34178	1.79008	branched-chain amino acid ABC transport protein
SCO0709	749276	750076	-	0.871232	1.53481	0.530655	0.953718	branched-chain amino acid transport ATP-binding protein
SCO0710	750073	750864	-	0.435616	0	0.530655	0.953718	branched-chain amino acid transport ATP-binding protein
SCO0711	751917	753197	-	8.9854	11.8911	15.0024	25.2661	hypothetical protein
SCO0712	753318	756143	-	14.4859	23.3936	22.8871	21.2165	transcriptional activator
SCO0713	756314	757246	-	2.05845	1.53422	1.70154	1.84876	lipase (secreted protein)
SCO0714	757637	758524	+	154.485	205.196	189.263	187.545	oxidoreductase
SCO0715	758531	758902	-	39.9298	39.122	58.1985	70.3772	hypothetical protein
SCO0716	759197	760399	+	15.4338	22.2486	30.2412	94.2271	glycosyl hydrolase (secreted protein)
SCO0717	760471	761598	+	16.4247	25.6985	20.6377	23.6301	integral membrane protein
SCO0718	761675	761896	+	9.49774	21.0941	49.287	33.0499	hypothetical protein
SCO0719	762009	762485	-	80.6202	97.0427	178.304	180.854	hypothetical protein
SCO0720	762558	764051	-	77.9727	191.813	263.525	636.269	integral membrane protein
SCO0721	764216	766594	-	92.1335	130.046	310.217	445.181	glycosyl transferase
SCO0722	766591	767331	-	34.8649	65.2156	118.612	164.517	hydrolase
SCO0723	767385	768074	+	253.282	186.014	194.604	157.151	frcK putative fructose transport system kinase
SCO0724	768426	769367	+	282.502	366.695	276.624	268.574	transcriptional regulator
SCO0725	769688	770065	+	33.2083	207.516	446.744	500.936	hypothetical protein
SCO0726	770144	770632	-	132.68	115.062	111.402	102.085	oxidoreductase
SCO0727	770665	771588	-	255.886	232.03	115.318	110.551	hypothetical protein
SCO0728	771628	772362	+	94.5937	108.55	72.1051	90.8309	regulatory protein
SCO0729	772544	772966	+	263.47	471.025	79.4186	80.8243	hypothetical protein
SCO0730	772974	773435	-	284.097	398.141	266.404	241.672	hypothetical protein
SCO0731	773432	774613	-	79.9882	196.794	219.925	298.118	transferase
SCO0732	774765	776129	+	59.327	48.3333	60.1365	1208.59	secreted protease
SCO0733	776203	776388	-	341.752	151.499	269.962	272.507	hypothetical protein
SCO0734	776554	777828	-	86.2832	74.0259	67.3465	87.0966	transcriptional repressor
SCO0735	777895	779097	+	196.765	274.654	146.731	268.259	oxidoreductase
SCO0736	779131	779826	-	2211.53	2226.16	3082.36	14974.2	secreted protein
SCO0737	780012	780812	-	54.5014	63.2857	69.5959	68.5135	oxidoreductase
SCO0738	780863	781402	+	75.359	121.587	103.35	71.2354	secreted protein
SCO0739	781386	782312	-	631.099	606.768	500.917	262.793	short chain dehydrogenase
SCO0740	782467	783096	-	949.438	1069.72	924.94	440.398	hydrolase
SCO0741	783096	784184	-	1912.35	2127.94	1883.07	840.116	oxidoreductase
SCO0742	784362	786116	+	575.846	541.566	475.359	319.708	ABC transporter
SCO0743	786125	786409	-	7.28584	4.98533	58.5445	35.2806	secreted protein
SCO0744	786591	786956	+	81.654	47.5614	36.188	54.5528	hypothetical protein
SCO0745	786984	787643	-	4.1169	3.06903	17.471	29.2719	TetR family transcriptional regulator
SCO0746	787843	789096	+	8.86577	8.43822	20.5454	62.5197	serine/threonine protein kinase (putative secreted protein)
SCO0747	789337	789837	-	133.217	103.559	101.429	98.7759	hypothetical protein
SCO0748	789960	790541	+	162.385	94.3451	67.7848	78.6673	hydrolase
SCO0749	790561	791535	-	94.6367	72.1096	67.3465	41.4206	dehydratase
SCO0750	791701	791880	-	40.3316	36.4339	50.5674	49.0284	hypothetical protein
SCO0751	791981	794467	-	27.9041	62.5334	43.0865	204.836	regulatory protein
SCO0752	794689	796002	-	3.24567	6.5231	34.596	2031.02	protease precursor
SCO0753	796584	796799	+	583.364	438.762	197.402	120.007	hypothetical protein
SCO0754	796977	797723	+	57.3115	25.3129	14.8928	8.34876	secreted protein
SCO0755	797720	799942	+	94.7134	48.7047	21.4048	15.3182	ABC transporter
SCO0756	799944	802766	+	142.34	70.9515	47.7701	18.1206	ABC transporter
SCO0757	802797	803807	+	118.458	83.9847	120.365	45.0594	phosphatase
SCO0758	803856	804035	+	22.9927	18.025	39.8103	12.0682	hypothetical protein
SCO0759	804091	805122	+	87.8632	54.0745	112.261	65.2049	hypothetical protein
SCO0760	805135	805797	+	240.134	207.105	311.446	119.545	methyltransferase
SCO0761	805859	806038	+	97.002	95.1235	151.045	39.9388	hypothetical protein
SCO0762	806172	806606	-	1037.39	3876.5	6854	945.663	protease inhibitor protein
SCO0763	806966	808135	+	86.317	228.994	201.359	257.958	oxidoreductase
SCO0764	808206	809813	-	1055.9	1366.24	1962.19	2098.28	hydrolase
SCO0765	810172	812415	-	35.6256	35.6739	20.1243	40.6578	secreted endoglucanase
SCO0766	812569	815655	-	13.6146	29.9209	21.1684	23.7256	secreted beta-galactosidase
SCO0767	815808	818315	+	610.462	997.661	1737.29	3550.95	hypothetical protein
SCO0768	818446	819111	+	79.3043	103.556	139.428	242.685	lipoprotein
SCO0769	819148	820116	-	346.173	670.874	367.683	199.87	aldo/keto reductase
SCO0770	820194	820751	-	237.719	232.049	188.657	71.7416	hypothetical protein
SCO0771	820761	821198	-	106.423	101.632	126.329	76.004	hypothetical protein
SCO0772	821295	821873	+	147.276	105.087	98.6084	48.2875	regulatory protein
SCO0773	821848	822048	-	7.24293	11.5061	28.7244	106.714	ferredoxin
SCO0774	822061	823299	-	13.6146	14.9601	98.8854	468.299	cytochrome P450
SCO0775	823609	824058	+	43.1416	72.1137	114.182	150.585	hypothetical protein
SCO0776	824123	825139	-	171.711	176.8	207.75	92.5106	integral membrane protein
SCO0777	825287	826312	+	78.0403	125.424	164.075	204.052	hypothetical protein
SCO0778	826361	826669	+	29.0485	37.9776	72.999	104.946	integral membrane protein
SCO0779	826690	827085	-	81.6449	79.0147	175.345	157.613	hypothetical protein
SCO0780	827277	828218	+	84.8906	86.69	181.673	239.009	zinc-binding oxidoreductase
SCO0781	828289	828789	+	70.3371	140.403	97.3858	79.8338	anti sigma factor antagonist
SCO0782	828755	829708	-	225.231	329.101	311.768	296.695	ribose-phosphate pyrophosphokinase
SCO0783	829910	831817	+	116.408	144.979	177.485	112.069	tetracycline resistance protein
SCO0784	831835	832518	+	25.4868	33.7517	83.1565	85.0937	secreted protein
SCO0785	832515	833198	-	2.37443	3.83437	4.57398	5.93513	integral membrane protein
SCO0786	833261	833800	+	18.3206	31.0689	75.1389	70.7511	integral membrane protein
SCO0787	833931	835199	+	29.9626	38.7376	30.8642	28.2595	secreted hydrolase
SCO0788	835238	835474	-	90.0412	148.825	133.101	139.067	hypothetical protein
SCO0789	835547	836665	+	5.18448	8.44058	12.2396	11.2099	hypothetical protein
SCO0790	836721	837377	+	20.4649	21.4797	50.4579	35.2876	hydrolase
SCO0791	837541	838680	+	68.1161	40.6533	96.4513	31.7442	integral membrane protein
SCO0792	838977	840008	+	27.3918	19.1795	59.9346	53.4669	hypothetical protein
SCO0793	840026	840334	-	57.7809	53.3133	72.0645	55.3156	hypothetical protein
SCO0794	840399	841688	-	261.736	312.22	270.903	228.496	transcriptional regulator
SCO0795	841878	842372	+	111.454	100.102	165.897	46.9818	hypothetical protein
SCO0796	842488	843747	+	176.889	165.693	225.486	104.711	integral membrane protein
SCO0797	843808	844860	+	224.181	246.244	715.581	931.856	integral membrane protein
SCO0798	844881	846116	+	160.651	183.338	351.51	431.975	secreted protein
SCO0799	846084	846809	-	154.596	130.009	24.681	187.465	hypothetical protein
SCO0800	846917	847534	-	81.2951	80.1651	55.0318	75.5416	TetR family transcriptional regulator
SCO0801	847649	849232	+	98.8303	168.005	136.758	135.061	cytochrome P450
SCO0802	849194	850042	-	328.11	357.856	294.228	225.76	hypothetical protein
SCO0803	850100	851074	-	419.792	424.605	714.036	542.365	RNA polymerase sigma factor
SCO0804	851097	851840	-	773.911	822.334	870.94	598.7	hypothetical protein
SCO0805	851911	853212	-	1624.07	1971.12	1418.49	534.839	prolyl aminopeptidase
SCO0806	853340	854365	-	89.8449	90.5167	108.108	119.31	LacI family transcriptional regulator
SCO0807	854455	854775	-	10.6082	14.1918	11.1782	13.9169	hypothetical protein
SCO0808	854802	855884	-	30.3982	37.204	32.1274	37.371	secreted solute-binding lipoprotein
SCO0809	856126	857139	-	13.1023	20.3246	9.25754	7.18222	ABC transporter permease
SCO0810	857132	858172	-	20.2256	18.7927	12.4587	10.4322	ABC transporter permease
SCO0811	858169	859686	-	25.0174	34.5212	22.8699	10.9971	ABC transporter ATP-binding protein
SCO0812	859963	861123	+	51.8968	62.5186	24.5714	10.3149	sugar isomerase
SCO0813	861242	863281	+	95.0723	89.3681	47.8969	29.1545	short chain dehydrogenase
SCO0814	863278	864732	+	41.3991	34.5217	24.2772	7.2409	rhamnose kinase
SCO0815	864811	865563	+	51.222	56.7609	39.7007	48.2508	hypothetical protein
SCO0816	865560	867038	+	81.5682	71.7192	56.9353	91.2048	iron-sulfur protein
SCO0817	867035	867682	+	30.3553	23.7781	19.2649	26.7041	hypothetical protein
SCO0818	867800	868594	+	36.8128	35.2877	43.8363	50.547	ABC transporter ATP-binding protein
SCO0819	868598	869908	+	49.8293	60.2191	71.7703	61.7569	transmembrane transport protein
SCO0820	869978	870337	-	152.068	123.116	252.931	127.681	hypothetical protein
SCO0821	870420	871397	-	221.089	159.55	438.433	181.382	threonine dehydratase
SCO0822	871406	872086	-	142.527	107.011	316.378	103.706	DNA-binding protein
SCO0823	872193	872633	+	132.081	87.825	66.8331	53.445	GntR family transcriptional regulator
SCO0824	872630	873520	+	250.214	155.725	140.137	106.288	ABC transporter ATP-binding protein
SCO0825	873517	874473	+	193.194	147.656	134.104	83.6338	transmembrane transport protein
SCO0826	874543	875343	+	144.073	165.682	137.6	109.223	hypothetical protein
SCO0827	875388	875726	-	40.3654	32.9858	51.1153	19.2504	hypothetical protein
SCO0828	875839	877500	+	37.4448	30.297	75.5427	71.4632	alkaline phosphatase
SCO0829	877702	879078	+	20.106	12.6553	37.157	32.4851	serine protease
SCO0830	879140	880219	-	5.73973	8.82148	17.9672	18.6268	penicillin-binding protein
SCO0831	880216	881136	-	15.1178	14.9607	31.5045	49.476	hypothetical protein
SCO0832	881133	882098	-	21.4895	30.3088	53.3303	84.2354	hypothetical protein
SCO0833	882095	882805	-	48.0439	51.7838	112.827	199.709	hypothetical protein
SCO0834	882826	883014	-	54.5782	64.0605	143.345	486.258	hypothetical protein
SCO0835	883113	883760	-	95.9435	93.2001	72.1741	25.7285	methyltransferase
SCO0836	883920	884921	-	226.786	248.953	150.699	14.9661	hypothetical protein
SCO0837	885004	885270	-	7.79818	4.60148	2.76285	1.40124	hypothetical protein
SCO0838	885442	885867	+	72.3864	93.9749	56.641	39.3739	hypothetical protein
SCO0839	885933	888050	-	404.313	273.842	116.616	68.9173	transmembrane transport protein
SCO0840	888194	888700	-	129.502	143.455	133.701	105.217	MarR family transcriptional regulator
SCO0841	888805	890367	+	39.1014	49.4831	45.5206	33.0867	oxidoreductase
SCO0842	890835	892211	+	8.86577	7.67051	12.13	15.4723	deoxyribodipyrimidine photolyase
SCO0843	892238	892672	-	23.6247	28.3837	19.7032	27.7533	hypothetical protein
SCO0844	892665	893006	-	13.8539	9.97244	22.045	29.6607	DNA-binding protein
SCO0845	893013	893279	-	10.685	5.75481	14.4718	25.0095	hypothetical protein
SCO0846	893386	894186	+	768.61	665.447	402.728	284.964	hypothetical protein
SCO0847	894244	894702	-	63.6065	85.1617	76.3849	98.9887	lyase
SCO0848	894818	895819	-	181.398	244.702	134.831	121.416	oxidoreductase
SCO0849	895829	896353	-	31.0731	12.2744	5.85445	2.86115	membrane protein
SCO0850	896543	896968	+	37.6411	55.6152	47.8797	48.7569	membrane protein
SCO0851	896973	898037	-	744.774	710.312	596.19	317.5	PfkB-family carbohydrate kinase
SCO0852	898034	898666	-	615.453	682.32	620.548	383.534	aldolase
SCO0853	898895	899293	+	31.1498	28.3855	18.5323	10.0434	membrane protein
SCO0854	899538	902129	+	204.008	115.06	99.4739	46.6148	hypothetical protein
SCO0855	902174	902680	-	192.074	153.429	97.9337	73.4363	acetyltransferase
SCO0856	902743	903969	-	157.688	44.4906	23.0891	3.25	integral membrane protein
SCO0857	904109	904747	+	334.764	354.419	291.944	284.942	TetR family transcriptional regulator
SCO0858	905000	905377	-	163.504	238.969	236.18	324.331	hypothetical protein
SCO0859	905546	906055	-	138.607	93.1924	141.13	497.775	membrane protein
SCO0860	906052	908340	-	1308.58	930.396	1209.36	4598.8	cation-transporting ATPase
SCO0861	908340	908549	-	283.809	230.878	277.34	970.937	secreted protein
SCO0862	908813	909472	-	418.452	276.117	455.494	2350.45	integral membrane protein
SCO0863	909469	910926	-	1019.71	779.332	1464.55	7622.2	integral membrane protein
SCO0864	911343	911939	-	56.4494	43.7247	51.2077	96.7879	ECF family RNA polymerase sigma factor
SCO0865	912092	912862	-	254.904	246.992	217.22	600.732	integral-membrane protein
SCO0866	912931	913572	-	9.85663	14.1907	180.738	1346.46	ECF family RNA polymerase sigma factor
SCO0867	913768	914472	-	30.5178	41.4234	356.816	2415.04	integral-membrane protein
SCO0868	914827	915270	-	44.7215	53.3204	37.2321	46.945	regulatory protein
SCO0869	915341	915715	-	91.7928	69.8136	45.9762	33.7103	anti-sigma factor antagonist
SCO0870	916336	916785	-	511.456	452.954	360.404	406.827	two-component system response regulator
SCO0871	916782	918377	-	1857.58	1174.71	874.235	714.166	two-component sensor protein
SCO0872	918438	919775	-	2173.57	1065.79	814.795	795.225	hypothetical protein
SCO0873	919901	920182	-	2.2548	2.30133	3.40309	1.34256	hypothetical protein
SCO0874	920727	921419	-	13.6146	20.7126	13.7219	20.0281	integral membrane protein
SCO0875	921420	921755	-	5.73973	6.13747	11.3802	9.9847	transcription regulator ArsR
SCO0876	921927	922175	-	1.74246	0.767701	0	1.45991	hypothetical protein
SCO0877	922247	924913	+	1007.04	747.893	1039.81	1236.31	transcriptional regulatory protein
SCO0878	924917	925795	+	143.647	174.136	161.843	233.03	hydrolase
SCO0880	926916	927332	+	16.8603	16.8794	15.4235	14.1297	membrane protein
SCO0881	927534	928499	-	107.5	228.253	516.974	671.374	hypothetical protein
SCO0882	928670	929017	+	8.11417	3.83555	7.556	9.7132	hypothetical protein
SCO0883	929061	929717	+	147.712	150.705	185.254	213.809	def peptide deformylase
SCO0884	929779	931212	-	685.977	873.774	1117.48	861.524	oxidoreductase
SCO0885	931333	931737	+	595.997	445.64	1169.41	481.687	thioredoxin
SCO0886	931757	932791	-	135.839	188.728	119.869	176.401	LacI family transcriptional regulator
SCO0887	932864	933568	-	99.4193	84.3786	112.532	148.465	TetR family transcriptional regulator
SCO0888	933708	934271	+	2354.08	2116.78	1683.36	1942.52	secreted protein
SCO0889	934332	935237	-	167.066	132.332	191.772	142.493	LysR family transcriptional regulator
SCO0890	935622	936329	-	9.30138	9.9748	17.8748	11.8335	short chain oxidoreductase
SCO0891	936431	937270	+	29.7233	29.5352	35.3286	36.7256	DNA-binding protein
SCO0892	937290	938240	-	13.0594	37.9764	17.3442	19.676	integral membrane protein
SCO0893	938389	939612	+	9.30138	9.20355	10.538	8.85495	hypothetical protein
SCO0894	939627	941063	+	6.68769	3.83496	8.83647	10.6669	membrane protein
SCO0895	941071	942090	-	11.3169	13.4259	21.9182	30.5558	RNA polymerase principal sigma factor HrdC
SCO0896	942453	942878	-	22.0019	26.4609	51.8479	30.9665	oxidoreductase
SCO0897	942974	943567	-	31.1836	21.0952	34.8903	20.5343	hypothetical protein
SCO0898	943851	945833	-	118.979	121.966	93.1923	96.5751	regulator
SCO0899	946045	946941	+	7.99453	8.05377	13.3181	4.76859	hydrolase
SCO0900	947027	948310	+	58.8576	62.9007	45.5724	41.6921	transmembrane efflux protein
SCO0901	948674	949762	-	756.295	187.549	194.604	683.588	hypothetical protein
SCO0902	949864	950292	-	1075.58	385.859	444.616	610.301	hypothetical protein
SCO0903	950551	950811	+	2.05845	1.9163	3.29351	10.3735	hypothetical protein
SCO0904	950823	951122	+	5.81645	4.98651	8.9288	19.5805	secreted protein
SCO0905	951217	951522	+	19.0384	23.7828	38.126	19.4045	membrane protein
SCO0906	951452	951949	-	120.363	197.552	395.963	344.931	hypothetical protein
SCO0907	951968	952858	-	135.088	171.47	202.598	229.274	dehydrogenase
SCO0908	952991	953455	+	255.015	406.612	246.141	182.975	hypothetical protein
SCO0909	953440	954429	-	204.946	273.479	151.391	149.946	hypothetical protein
SCO0910	954566	955867	+	232.372	517.442	1248.61	757.164	hypothetical protein
SCO0911	955864	957204	+	203.161	436.521	1137.49	609.309	hypothetical protein
SCO0912	957204	958019	+	137.419	263.134	635.59	324.103	hypothetical protein
SCO0913	958016	958987	+	133.072	336.011	745.435	442.027	hypothetical protein
SCO0914	959024	960292	-	46.9087	28.7658	10.7572	15.3182	lipoprotein
SCO0915	960501	960758	+	21.3699	34.9109	40.3237	82.4086	hypothetical protein
SCO0916	960792	961283	-	94.6028	116.213	95.39	89.6863	hypothetical protein
SCO0917	961534	962553	+	68.8768	37.974	117.671	73.1429	oxygenase
SCO0918	962596	964941	+	639.187	264.965	360.888	185.909	excinuclease ABC subunit A
SCO0919	964984	965943	-	40.7243	64.0771	1115.07	3018.92	hypothetical protein
SCO0920	966016	966843	-	20.8576	48.7384	777.187	1886.74	acyltransferase
SCO0921	966843	967613	-	64.4504	85.9642	1021.48	2920.85	hypothetical protein
SCO0922	967895	968641	-	880.676	144.96	286.377	37.6206	succinate dehydrogenase/fumarate reductase iron-sulfur subunit
SCO0923	968638	970587	-	2218.03	1292.21	662.226	114.902	sdhA succinate dehydrogenase flavoprotein subunit
SCO0924	970589	971320	-	917.083	681.565	403.033	57.4289	cytochrome B subunit
SCO0925	971392	972276	+	64.401	40.2671	42.6655	27.6578	LysR family transcriptional regulator
SCO0926	972311	973210	-	31.0302	27.2333	51.0981	56.3867	hypothetical protein
SCO0927	973388	974224	+	300.222	211.319	332.971	420.237	LysR family transcriptional regulator
SCO0928	974312	976456	-	1897.04	2344.35	3485.49	5031.54	hypothetical protein
SCO0929	976453	977265	-	601.694	1013.02	1684.63	2495.19	hypothetical protein
SCO0930	977491	978444	-	9.737	25.3117	206.457	14483.5	lipoprotein
SCO0931	978713	979324	+	0.871232	5.37036	96.3245	83.1425	secreted proline-rich protein
SCO0932	979340	980104	+	5.66301	16.4949	283.875	278.289	integral membrane protein
SCO0933	980316	980834	+	4.43288	4.60384	86.4095	48.1115	lipoprotein
SCO0934	980917	981558	-	5.30412	3.06844	11.3802	10.9971	integral membrane protein
SCO0935	981742	982407	+	17.1763	25.3141	35.6401	40.1884	secreted protein
SCO0936	982439	983044	-	4.31325	4.21999	6.58702	10.645	oligosaccharide deacetylase
SCO0937	983389	983850	+	297.227	318.372	277.288	230.096	hypothetical protein
SCO0938	983971	985377	+	402.19	536.285	291.235	237.293	amino acid transporter protein
SCO0939	985374	986237	-	58.4987	78.6214	64.1798	80.2883	hydrolase
SCO0940	986247	986720	+	41.3224	38.3543	26.0711	24.9508	MarR family regulatory protein
SCO0941	986722	987876	-	6.3717	4.9871	5.21422	3.25	lipoprotein
SCO0942	988130	988684	+	9.30138	83.6463	29.6761	59.1454	RNA polymerase sigma factor SigL
SCO0943	988826	989341	+	116.135	148.078	716.107	2719.28	hypothetical protein
SCO0944	989560	990210	+	30.2019	32.9881	159.501	1631.17	hypothetical protein
SCO0945	990249	991112	-	56.4403	57.9183	92.5582	177.913	formamidopyrimidine-DNA glycosylase
SCO0946	991153	993243	-	69.116	62.5186	64.5836	104.359	regulatory protein
SCO0947	993366	994778	+	8.31052	15.3434	12.7702	10.9384	integral membrane protein
SCO0948	994798	997821	-	146.166	278.469	339.455	206.722	alpha-mannosidase
SCO0949	997963	999210	-	2.49407	4.98651	4.90272	7.12354	hypothetical protein
SCO0950	999242	1000162	-	6.05572	5.36977	2.65327	8.07726	transport system permease protein
SCO0951	1000159	1001091	-	10.053	4.60266	4.57398	12.0682	transport system permease protein
SCO0952	1001098	1002390	-	8.74614	9.20474	7.02534	23.6082	solute-binding protein
SCO0953	1002624	1003673	+	127.256	78.6226	48.2084	29.3892	LacI family transcriptional regulator
SCO0954	1003996	1004478	-	67.3645	115.473	160.799	263.043	acetyltransferase
SCO0955	1004534	1004710	-	26.1617	34.9133	159.039	313.025	hypothetical protein
SCO0956	1005186	1005641	+	27.1525	65.6243	231.501	952.611	hpothetical protein SCM1111
SCO0957	1005700	1007202	-	1084.09	679.897	895.876	837.527	oxidoreductase
SCO0958	1007306	1008646	-	46.464	211.004	329.804	434.522	hypothetical protein
SCO0959	1008835	1011153	-	24.2996	23.3972	26.1807	57.5532	secreted protein
SCO0960	1011212	1013830	-	11.7525	22.2486	10.9591	27.1516	hydrolase (secreted protein)
SCO0961	1014030	1015250	-	28.2539	85.9294	75.491	177.003	glgC glucose-1-phosphate adenylyltransferase
SCO0962	1015300	1016463	-	40.6475	92.8434	79.8052	123.03	glycosyl transferase
SCO0963	1016501	1017394	-	14.2895	21.4779	14.8005	20.4169	hypothetical protein
SCO0964	1017707	1018138	-	5.54338	4.22058	4.99505	4.14504	hypothetical protein
SCO0965	1018179	1018838	-	17.0996	13.8098	20.7645	36.8211	hypothetical protein
SCO0966	1018944	1019903	-	24.2658	16.4908	26.0711	44.1793	dehydratase
SCO0967	1019971	1020594	-	33.4046	45.6475	59.9924	61.9698	reductase
SCO0968	1020695	1021237	-	9.30138	8.82325	14.2526	29.602	hypothetical protein
SCO0969	1021386	1022009	-	11.5562	11.8899	19.7956	62.6739	reductase
SCO0970	1022079	1022813	-	16.9799	16.4938	20.0147	57.5313	dehydrogenase/reductase (secreted protein)
SCO0971	1023053	1023964	+	692.184	660.516	694.096	967.907	LysR family trancsriptional regulator
SCO0972	1024039	1024383	+	72.822	75.9469	68.6097	119.464	transposase remnant
SCO0973	1024508	1025767	+	238.335	177.97	2565.08	3267.23	integral membrane protein
SCO0974	1025757	1027076	-	146.908	654.442	669.018	1098.68	secreted protein
SCO0975	1027393	1028832	+	709.875	1134.2	2003.75	1854.78	6-phosphogluconate dehydrogenase
SCO0976	1028822	1029955	-	1112.44	612.445	537.179	516.599	hypothetical protein
SCO0977	1029991	1030341	-	709.147	349.014	421.728	340.008	hypothetical protein
SCO0978	1030387	1030806	-	550.452	193.639	308.683	332.693	aspartate alpha-decarboxylase
SCO0979	1031136	1031372	-	11.4366	4.98651	2.34178	4.26239	hypothetical protein
SCO0980	1031600	1031956	+	18.7991	10.3539	11.4897	9.03098	hypothetical protein
SCO0981	1031976	1033445	-	88.7773	97.4136	108.933	98.9301	DNA-binding protein
SCO0982	1033827	1035107	+	34.9845	34.9062	23.7465	29.602	isocitrate lyase
SCO0983	1035208	1036800	+	20.4649	18.4107	13.6124	26.2566	malate synthase
SCO0984	1036797	1037666	+	6.73059	6.13807	4.79314	9.53718	3-hydroxybutyryl-CoA dehydrogenase
SCO0985	1038243	1040561	+	677.599	295.311	364.067	168.603	5-methyltetrahydropteroyltriglutamate--homocysteine S-methyltransferase
SCO0986	1040764	1041465	+	515.567	390.433	382.881	755.519	integral membrane protein
SCO0987	1041692	1043245	+	642.85	453.685	467.387	816.623	integral membrane protein
SCO0988	1043277	1043969	+	243.161	275.373	293.317	547.999	acetyltransferase
SCO0989	1043990	1044394	-	167.63	105.846	141.845	67.5379	hypothetical protein
SCO0990	1044679	1045668	-	228.939	322.172	455.794	622.982	integral membrane protein
SCO0991	1046251	1047114	+	156.237	251.239	983.186	853.578	hypothetical protein
SCO0992	1047111	1048133	+	82.4485	106.245	704.999	550.09	cysteine synthase
SCO0993	1048130	1049368	+	147.242	212.096	871.121	505.991	hypothetical protein
SCO0994	1049361	1050626	+	122.114	197.134	588.231	375.626	integral membrane protein
SCO0995	1050595	1051344	+	136.557	228.999	687.642	373.418	methyltransferase
SCO0996	1051613	1052656	+	1659.97	1364.54	1703.95	597.292	lipoprotein
SCO0997	1052653	1053768	+	1264.97	961.075	1014.79	288.118	Fe uptake system integral membrane protein
SCO0998	1053765	1054583	+	588.319	503.579	515.983	134.944	Fe uptake system permease
SCO0999	1054754	1055401	-	6075.54	12914.3	13705.5	11174.5	superoxide dismutase
SCO1000	1055883	1056995	-	661.288	433.383	431.379	233.947	integrase
SCO1001	1057387	1057749	+	19.2347	18.0256	9.67861	11.5988	hypothetical protein
SCO1002	1057892	1058278	-	75.0092	81.6964	76.3098	72.4975	hypothetical protein
SCO1003	1058377	1058961	+	249.806	232.422	303.428	328.035	TetR family transcriptional regulator
SCO1004	1059073	1059873	-	24.6585	30.2994	61.4748	100.082	hypothetical protein
SCO1005	1060181	1061398	+	0	0	0	0	insertion element
SCO1006	1061415	1061552	-	4.1169	3.4517	3.51267	2.86115	hypothetical protein
SCO1007	1061871	1063013	-	45.516	23.3942	29.0531	16.8367	oxidoreductase
SCO1008	1063185	1063520	+	342.032	215.536	272.766	335.636	hypothetical protein
SCO1009	1063535	1064155	-	43.4147	21.8606	23.0891	16.8735	transposase
SCO1010	1064858	1066294	+	10.8046	34.1397	16.8135	71.1907	integral membrane transport protein
SCO1011	1066337	1068241	-	71.0458	84.0078	124.299	176.342	hypothetical protein
SCO1012	1068298	1069098	-	188.565	242.412	425.033	367.211	oxidoreductase
SCO1013	1069154	1069633	-	369.862	566.149	1070.27	948.563	mut-like protein
SCO1014	1069702	1071315	-	623.251	618.658	386.642	419.981	transferase
SCO1015	1071312	1071656	-	7.79818	13.0432	4.15291	1.01239	hypothetical protein
SCO1016	1071720	1072544	-	35.3863	40.6557	48.3352	77.8528	secreted protein
SCO1017	1072677	1073219	-	199.523	230.152	294.303	484.313	lipoprotein
SCO1018	1073299	1074141	-	497.124	480.159	472.543	384.385	glutamate racemase
SCO1019	1074142	1075377	+	69.3462	142.707	256.01	519.461	integral membrane protein
SCO1020	1075397	1076719	-	367.423	751.841	1187.38	866.806	hypothetical protein
SCO1021	1077009	1077458	+	328.128	955.607	580.15	817.35	hypothetical protein
SCO1022	1077501	1078328	+	1334.87	2091.09	1672.76	1298.94	hypothetical protein
SCO1023	1078574	1079182	+	275.974	209.03	693.957	1248.53	hypothetical protein
SCO1024	1079228	1081729	+	2405.61	2381.13	2831.1	3488.81	hypothetical protein
SCO1025	1081780	1084137	-	128.946	203.681	435.762	849.741	integral membrane protein
SCO1026	1084395	1085219	+	994.99	855.776	680.149	411.845	transcriptional regulatory protein
SCO1027	1085351	1085824	+	119.166	69.8136	78.6921	50.7817	hypothetical protein
SCO1028	1085859	1086983	-	365.062	147.288	99.5663	67.6921	lyase
SCO1029	1087360	1087587	+	85.9581	253.584	191.778	938.641	hypothetical protein
SCO1030	1087803	1088321	+	20.7808	35.6774	87.5804	760.532	hypothetical protein
SCO1031	1088547	1091114	-	14.6822	10.7413	17.0154	30.8491	ABC transport system integral membrane protein
SCO1032	1091111	1091860	-	2.37443	4.9871	2.45136	8.64213	ABC transport system ATP-binding protein
SCO1033	1091857	1092141	-	2.49407	2.68518	2.45136	4.82726	hypothetical protein
SCO1034	1092244	1092897	+	72.549	56.3817	39.7179	55.6677	TetR family transcriptional regulator
SCO1035	1092908	1093495	+	106.107	75.556	48.6467	55.8805	hypothetical protein
SCO1036	1093492	1094400	+	125.974	72.1119	60.0441	48.2289	phosphotriesterase-family protein
SCO1037	1094465	1094866	+	35.9754	30.6874	27.1324	27.9293	hypothetical protein
SCO1038	1094911	1095258	+	214.683	326.813	253.905	132.853	hypothetical protein
SCO1039	1095280	1096518	-	454.323	439.134	650.156	566.699	regulatory protein
SCO1040	1096556	1097206	-	12.9827	11.8893	8.72689	10.6669	DNA repair protein
SCO1041	1097282	1098505	+	1010.65	690.8	359.106	259.756	hypothetical protein
SCO1042	1098616	1098966	-	34.0795	24.5458	8.72689	4.08637	hypothetical protein
SCO1043	1099030	1099809	+	325.327	219.369	187.089	158.743	transcriptional regulatory protein
SCO1044	1099831	1100772	-	33.2512	19.9413	11.7089	12.7285	secreted protein
SCO1045	1100965	1101198	+	9.30138	7.6717	9.25754	9.30248	metal associated protein
SCO1046	1101284	1103545	+	37.5982	34.1361	24.9925	37.371	metal transporter ATPase
SCO1047	1103835	1104527	+	10.053	10.739	39.0777	87.8524	integral membrane protein
SCO1048	1104500	1104952	-	13.9735	102.066	548.035	3343.97	secreted protein
SCO1049	1105031	1106194	-	15.3571	18.798	20.1243	14.1884	secreted oxidoreductase
SCO1050	1106404	1107006	+	21.6859	34.1432	51.3923	98.6804	DNA protection protein
SCO1051	1107018	1108091	+	26.99	28.7752	32.237	52.4694	integral membrane protein
SCO1052	1108110	1108778	-	3.56165	1.91748	0.640235	2.41363	regulatory protein
SCO1053	1109004	1109432	-	6.92695	6.13747	5.21422	2.80248	hypothetical protein
SCO1054	1109450	1110652	+	311.164	329.077	465.466	319.349	aminotransferase
SCO1055	1110755	1113025	-	410.378	262.364	92.408	58.309	alpha-xylosidase YicI
SCO1056	1113337	1114596	+	41.2795	55.2396	15.4235	13.176	sugar transport sugar binding protein
SCO1057	1114608	1115573	+	25.1708	33.3802	11.1782	10.9384	sugar transport integral membrane protein
SCO1058	1115579	1116406	+	28.1434	25.32	8.50772	14.3644	sugar transport integral membrane protein
SCO1059	1116447	1117826	+	77.7334	60.2185	36.4995	42.3524	beta-glucosidase
SCO1060	1117870	1119111	-	140.11	120.44	113.611	95.6801	transcriptional repressor
SCO1061	1119167	1120834	-	11.5562	18.0268	8.30581	25.9264	bifunctional protein (secreted sugar binding protein/sugar hydrolase)
SCO1062	1120925	1123006	-	11.0438	13.0427	7.88474	18.1793	hydrolase
SCO1063	1123067	1123960	-	4.23653	11.5067	5.52571	6.67602	sugar transport integral membrane protein
SCO1064	1123963	1124898	-	3.99727	11.1187	3.29351	6.16983	sugar transport integral membrane protein
SCO1065	1124895	1126256	-	8.31052	11.8887	7.97707	9.9847	sugar transport sugar binding protein
SCO1066	1126535	1127557	+	60.2321	72.1107	66.7986	66.5037	LacI family transcriptional regulator
SCO1067	1127704	1128876	+	221.804	756.929	34.3941	15.707	integral membrane transport protein
SCO1068	1128954	1129694	+	131.312	276.177	129.623	207.793	hypothetical protein
SCO1069	1129716	1130195	-	58.5754	53.318	55.8222	90.5226	MarR family transcriptional regulator
SCO1070	1130429	1131094	-	55.4494	64.0641	125.182	143.623	two component system response regulator
SCO1071	1131091	1132338	-	344.142	199.814	202.875	146.132	two component system sensor kinase
SCO1072	1132462	1132683	+	30.0822	16.1052	11.507	12.9632	hypothetical protein
SCO1073	1132744	1134012	-	1707.68	1513.77	1125.65	638.412	hydrogenase
SCO1074	1134157	1135512	+	4059.26	3301.99	3391.18	1969.09	hypothetical protein
SCO1075	1135646	1136689	-	247.241	207.089	158.953	184.493	bifunctional protein (ATP/GTP binding protein/MutT-like)
SCO1076	1136858	1137052	-	33.9599	25.695	170.471	105.445	secreted protein
SCO1077	1137148	1138101	-	113.923	80.9228	66.4292	30.0714	sugar kinase
SCO1078	1138342	1139391	+	304.007	349.035	485.62	680.992	LacI family transcriptional regulator
SCO1079	1139479	1140312	+	202.161	167.222	181.799	209.95	hypothetical protein
SCO1080	1140293	1141591	-	166.836	199.443	182.382	125.546	hypothetical protein
SCO1081	1141759	1142721	-	3873.02	4522.45	6210.72	3523.4	electron transfer flavoprotein, alpha subunit
SCO1082	1142777	1143565	-	3839.96	4804.98	6313	3764.1	electron transfer flavoprotein, beta subunit
SCO1083	1143786	1144295	-	89.0933	67.5093	182.474	195.792	flavin-dependent reductase
SCO1084	1144442	1144822	-	63.8795	37.1998	141.603	151.656	thioredoxin
SCO1085	1145088	1145816	+	854.141	1078.91	2021.61	1481.81	acyltransferase
SCO1086	1145827	1146426	-	959.468	251.221	400.848	124.211	hypothetical protein
SCO1087	1146486	1147556	-	6942.37	825.009	582.267	1117.49	aldolase
SCO1088	1147553	1148371	-	8583.05	840.593	488.001	1410.86	oxidoreductase
SCO1089	1148368	1149771	-	13736.9	1778.04	593.872	2346.85	hypothetical protein
SCO1090	1149998	1150681	+	119.473	148.457	175.057	283.313	phosphodiesterase
SCO1091	1150733	1151272	-	245.398	211.329	257.054	204.499	acetyltransferase
SCO1092	1151356	1151748	+	70.6869	61.7444	85.3482	59.4975	hypothetical protein
SCO1093	1151783	1152634	+	126.615	78.622	90.3949	58.8003	hydroxylase
SCO1094	1152798	1153376	+	294.518	184.101	168.978	104.322	TetR family transcriptional regulator
SCO1095	1153488	1154504	+	181.586	123.103	139.059	68.6458	hypothetical protein
SCO1096	1154572	1154766	+	45.9088	27.9981	26.619	15.7657	hypothetical protein
SCO1097	1154808	1155686	+	171.106	136.927	125.487	82.0346	hydrolase
SCO1098	1155717	1156292	-	229.58	190.623	176.77	126.742	MarR family regulatory protein
SCO1099	1156289	1158022	-	168.799	70.5665	73.4373	60.121	integral membrane protein
SCO1100	1158218	1158796	+	8.31052	24.9314	51.1732	499.307	integral membrane protein
SCO1101	1158944	1159879	+	158.491	179.127	693.547	1132.34	integral membrane protein
SCO1102	1160123	1160794	+	126.854	136.926	191.663	211.953	integral membrane protein
SCO1103	1160876	1161565	+	139.196	170.687	173.113	202.225	hydrolase
SCO1104	1161710	1162411	+	423.004	206.336	224.147	136.162	TetR family transcriptional regulator
SCO1105	1162399	1163901	-	158.2	440.013	575.403	1706.75	secreted protein
SCO1106	1164110	1164766	+	71.3188	112	112.682	89.4148	lipoprotein
SCO1107	1164809	1165264	-	117.945	111.995	100.46	75.0871	hypothetical protein
SCO1108	1165403	1165774	-	177.536	177.211	211.66	243.719	regulatory protein
SCO1109	1165916	1166995	+	377.231	103.926	149.487	82.152	oxidoreductase
SCO1110	1167193	1167993	+	29.843	8.8197	12.5683	9.41983	secreted lyase
SCO1111	1167998	1168804	-	112.411	94.7266	63.5223	52.7996	hypothetical protein
SCO1112	1168853	1170556	+	181.757	253.174	145.594	359.476	oxidoreductase
SCO1113	1170638	1171792	+	171.327	318.406	266.404	4357.11	hypothetical protein
SCO1114	1171863	1172540	+	840.471	1181.46	879.178	2804.58	uracil-DNA glycosylase
SCO1115	1172537	1173535	+	868.041	861.869	523.826	1177.7	hypothetical protein
SCO1116	1173674	1174600	+	3651.46	3033.6	2919.16	4564.09	hypothetical protein
SCO1117	1174890	1175927	-	418.237	405.725	461.723	128.532	secreted protein
SCO1118	1176089	1177579	-	1365.99	1322.95	1647.68	165.229	integral membrane protein
SCO1119	1177797	1178273	+	59.6768	76.3195	73.4201	21.4074	transcription regulator AsnC
SCO1120	1178294	1179010	+	144.902	192.556	158.803	164.597	hydrolase
SCO1121	1179094	1179834	+	113.88	118.904	114.551	1478.9	secreted protein
SCO1122	1179956	1180792	-	703.239	566.901	454.531	614.958	regulatory protein
SCO1123	1180851	1181249	+	875.686	704.549	505.732	468.54	hypothetical protein
SCO1124	1181366	1181857	-	47.1818	29.5299	27.865	23.6669	integral membrane protein
SCO1125	1181900	1182421	-	86.8814	35.2835	21.8258	20.4756	hypothetical protein
SCO1126	1182418	1183572	-	30.9873	10.736	8.19623	6.16983	hypothetical protein
SCO1127	1183673	1184611	+	45.2339	24.9332	21.7163	21.7008	oxidoreductase
SCO1128	1184628	1185536	+	25.8457	26.4656	13.6296	13.4694	integral membrane protein
SCO1129	1185632	1186480	+	25.5297	28.7652	25.1193	23.3367	secreted deacetylase
SCO1130	1186491	1188266	+	155.185	158.014	170.95	96.5015	hypothetical protein
SCO1131	1188324	1189481	-	226.068	185.237	338.693	460.675	hypothetical protein
SCO1132	1189474	1191621	-	413.752	369.346	852.079	1319.56	oxidoreductase
SCO1133	1191618	1192610	-	127.836	148.044	327.14	708.328	oxidoreductase, molybdopterin binding subunit
SCO1134	1192607	1193209	-	118.261	113.909	320.714	724.1	oxidoreductase, iron-sulphur binding subunit
SCO1135	1193398	1193988	+	376.906	235.865	281.181	248.407	TetR family transcriptional regulator
SCO1136	1193951	1194742	-	40.4941	51.7826	47.2567	64.2511	two component system response regulator
SCO1137	1194739	1196385	-	62.0695	75.1839	62.0399	111.064	two component system histidine kinase
SCO1138	1196781	1197779	+	178.358	1087.1	91.1681	370.009	secreted protein
SCO1139	1197776	1198321	+	120.559	646.358	60.3384	189.538	integral membrane protein
SCO1140	1198323	1199822	+	297.304	1476.44	122.327	358.924	integral membrane protein
SCO1141	1199889	1200311	-	52.8019	107.401	64.7855	124.622	hypothetical protein
SCO1142	1200394	1201473	+	90.2467	189.104	31.3949	49.1528	oxidoreductase
SCO1143	1201486	1202247	-	65.8613	32.2157	58.8732	72.226	hypothetical protein
SCO1144	1202480	1204282	-	508.143	224.36	427.963	435.696	ABC transporter ATP-binding protein
SCO1145	1204428	1204889	+	343.074	116.198	122.522	108.871	MarR family regulatory protein
SCO1146	1204911	1205669	-	323.07	255.046	241.775	382.419	lipoprotein
SCO1147	1205898	1207775	+	309.697	305.306	320.882	149.536	ABC transporter transmembrane subunit
SCO1148	1207772	1209553	+	310.507	362.044	357.145	144.033	ABC transporter
SCO1149	1209788	1210258	+	167.98	289.632	145.173	102.862	hypothetical protein
SCO1150	1210322	1210594	+	89.7591	101.656	66.066	46.1086	rpmE2 50S ribosomal protein L31 type B
SCO1151	1210615	1211409	-	1268.24	1089.12	980.543	314.074	integral membrane protein
SCO1152	1211504	1214068	+	2877.42	2295.49	1639.35	1177.78	helicase
SCO1153	1214088	1214954	+	915.92	718.342	562.714	369.39	acyl-CoA thioesterase II
SCO1154	1214956	1215927	-	219.543	377.069	521.116	987.282	hypothetical protein
SCO1155	1216065	1216478	-	96.2166	240.913	369.517	746.806	hypothetical protein
SCO1156	1216584	1217012	+	144.978	219.796	262.776	298	hypothetical protein
SCO1157	1217041	1217655	-	20.7041	16.1099	151.028	1711.56	ATP/GTP binding protein
SCO1158	1217724	1218137	-	6.80732	3.4517	70.4208	1236.43	hypothetical protein
SCO1159	1218156	1218593	-	3.3653	3.07021	117.13	1692.78	hypothetical protein
SCO1160	1218590	1221178	-	12.9059	15.3387	593.157	9146.65	hypothetical protein
SCO1161	1221241	1221975	-	5.30412	8.43408	220.572	4021.34	integral membrane protein
SCO1162	1222188	1222787	+	81.7736	118.524	134.964	112.847	methyltransferase
SCO1163	1223235	1224134	-	70.7207	228.589	1087.71	1621.42	hypothetical protein
SCO1164	1224211	1224537	+	16.9032	28.3866	53.2207	44.3772	hypothetical protein
SCO1165	1224677	1225594	+	287.318	451.026	407.499	349.017	integral membrane protein
SCO1166	1225651	1225983	-	119.372	123.893	221.051	507.386	integral membrane protein
SCO1167	1226297	1228969	+	687.317	468.969	410.763	203.472	helicase
SCO1168	1228966	1230234	+	421.203	307.132	220.456	114.02	hypothetical protein
SCO1169	1230329	1231492	-	752.924	1196.83	658.04	433.803	xylose isomerase
SCO1170	1231648	1233093	+	244.824	363.631	330.249	350.11	xylulose kinase
SCO1171	1233319	1234527	+	210.226	153.412	171.758	135.391	xylose repressor
SCO1172	1234835	1235440	+	34.3188	36.8284	243.442	431.896	amidase (secreted protein)
SCO1173	1235615	1236874	+	50.1882	52.1653	231.86	273.923	transcriptional regulator
SCO1174	1237012	1238535	+	81.338	718.539	609.953	4427.07	aldehyde dehydrogenase
SCO1175	1238595	1239002	-	3.80091	11.8911	2.34178	12.6698	hypothetical protein
SCO1176	1239663	1241453	-	47.5316	188.381	109.043	214.132	dihydroxy-acid dehydratase
SCO1177	1241562	1242302	+	31.2265	30.6821	24.26	32.5805	gntR-famly transcriptional regulator
SCO1178	1242334	1242783	-	19.5507	37.2087	29.5837	97.4115	hypothetical protein
SCO1179	1242817	1243575	-	40.2977	60.6023	52.9843	53.8557	hypothetical protein
SCO1180	1243639	1244799	+	29.4841	40.2701	27.1324	35.7719	DNA polymerase III beta chain
SCO1181	1244920	1245774	+	336.838	359.004	351.838	1280.79	hypothetical protein
SCO1182	1245771	1250951	+	1328.19	1268.73	1210.53	4815.84	hypothetical protein
SCO1183	1251004	1252173	+	360.831	362.844	302.713	819.287	hypothetical protein
SCO1184	1252179	1256141	+	786.884	659.282	547.134	1091.82	hypothetical protein
SCO1185	1256138	1258141	+	216.647	192.91	157.868	304.258	hypothetical protein
SCO1186	1258218	1259243	+	352.29	276.136	258.184	293.98	LacI family transcriptional regulator
SCO1187	1259461	1260606	+	4.55251	9.58859	7.02534	2.7438	secreted cellulase B precursor
SCO1188	1260854	1261948	+	11.0438	11.1216	8.83647	23.4322	secreted cellulose binding protein
SCO1189	1262121	1262546	+	50.0009	79.0147	69.4691	81.3226	hypothetical protein
SCO1190	1262509	1264110	-	293.871	100.862	99.5084	37.1363	export protein
SCO1191	1264183	1264656	-	284.091	98.9348	126.566	87.1185	MarR family transcriptional regulator
SCO1192	1264780	1265148	+	37.7946	83.6257	56.22	152.786	hypothetical protein
SCO1193	1265170	1265739	-	97.2322	139.24	89.6451	97.7048	TetR family transcriptional regulator
SCO1194	1265841	1267331	+	32.653	32.9828	34.596	85.8127	export protein
SCO1195	1267321	1267515	-	6.92695	28.0099	472.642	1460.7	hypothetical protein
SCO1196	1267630	1268493	-	73.0704	199.508	4179.61	14723.6	secreted protein
SCO1197	1268663	1269751	-	253.135	279.231	373.531	180.223	acyl-CoA dehydrogenase
SCO1198	1269748	1270929	-	315.057	395.094	488.527	261.01	acyl-CoA dehydrogenase
SCO1199	1270926	1271906	-	312.351	463.375	461.435	218.614	oxidoreductase
SCO1200	1271991	1272566	-	245.321	278.094	359.452	316.443	regulatory protein
SCO1201	1272644	1273609	+	424.864	240.88	302.309	173.555	reductase
SCO1202	1273700	1275238	+	303.912	224.392	181.69	145.471	ligB ATP-dependent DNA ligase
SCO1203	1275235	1275696	+	19.6704	24.9314	19.0457	21.7227	MutT-like protein
SCO1204	1275830	1277215	+	126.682	123.887	251.251	198.99	gabD1 succinic semialdehyde dehydrogenase
SCO1205	1277253	1277477	+	100.291	107.403	182.353	221.432	hypothetical protein
SCO1206	1277625	1278749	+	97.7198	92.4495	123.313	157.591	polyketide synthase
SCO1207	1278746	1279960	+	39.9727	49.0986	70.3285	116.742	cytochrome P450
SCO1208	1279957	1280490	+	20.1489	25.3164	24.4791	38.6549	hypothetical protein
SCO1209	1280487	1281713	-	350.462	372.424	565.102	468.364	acyl-CoA dehydrogenase
SCO1210	1281884	1282540	+	473.055	685.402	454.634	369.499	transcriptional regulatory protein
SCO1211	1282582	1283235	-	107.294	125.429	97.0398	66.3495	polypeptide deformylase
SCO1212	1283300	1284538	+	3290.75	2776.83	2413.45	1850.98	ligase
SCO1213	1284562	1285290	+	1747.53	1573.62	1500.63	1106.17	hypothetical protein
SCO1214	1285457	1286482	+	2321.33	1991.91	2022.71	1964.42	6-phosphofructokinase
SCO1215	1286676	1287626	+	1396.59	1427.62	919.277	560.456	integral membrane protein
SCO1216	1287637	1287840	+	423.045	363.973	340.441	526.923	integral membrane protein
SCO1217	1287879	1289096	-	58.0631	36.4404	11.4897	31.7442	sensor kinase
SCO1218	1289093	1290928	-	38.1626	46.4046	34.2501	46.1086	transmembrane transport protein
SCO1219	1290957	1291352	-	15.9891	11.5061	8.50772	10.8797	integral membrane protein
SCO1220	1291356	1292117	-	36.2576	39.8886	33.1888	49.652	regulatory protein
SCO1221	1292195	1292698	+	44.0896	79.0266	72.6703	71.3677	transcription regulator AsnC
SCO1222	1292824	1293690	+	158.062	468.068	1818.47	4046.34	hypothetical protein
SCO1223	1293687	1294910	+	247.923	502.961	2408.5	5286.63	ornithine aminotransferase
SCO1224	1294926	1295384	-	145.61	103.93	111.015	114.887	sugar-phosphate isomerase
SCO1225	1295526	1297040	+	807.798	397.705	612.572	509.925	osmoprotectant transporter
SCO1226	1297131	1300331	-	14.2466	11.8935	18.094	51.7355	bifunctional protein
SCO1227	1300601	1302070	-	28.1005	51.4011	189.448	442.854	DNA-binding protein
SCO1228	1302287	1303009	+	251.119	393.175	386.475	372.178	acyltransferase
SCO1229	1303058	1304119	+	149.684	227.093	323.189	276.886	reductase
SCO1230	1304188	1305813	-	930.028	2233.57	3218.97	4768.84	secreted tripeptidylaminopeptidase
SCO1231	1305967	1306731	-	216.708	136.54	59.3116	197.223	urease accessory protein
SCO1232	1306728	1307405	-	219.595	132.702	63.0262	268.84	urease accessory protein
SCO1233	1307571	1308245	-	273.053	160.326	65.4603	288.633	urease accessroy protein
SCO1234	1308254	1309975	-	1332.21	991.974	488.469	2165.91	ureC urease subunit alpha
SCO1235	1309968	1310279	-	435.291	379.378	159.282	695.353	ureB urease subunit beta
SCO1236	1310293	1310595	-	555.252	509.402	220.082	1094.05	ureA urease subunit gamma
SCO1237	1310820	1311104	-	175.966	144.219	111.713	106.252	hypothetical protein
SCO1238	1311216	1311851	+	41.3653	29.5287	42.7578	152.536	ATP-dependent Clp protease
SCO1239	1311859	1312167	+	11.0438	11.1204	15.735	53.7602	hypothetical protein
SCO1240	1312684	1313157	+	5.42375	11.5072	68.9039	71.0962	NLP/P60 family protein (secreted protein)
SCO1241	1313128	1313640	-	47.3781	159.578	2574.98	2748.09	hypothetical protein
SCO1242	1313856	1314716	+	131.851	179.526	262.487	320.222	DNA-binding protein
SCO1243	1315011	1316138	-	205.256	133.817	668.815	272.213	8-amino-7-oxononanoate synthase
SCO1244	1316289	1317512	+	1603.21	1676.25	14641.2	1245.4	biotin synthase
SCO1245	1317505	1318791	+	1633.4	1361.07	10014	667.7	adenosylmethionine--8-amino-7-oxononanoate transaminase
SCO1246	1318793	1319509	+	742.319	518.482	3289.09	244.555	bioD dithiobiotin synthetase
SCO1247	1319887	1320564	+	389.694	266.176	1043.44	605.575	hypothetical protein
SCO1248	1320586	1320960	-	55.7316	103.2	58.4177	129.06	hypothetical protein
SCO1249	1320980	1321207	-	79.2366	147.699	88.5666	198.08	hypothetical protein
SCO1250	1321315	1321740	+	47.4211	106.255	35.2018	147.592	acetyltransferase
SCO1251	1321823	1323229	+	236.796	350.955	256.195	268.164	integral membrane protein
SCO1252	1323226	1324239	+	127.007	158.808	121.848	108.995	integral membrane protein
SCO1253	1324336	1325118	+	287.097	204.422	145.046	135.12	hypothetical protein
SCO1254	1325285	1326727	+	5049.8	2302.5	1622.07	1270.78	adenylosuccinate lyase
SCO1255	1326802	1327284	+	1095.92	424.891	260.52	133.961	G/U mismatch-specific DNA glycosylase
SCO1256	1327484	1327924	-	71.4905	55.9967	84.9788	222.282	hypothetical protein
SCO1257	1327991	1328716	-	34.0795	22.2486	12.0376	22.5153	ABC transport system integral membrane protein
SCO1258	1328719	1329639	-	41.6384	30.3059	23.9485	29.5434	ABC transport system ATP-binding protein
SCO1259	1329747	1330901	+	124.044	94.3599	81.2876	106.017	two-component system sensor kinase
SCO1260	1330916	1331578	+	313.333	261.19	158.036	108.563	two-component system response regulator
SCO1261	1331678	1332832	+	590.374	554.578	368.381	314.8	transcriptional regulatory protein
SCO1262	1332872	1333633	-	752.683	1870.74	2088.79	3682.08	GntR family transcriptional regulator
SCO1263	1333824	1334711	-	73.8558	147.305	88.5899	102.591	ECF-sigma factor
SCO1264	1334793	1335743	+	40.5279	53.3145	39.7007	74.1404	hydrolase
SCO1265	1335695	1336564	-	11.3598	9.20651	8.08665	36.4541	lipase
SCO1266	1336608	1337876	-	2.69042	5.36977	4.15291	32.0376	3-oxoacyl-(ACP) synthase II
SCO1267	1337873	1338130	-	2.37443	1.91689	2.98202	11.8335	acyl carrier protein
SCO1268	1338248	1339366	-	5.10776	8.43822	6.60427	27.5991	acyltransferase
SCO1269	1339363	1340376	-	4.74887	8.43881	9.14796	22.2657	pyruvate dehydrogenase beta subunit
SCO1270	1340373	1341344	-	4.98813	5.7554	9.36712	25.7504	pyruvate dehydrogenase alpha subunit
SCO1271	1341355	1342317	-	2.05845	4.98769	7.2445	29.9541	3-oxoacyl-(ACP) synthase III
SCO1272	1342317	1342589	-	2.37443	2.30074	1.81113	8.19461	acyl carrier protein
SCO1273	1342661	1343779	-	7.04658	14.9595	16.3752	32.6392	reductase
SCO1274	1344147	1344806	+	3.3653	4.21822	1.81113	5.54628	hypothetical protein
SCO1275	1344856	1346613	+	5.85936	11.8941	14.143	43.4603	halogenase
SCO1276	1346693	1347289	+	10.4457	20.7203	14.5641	650.693	RNA polymerase ECF sigma factor
SCO1277	1347343	1348086	+	10.4457	21.8647	16.081	796.627	hypothetical protein
SCO1278	1348179	1349756	+	13.9306	25.702	19.3572	503.227	ATP/GTP-binding protein
SCO1279	1349799	1350677	+	9.737	7.67051	10.8668	71.9107	secreted protein
SCO1280	1350735	1351976	-	1.30685	2.30192	1.17089	5.15743	hypothetical protein
SCO1281	1352088	1353410	-	1.5032	2.30133	0.640235	7.12354	oxidoreductase
SCO1282	1353407	1353985	-	0.871232	1.15096	1.59196	11.4446	oxidoreductase
SCO1283	1353978	1354445	-	2.05845	1.53481	1.17089	16.1545	hypothetical protein
SCO1284	1354527	1355912	-	7.91781	4.98769	6.16594	24.5988	aminotransferase (secreted protein)
SCO1285	1355909	1357030	-	4.74887	3.45229	6.16594	17.8273	ketoreductase
SCO1286	1357085	1358209	-	3.24567	7.66874	3.62225	27.8706	oxidoreductase
SCO1287	1358281	1359243	-	0	1.53481	0	29.4479	hypothetical protein
SCO1288	1359227	1359733	-	2.49407	3.83555	2.65327	20.5124	integral membrane protein
SCO1289	1359896	1361419	+	215.365	309.152	609.342	1547.11	GntR family regulatory protein
SCO1290	1361564	1363153	+	97.7289	1631.25	4314.96	5830.07	secreted alkaline phosphatase
SCO1291	1363304	1364707	+	229.639	250.125	337.09	2081.33	hypothetical protein
SCO1292	1364716	1367439	+	362.779	306.092	349.133	2991.86	secreted protein
SCO1293	1367555	1368913	+	164.725	1027.79	7740.66	18261.3	hypothetical protein
SCO1294	1368938	1370161	-	12.3507	384.038	346.012	403.642	cystathionine gamma-synthase
SCO1295	1370221	1370712	+	183.294	204.468	163.377	134.614	transcription regulator AsnC
SCO1296	1370791	1372479	+	1842.2	2960.47	3018.92	1704.1	hypothetical protein
SCO1297	1372948	1373469	-	286.515	393.933	281.054	194.456	hypothetical protein
SCO1298	1373491	1374042	-	54.1516	39.8886	70.0342	47.5685	hypothetical protein
SCO1299	1374103	1374549	+	89.5718	113.156	93.4003	57.6925	transcriptional regulatory protein
SCO1300	1374583	1377582	-	872.14	687.299	394.867	319.341	exonuclease
SCO1301	1377579	1378742	-	725.83	626.342	340.608	296.152	exonuclease
SCO1302	1379126	1379752	-	273.326	232.809	156.132	112.128	hypothetical protein
SCO1303	1379824	1380627	-	52.9553	85.9217	67.035	84.5507	hypothetical protein
SCO1304	1380724	1381131	+	153.571	156.114	541.989	405.323	hypothetical protein
SCO1305	1381144	1382538	-	33.285	16.492	41.6214	62.0284	hypothetical protein
SCO1306	1382544	1383788	-	13.4183	12.66	19.5936	73.3557	hypothetical protein
SCO1307	1383886	1385292	-	154.476	248.98	156.98	402.902	hypothetical protein
SCO1308	1385454	1386677	+	273.78	296.888	214.296	194.749	4-hydroxybenzoate 3-monooxygenase
SCO1309	1386707	1387054	-	11.3598	19.5616	8.30581	5.87645	regulatory protein
SCO1310	1387179	1388270	+	71.0796	59.446	45.5206	39.8801	cation efflux system protein
SCO1311	1388275	1388832	-	206.082	305.7	205.494	234.49	hypothetical protein
SCO1312	1388876	1389481	-	151.623	192.544	94.075	97.4771	transcriptional regulatory protein
SCO1313	1389568	1390425	+	111.316	57.9106	36.2976	24.9727	integral membrane protein
SCO1314	1390456	1391259	-	348.397	334.072	349.497	308.161	sugar acetyltransferase
SCO1315	1391367	1391903	+	283.361	424.217	250.652	142.449	siderophore binding protein
SCO1316	1391967	1392602	-	1015.48	959.238	1293.83	1315	integral membrane protein
SCO1317	1392691	1393128	-	77.6138	114.689	126.035	233.418	hypothetical protein
SCO1318	1393213	1394196	+	153.102	132.691	111.454	64.8896	hypothetical protein
SCO1319	1394273	1395295	+	951.486	819.269	747.438	1079.41	hypothetical protein
SCO1320	1395319	1396164	-	376.786	329.843	327.791	294.875	hypothetical protein
SCO1321	1396238	1397416	-	109.687	91.6635	154.506	171.765	elongation factor Tu
SCO1322	1397508	1398413	-	43.9361	84.394	149.182	203.355	hypothetical protein
SCO1323	1398463	1399239	+	303.641	256.57	387.998	630.129	integral membrane protein
SCO1324	1399280	1400449	-	53.6731	33.7511	51.3	38.457	3-ketoacyl-CoA thiolase/acetyl-CoA acetyltransferase
SCO1325	1400584	1401057	+	153.58	106.239	110.341	82.8193	hypothetical protein
SCO1326	1401207	1402082	+	675.187	642.49	1360.41	1128.13	uppP undecaprenyl pyrophosphate phosphatase
SCO1327	1402574	1403737	+	198.268	200.995	255.653	296.944	integral membrane protein
SCO1328	1403709	1404566	-	16.2283	19.5622	23.1986	41.4942	hypothetical protein
SCO1329	1404801	1405034	-	0.871232	3.06667	6.18319	19.3458	hypothetical protein
SCO1330	1405031	1406113	-	13.6146	18.4142	32.8773	112.15	fatty acid CoA ligase
SCO1331	1406138	1408480	+	141.306	220.93	546.317	1200.43	multidomain-containing protein family
SCO1332	1408850	1409722	-	5.6201	3.83614	11.4897	9.4785	hypothetical protein
SCO1333	1410027	1410995	+	22.284	12.657	58.51	87.4198	integral membrane protein
SCO1334	1411647	1411826	+	36.8037	95.1371	194.483	142.001	hypothetical protein
SCO1335	1411885	1412625	-	608.417	540.778	134.831	48.0528	oxidoreductase
SCO1336	1412774	1414348	+	486.384	556.165	484.299	295.044	lipoprotein N-acyltransferase (integral membrane)
SCO1337	1414272	1415177	-	247.977	282.272	335.74	250.938	oxidoreductase
SCO1338	1415191	1416381	-	112.847	101.254	251.978	136.462	monooxygenase (secreted protein)
SCO1339	1416484	1417104	+	88.7344	85.5343	51.3923	27.4818	hypothetical protein
SCO1340	1417147	1417659	+	294.561	674.401	757.318	803.06	hypothetical protein
SCO1341	1417763	1418269	+	149.77	205.978	271.911	230.381	lipoprotein
SCO1342	1418317	1418868	-	505.232	367.023	323.293	388.009	hypothetical protein
SCO1343	1418995	1419678	-	750.356	655.878	660.238	1104.5	uracil-DNA glycosylase
SCO1344	1419752	1421344	-	174.309	279.619	445.366	574.349	solute binding transport lipoprotein
SCO1345	1421547	1422308	-	231.765	357.908	463.574	211.835	fabG 3-ketoacyl-(acyl-carrier-protein) reductase
SCO1346	1422352	1423113	-	255.211	457.999	499.555	235.046	3-oxoacyl-(ACP) reductase
SCO1347	1423379	1424143	+	26.7598	17.6424	19.3917	23.2781	secreted protein
SCO1348	1424234	1424617	-	182.021	169.888	171.008	105.122	hypothetical protein
SCO1349	1424614	1425369	-	346.363	338.283	327.561	229.472	hypothetical protein
SCO1350	1425591	1426211	+	1.18722	0.767111	1.81113	2.53098	hypothetical protein
SCO1351	1426295	1429033	+	58.4987	74.4215	48.7563	52.6673	large transcriptional regulator
SCO1352	1429057	1430469	-	217.954	234.328	341.917	403.885	Xaa-Pro aminopeptidase II
SCO1353	1430545	1431576	+	51.0165	63.2863	60.0096	56.9884	transcriptional regulator
SCO1354	1431662	1432225	-	1.62283	1.53422	1.17089	1.45991	secreted protein
SCO1355	1432286	1433899	-	2.49407	2.68577	1.28047	4.70991	secreted serine protease
SCO1356	1434218	1434715	+	21.2165	25.7026	127.408	2503.97	iron sulphur protein (secreted protein)
SCO1357	1434718	1435179	+	10.7279	14.1901	99.964	2035.62	hypothetical protein
SCO1358	1435312	1436223	-	188.81	72.8731	124.789	193.561	LysR family transcriptional regulator
SCO1359	1436298	1437296	+	81.4824	72.8619	35.842	67.5747	integral membrane protein
SCO1360	1437760	1439097	-	170.192	140.749	115.37	69.7606	GntR family transcriptional regulator
SCO1361	1439133	1439819	+	184.482	168.396	425.869	282.528	hypothetical protein
SCO1362	1439866	1440840	-	69.696	74.405	39.1528	24.0558	integral membrane protein
SCO1363	1441026	1442030	-	106.877	115.825	72.03	216.59	integral membrane protein
SCO1364	1442209	1442748	-	99.4713	62.8995	172.692	93.2734	hypothetical protein
SCO1365	1442967	1443134	+	52.3663	49.8521	44.4938	46.7322	hypothetical protein
SCO1366	1443255	1443908	-	488.703	346.325	401.309	546.877	hypothetical protein
SCO1367	1443901	1444656	-	1.93882	4.98474	5.43338	3.81487	ABC transport system ATP-binding protein
SCO1368	1444653	1445792	-	8.9854	8.8197	6.49469	6.11115	ABC transport system transmembrane protein
SCO1369	1445966	1447180	+	37.4448	75.1739	49.6157	64.266	two component system histidine kinase
SCO1370	1447177	1447812	+	35.1809	49.4766	28.3033	44.047	two component system DNA binding response regulator
SCO1371	1447950	1448759	+	85.4887	114.699	124.697	83.6706	oxidoreductase
SCO1372	1448786	1449613	-	238.965	349.427	232.194	202.482	integral membrane protein
SCO1373	1449695	1451212	-	157.038	336.401	415.171	1024.54	hypothetical protein
SCO1374	1451745	1452356	+	70.8065	25.6961	175.749	1213.15	secreted protein
SCO1375	1452656	1452859	+	88.6668	209.057	1169.77	5394.41	hypothetical protein
SCO1376	1453090	1454160	+	138.343	205.984	612.006	796.721	LacI family transcriptional regulator
SCO1377	1454293	1454712	+	44.0128	48.7177	53.2035	61.8524	molibdenum binding protein
SCO1378	1454780	1457665	-	9640.25	2532.93	1126.07	3354.96	glycine dehydrogenase
SCO1379	1458078	1458473	+	10.4886	6.90518	2.2322	4.08637	hypothetical protein
SCO1380	1458383	1459822	-	621.653	430.734	384.537	828.531	DNA polymerase IV
SCO1381	1459887	1460573	-	1165.77	1137.73	1084.88	1510.44	hypothetical protein
SCO1382	1460736	1461209	-	1178.13	1526.05	969.072	937.732	hypothetical protein
SCO1383	1461293	1462033	-	1940.71	1539.11	1410.98	684.505	hypothetical protein
SCO1384	1462078	1462881	-	4034.57	4159.98	4382.4	2379.78	hypothetical protein
SCO1385	1463072	1463926	-	1179.86	966.475	864.822	815.135	hypothetical protein
SCO1386	1463932	1464264	-	343.519	280.363	217.209	183.194	integral membrane protein
SCO1387	1464261	1465166	-	1446.84	1161.75	900.353	652.365	membrane associated protein
SCO1388	1465266	1467761	-	3304.14	4071.52	4645.21	6120.36	mannose-1-phosphate guanyltransferase
SCO1389	1467874	1468521	-	623.294	514.333	388.713	375.054	CDP-diacylglycerol--glycerol-3-phosphate 3-phosphatidyl-transferase
SCO1390	1474291	1474740	+	1557.12	1360.9	1493.32	1206.59	PTS system sugar phosphotransferase component IIA
SCO1391	1474827	1476497	+	5427.03	4361.12	4893.17	2941.59	phosphoenolpyruvate-protein phosphotransferase
SCO1392	1476570	1477472	-	78.8439	91.6842	71.263	418.323	hypothetical protein
SCO1393	1477596	1479572	-	440.119	1213.54	1013.03	436.362	acetoacetyl-CoA synthetase
SCO1394	1479786	1482173	+	190.93	1196.17	1731.01	3070.55	glycosyl hydrolase
SCO1395	1482164	1482580	-	430.308	606.442	399.89	260.497	mutT-like protein
SCO1396	1482748	1483572	-	70.2513	86.6882	45.9011	36.0652	D-alanyl-D-alanine dipeptidase (putative secreted protein)
SCO1397	1483776	1484795	+	85.6603	280.539	1093.36	3306.34	hypothetical protein
SCO1398	1484800	1485507	+	18.526	50.6612	170.754	536.43	hypothetical protein
SCO1399	1485684	1486289	-	763.165	846.896	435.779	420.355	ATP/GTP-binding protein
SCO1400	1486339	1486734	-	754.838	809.665	466.182	409.951	hypothetical protein
SCO1401	1486745	1487179	-	784.406	909.766	538.968	450.485	hypothetical protein
SCO1402	1487176	1490007	-	1180.68	1164.74	865.029	628.346	large secreted protein
SCO1403	1490427	1490969	+	894.013	871.789	2021.8	2090.5	hypothetical protein
SCO1404	1491016	1494021	-	814.718	1150.52	932.19	460.932	hypothetical protein
SCO1405	1494024	1495871	-	298.046	365.089	357.652	240.748	HSP90 family protein
SCO1406	1495964	1496950	-	774.364	754.353	651.148	368.443	hypothetical protein
SCO1407	1497056	1501717	-	1931.22	1477.71	1191.52	1015.2	hypothetical protein
SCO1408	1501823	1502704	-	440.435	384.299	337.661	367.372	membrane protein
SCO1409	1502793	1504319	-	568.682	659.687	493.799	451.153	membrane protein
SCO1410	1504428	1505123	-	529.152	1090.15	702.477	92.4519	GntR family transcriptional regulator
SCO1411	1505261	1506583	+	162.24	619.515	232.621	39.5718	transmembrane transport protein
SCO1412	1506580	1507413	+	53.4677	197.953	77.0768	16.3306	hypothetical protein
SCO1413	1507860	1509278	-	876.293	867.575	753.079	752.622	hypothetical protein
SCO1414	1509614	1510018	-	472.677	442.583	441.732	347.279	ankyrin-like protein
SCO1415	1510276	1510470	+	1.93882	1.15155	10.4284	14.9074	membrane protein
SCO1416	1510524	1512272	+	62.1371	45.6404	98.1184	71.8958	membrane protein
SCO1417	1512639	1514141	-	680.75	465.647	653.57	589.516	GntR family regulatory protein
SCO1418	1514244	1514936	+	91.2284	67.5181	111.967	82.4016	integral membrane protein
SCO1419	1514933	1515700	+	233.133	235.157	352.311	611.548	phosphodiesterase
SCO1420	1515752	1517212	+	451.292	364.732	432.324	398.684	integral membrane protein
SCO1421	1517384	1517758	+	4328.03	2428.39	6031.65	8291.18	hypothetical protein
SCO1422	1517861	1518445	-	933.905	712.261	856.89	1469.51	membrane protein
SCO1423	1518492	1519400	-	1875.73	1346.12	1317.25	1337.19	glycosyl transferase
SCO1424	1519926	1521536	-	704.808	727.997	389.687	293.914	hypothetical protein
SCO1425	1521620	1522117	-	229.237	317.578	208.903	146.814	transcription regulator AsnC
SCO1426	1522328	1522765	+	331.574	1493.73	1326.45	1982.52	hypothetical protein
SCO1427	1522938	1523255	+	114.562	288.064	278.113	424.251	hypothetical protein
SCO1428	1523218	1524393	-	561.098	818.225	1541.98	979.402	acyl-CoA dehydrogenase
SCO1429	1524785	1526038	+	16.8603	14.1912	9.89778	26.0219	chitinase (secreted protein)
SCO1430	1526117	1526779	-	385.038	530.088	408.359	534.148	TetR family transcriptional regulator
SCO1431	1526862	1527104	-	106.723	192.18	261.795	475.839	membrane protein
SCO1432	1527125	1528564	-	90.3234	208.676	587.454	1243.9	membrane protein
SCO1433	1528839	1529303	+	72.9079	62.5216	37.7627	26.352	hypothetical protein
SCO1434	1529751	1531607	+	666.788	902.191	862.797	892.973	CbxX/CfqX family protein
SCO1435	1531792	1532835	-	480.684	424.245	198.469	351.93	integral membrane protein
SCO1436	1532832	1534163	-	538.79	568.131	275.782	708.958	secreted protein
SCO1437	1534368	1534838	-	508.339	356.271	276.457	215.32	hypothetical protein
SCO1438	1534876	1535733	-	1611.52	1235.74	1150.34	1324.99	hisG ATP phosphoribosyltransferase
SCO1439	1535782	1536054	-	763.808	650.892	611.436	777.039	hisE phosphoribosyl-ATP pyrophosphatase
SCO1440	1536089	1536574	-	187.598	127.323	315.806	622.559	ribH 6,7-dimethyl-8-ribityllumazine synthase
SCO1441	1536596	1537885	-	318.398	219.343	390.506	983.791	bifunctional 3,4-dihydroxy-2-butanone 4-phosphate synthase/GTP cyclohydrolase II protein
SCO1442	1537882	1538526	-	193.022	129.24	239.19	569.87	integral membrane protein
SCO1443	1538523	1539125	-	1049.85	698.092	818.759	1321.14	riboflavin synthase subunit alpha
SCO1444	1539609	1541984	+	18.842	21.097	20.309	33.945	chitinase precursor
SCO1445	1542226	1542993	+	45.0466	42.5732	41.6214	43.1888	hypothetical protein
SCO1446	1543064	1543432	+	17.9708	15.7284	12.0204	8.52478	integral membrane protein
SCO1447	1543454	1544653	-	183.208	191.384	162.004	151.715	transcriptional regulator
SCO1448	1544766	1545977	+	195.884	191.75	126.525	50.3491	transport protein
SCO1449	1545937	1546395	-	148.684	132.711	43.2134	10.6669	hypothetical protein
SCO1450	1546564	1548000	+	1019.06	943.152	517.482	323.494	uracyl permease
SCO1451	1547982	1549133	-	185.353	174.516	292.434	745.651	endoglucanase precursor
SCO1452	1549307	1550002	+	70.064	61.7568	85.7002	51.5375	hypothetical protein
SCO1453	1550134	1551066	+	301.016	420.772	583.72	698.645	hypothetical protein
SCO1454	1551086	1552783	-	3854.58	1931.64	161.785	205.569	amino oxidase
SCO1455	1552848	1553636	-	1262.66	1237.62	63.4645	80.0387	hydrolase
SCO1456	1553815	1554174	-	1.93882	1.53422	1.06131	0.447521	hypothetical protein
SCO1457	1554266	1555507	-	108.251	99.357	79.9726	152.477	transport protein
SCO1458	1555656	1556108	-	342.09	196.364	87.1248	55.8586	transcription regulator AsnC
SCO1459	1556124	1557614	-	633.556	362.777	72.9067	72.226	amino acid transporter
SCO1460	1557912	1558307	-	294.951	316.81	123.07	144.613	hypothetical protein
SCO1461	1558380	1559831	-	2703.44	3230.36	1702.64	2347.24	inosine 5-monophosphate dehydrogenase
SCO1462	1559931	1560284	-	707.936	734.564	657.458	1009.7	hypothetical protein
SCO1463	1560350	1561432	-	2971.32	3338.14	3086.51	5674.24	transcriptional regulator
SCO1464	1561471	1562157	-	839.189	1002.67	433.368	231.555	ribulose-phosphate 3-epimerase
SCO1465	1562315	1563520	-	41.2028	63.6778	81.5412	177.568	secreted protein
SCO1466	1563517	1564455	-	12.2311	38.3679	48.8486	152.089	integral membrane protein
SCO1467	1564452	1565927	-	26.9562	67.9067	95.5574	283.393	hypothetical protein
SCO1468	1565986	1568310	-	54.6211	121.978	150.918	415.534	serine/threonine protein kinase
SCO1469	1568408	1570513	-	208.508	385.148	487.668	879.218	hypothetical protein
SCO1470	1570514	1570885	+	60.9499	93.2113	188.352	345.862	hypothetical protein
SCO1471	1570932	1571951	+	5.42375	2.30133	1.28047	2.29628	transposase
SCO1472	1571971	1573398	-	1546.15	852.875	801.991	449.649	putative Sun-family protein
SCO1473	1573487	1574419	-	605.231	372.357	471.205	360.153	fmt methionyl-tRNA formyltransferase
SCO1474	1574728	1575279	+	23.4713	40.6557	1425.17	938.666	hypothetical protein
SCO1475	1575452	1577602	-	941.563	617.427	474.078	399.321	primosome assembly protein PriA
SCO1476	1577727	1578935	-	6494.07	7578.44	8690.52	8314.65	S-adenosylmethionine synthetase
SCO1477	1579175	1580458	-	1049.4	914.824	978.41	896.914	bifunctional phosphopantothenoylcysteine decarboxylase/phosphopantothenate synthase
SCO1478	1580546	1580818	-	6256.43	4528.65	5553.92	5600.39	DNA-directed RNA polymerase subunit omega
SCO1479	1580881	1581474	-	3474.9	5026.75	12107.8	12258.9	gmk guanylate kinase
SCO1480	1581512	1581835	-	2885.04	7762.33	23938	28600.1	hypothetical protein
SCO1481	1582059	1582895	-	1140.18	1033.35	536.049	287.627	pyrF orotidine 5'-phosphate decarboxylase
SCO1482	1582901	1584007	-	1450.54	899.848	452.956	224.549	dihydroorotate dehydrogenase 2
SCO1483	1584104	1587412	-	16856	7177.07	4343.52	1693.99	carB carbamoyl phosphate synthase large subunit
SCO1484	1587405	1588547	-	6895.71	1895.95	1290.37	611.694	carbamoyl phosphate synthase small subunit
SCO1485	1588544	1589119	-	4235.76	808.987	707.391	320.222	integral membrane protein
SCO1486	1589116	1590402	-	8558.41	993.366	1170.99	459.399	pyrC dihydroorotase
SCO1487	1590407	1591387	-	4134.89	218.591	447.2	234.307	pyrB aspartate carbamoyltransferase catalytic subunit
SCO1488	1591502	1592083	-	3772.97	421.47	803.006	493.432	bifunctional pyrimidine regulatory protein PyrR uracil phosphoribosyltransferase
SCO1489	1592381	1592884	+	5379.07	4017.03	6210.87	4086.93	DNA-binding protein
SCO1490	1593088	1593516	-	7040.17	5944.75	5969.18	1896.24	nusB transcription antitermination protein NusB
SCO1491	1593519	1594085	-	10373.5	8715.06	9269.96	3601.99	elongation factor P
SCO1492	1594150	1595256	-	1346.58	1189.68	1003.95	344.974	peptidase
SCO1493	1595436	1596323	-	367.868	294.56	286.69	388.163	secreted protein
SCO1494	1596490	1597581	-	2196.85	2261	1264.47	1325.2	aroB 3-dehydroquinate synthase
SCO1495	1597578	1598093	-	1534.04	1485.52	849.715	889.556	aroK shikimate kinase
SCO1496	1598090	1599274	-	3848.01	3343.07	2256.65	2228.75	chorismate synthase
SCO1497	1599480	1599845	-	235.421	186.385	164.127	303.686	integral membrane protein
SCO1498	1599894	1600733	-	719.075	562.999	465.236	429.027	aroE shikimate 5-dehydrogenase
SCO1499	1600714	1602462	-	2559.57	1858.87	1589.75	1648.14	integral membrane protein
SCO1500	1602591	1603094	-	1501.08	1004.47	690.133	421.668	hypothetical protein
SCO1501	1603091	1605763	-	8352.06	7262.83	5345.38	4717.5	alaS alanyl-tRNA synthetase
SCO1502	1605763	1606119	-	1297.18	1116.07	754.383	872.257	secreted protein
SCO1503	1606127	1606576	-	1310.89	1145.31	859.319	669.613	secreted protein
SCO1504	1606679	1608931	+	134.217	196.354	883.043	1406.33	regulator
SCO1505	1608976	1609590	-	39125	24851.6	30567.7	13229.3	rpsD 30S ribosomal protein S4
SCO1506	1609885	1611240	-	813.141	744.513	540.68	603.829	recombination factor protein RarA
SCO1507	1611310	1612032	-	1327.89	1238.87	1187.05	1919.75	integral membrane protein
SCO1508	1612166	1613443	-	2436.59	2154.84	1306.39	1016.94	hisS histidyl-tRNA synthetase
SCO1509	1613440	1614147	-	1778.89	1576.03	896.13	744.883	hydrolase
SCO1510	1614331	1615164	+	1466.97	1948.84	1636.19	964.011	peptidyl-prolyl cis-trans isomerase
SCO1511	1615300	1616367	+	4666.53	5936.54	5072.53	2724.58	hypothetical protein
SCO1512	1616388	1616528	+	932.93	1080.86	964.074	529.467	hypothetical protein
SCO1513	1616607	1619150	-	1392.77	1477.13	1724.94	3102.93	GTP pyrophosphokinase
SCO1514	1619334	1619831	-	1524.37	1178.53	1296.83	580.337	adenine phosphoribosyltransferase
SCO1515	1619879	1621000	-	3160.13	2681.59	2607.33	1615.6	secF preprotein translocase subunit SecF
SCO1516	1621004	1622716	-	6891.41	5276.89	5663.25	3293.44	secD preprotein translocase subunit SecD
SCO1517	1622951	1623460	-	4247.37	3633.5	4305.18	2755.62	secreted protein
SCO1518	1623636	1624709	-	614.683	595.634	442.078	413.84	ruvB Holliday junction DNA helicase RuvB
SCO1519	1624756	1625361	-	289.785	298.774	202.731	222.473	ruvA Holliday junction DNA helicase RuvA
SCO1520	1625358	1625924	-	558.424	487.071	341.139	305.843	ruvC Holliday junction resolvase
SCO1521	1626033	1626785	-	5699.88	5569.24	4663.92	3367.08	hypothetical protein
SCO1522	1626835	1627443	-	1717.2	1411.96	894.104	228.387	glutamine amidotransferase subunit PdxT
SCO1523	1627456	1628367	-	3885.02	3538.96	2345.77	752.773	pyridoxal biosynthesis lyase PdxS
SCO1524	1628479	1629021	-	245.287	191.37	127.316	80.4206	hypothetical protein
SCO1525	1629081	1630244	-	940.462	851.076	553.67	350.785	sugar transferase
SCO1526	1630241	1631176	-	804.521	801.623	534.63	367.937	lipid A biosynthesis lauroyl acyltransferase
SCO1527	1631173	1631898	-	834.253	952.749	648.784	482.016	membrane transferase
SCO1528	1632106	1634304	+	43.6201	113.561	46.8011	195.402	elongation factor G
SCO1529	1634572	1636227	+	2454.21	4575.9	4434.04	5127.37	hypothetical protein
SCO1530	1636316	1636876	-	582.202	680.465	426.775	297.472	hypothetical protein
SCO1531	1636966	1638942	-	8332.2	6606.81	4713.82	3026.22	thrS threonyl-tRNA synthetase
SCO1532	1639131	1640408	-	88.8787	181.036	87.8168	860.223	hypothetical protein
SCO1533	1640405	1640971	-	44.9517	168.798	71.5572	1272.85	hypothetical protein
SCO1534	1641143	1641868	+	37.359	141.934	131.434	1613.42	DNA polymerase III subunit epsilon
SCO1535	1642057	1642515	-	18.2439	20.3317	55.6203	109.34	hypothetical protein
SCO1536	1642555	1645023	-	9.06212	7.28903	2.87244	7.57107	hypothetical protein
SCO1537	1645999	1646910	-	12.863	19.9472	10.4284	14.0343	transport system membrane protein
SCO1538	1646907	1647893	-	7.99453	13.4259	2.45136	8.19461	transport system membrane protein
SCO1539	1647905	1649206	-	8.54978	20.7132	9.36712	14.2471	lipoprotein
SCO1540	1649733	1650185	-	1196.01	1187.13	845.031	875.572	hypothetical protein
SCO1541	1650311	1650790	+	60.3426	193.727	194.576	1692.18	regulator
SCO1542	1651070	1651630	+	143.432	181.034	316.556	371.422	hypothetical protein
SCO1543	1652074	1652535	-	347.32	449.93	414.703	714.151	hypothetical protein
SCO1544	1652664	1653251	+	569.508	414.612	315.01	297.325	hypothetical protein
SCO1545	1653340	1654167	-	418.74	569.21	415.401	282.272	acetyltransferase
SCO1546	1654295	1655116	-	843.31	1171.81	834.326	567.272	aminotransferase
SCO1547	1655113	1656174	-	464.462	397.755	196.911	160.401	anthranilate synthase
SCO1548	1656870	1657130	-	608.817	992.281	1392.68	2636.22	hypothetical protein
SCO1549	1657259	1658197	-	53.7928	49.864	78.1209	99.3845	hypothetical protein
SCO1550	1658389	1658571	-	210.79	83.9889	1228.18	1344.18	small membrane protein
SCO1551	1659144	1660625	+	2227.09	1582.91	1237.26	911.219	protein kinase
SCO1552	1660653	1661471	-	655.751	411.068	434.839	188.499	rRNA methylase
SCO1553	1661473	1662705	-	1189.36	730.498	997.518	565.115	uroporphyrin-III methyltransferase
SCO1554	1662892	1666530	-	7258.83	3966.79	6379.47	5327.98	nicotinate-nucleotide-dimethylbenzimidazole phosphoribosyltransferase
SCO1555	1666903	1668129	-	387.471	356.289	274.71	140.916	methyltransferase
SCO1556	1668247	1668945	-	308.986	306.46	290.232	224.058	acetyltransferase
SCO1557	1669056	1669883	-	1838.93	899.979	278.522	686.461	lipoprotein
SCO1558	1669950	1670672	-	357.52	236.62	80.2435	135.649	ABC transporter permease protein
SCO1559	1670684	1671790	-	815.832	381.2	136.227	283.446	ABC transporter ATP-binding protein
SCO1560	1672166	1672816	-	392.554	293.393	179.031	120.675	phosphatase
SCO1561	1672877	1673236	+	607.842	658.93	290.226	169.894	integral membrane protein
SCO1562	1673238	1673654	+	846.015	787.826	394.671	254.349	integral membrane protein
SCO1563	1673718	1674203	-	192.289	290.421	632.235	421.463	acetyltransferase
SCO1564	1674273	1674773	-	12.863	75.2276	156.167	231.167	RNA polymerase sigma factor
SCO1565	1674848	1676026	-	98.8394	2514.48	4036.72	8522.92	glycerophosphoryl diester phosphodiesterase
SCO1566	1676402	1677073	+	1090.52	1291.84	721.949	565.255	acyltransferase
SCO1567	1677149	1678681	-	502.676	327.896	321.845	312.167	transmembrane-transport protein
SCO1568	1678678	1679247	-	358.106	144.956	139.607	180.832	TetR family transcriptional regulator
SCO1569	1679335	1680387	-	232.286	360.947	617.925	391.15	oxidoreductase
SCO1570	1680432	1681859	-	267.203	509.294	1955.76	436.973	argininosuccinate lyase
SCO1571	1681979	1682566	+	211.754	236.269	570.529	1442.3	hypothetical protein
SCO1572	1682570	1683286	+	133.192	127.338	263.704	765.61	secreted protein
SCO1573	1683419	1684756	+	17.4585	21.4779	72.7626	3272.92	oxidoreductase membrane protein
SCO1574	1684919	1685587	+	12.547	9.97421	30.1316	1139.64	hypothetical protein
SCO1575	1685643	1686383	+	11.9918	16.4949	28.7416	745.528	thiamine biosynthesis lipoprotein precursor
SCO1576	1686616	1687155	-	306.596	398.087	711.106	206.832	arginine repressor
SCO1577	1687163	1688371	-	334.969	564.874	1373.65	289.168	argD acetylornithine aminotransferase
SCO1578	1688368	1689288	-	151.239	281.468	725.018	147.35	acetylglutamate kinase
SCO1579	1689285	1690436	-	184.61	287.247	1071.71	207.199	argJ bifunctional ornithine acetyltransferase/N-acetylglutamate synthase protein
SCO1580	1690433	1691461	-	168.459	139.608	583.906	88.2194	argC N-acetyl-gamma-glutamyl-phosphate reductase
SCO1581	1691495	1692058	+	61.0357	88.9777	63.707	49.4173	hypothetical protein
SCO1582	1692048	1692572	-	146.439	262.782	188.79	76.4883	ATP/GTP binding protein
SCO1583	1692635	1695109	-	10.685	10.3575	8.50772	20.1454	secreted arabinosidase
SCO1584	1695246	1695704	+	74.2914	57.9124	59.4039	62.5933	hypothetical protein
SCO1585	1695667	1696287	-	49.1635	69.0453	25.4136	28.883	hypothetical protein
SCO1586	1696361	1696801	-	52.0074	81.7052	55.7472	43.0714	hypothetical protein
SCO1587	1696856	1698298	-	84.3444	97.4095	63.6146	55.976	transcriptional regulator
SCO1588	1698333	1699295	+	201.974	65.2079	33.8462	27.7752	integral membrane protein
SCO1589	1699336	1699530	+	69.6193	59.8464	53.4226	102.106	hypothetical protein
SCO1590	1699562	1700806	-	25.6493	59.4519	377.235	810.736	secreted protein
SCO1591	1700944	1701855	+	3006.92	3672.59	1568.5	927.455	3-hydroxybutyryl-CoA dehydrogenase
SCO1592	1701846	1702388	-	128.52	139.993	33.1888	21.664	hypothetical protein
SCO1593	1702516	1703856	-	226.488	78.9929	85.9884	171.845	transcriptional regulator
SCO1594	1704284	1706806	-	11685	8791.6	8375.79	7148.72	pheT phenylalanyl-tRNA synthetase subunit beta
SCO1595	1706806	1707882	-	6337.81	4922.19	4422.98	4374.77	pheS phenylalanyl-tRNA synthetase subunit alpha
SCO1596	1708109	1709248	-	652.999	564.587	484.334	727.621	two-component sensor
SCO1597	1709299	1710147	-	1429.32	719.369	779.483	290.084	rRNA methylase
SCO1598	1710331	1710714	-	21716.3	13745.5	17902.2	8366.92	rplT 50S ribosomal protein L20
SCO1599	1710812	1711006	-	12337.4	7775.13	10383	5155.52	rpmI 50S ribosomal protein L35
SCO1600	1711121	1711774	-	40292.5	25626.1	30041.2	16592.2	infC translation initiation factor IF-3
SCO1601	1712158	1712523	+	523.559	556.17	353.222	254.892	hypothetical protein
SCO1602	1712548	1713279	-	406.202	350.156	303.918	207.676	hypothetical protein
SCO1603	1713855	1715099	+	0	0	0	0	transposase
SCO1604	1715151	1715678	-	0	0	0	0	hypothetical protein
SCO1605	1715196	1715549	+	0	0	0	0	hypothetical protein
SCO1606	1715926	1716894	+	42.8256	28.3843	25.1021	31.1425	hypothetical protein
SCO1607	1716909	1718090	-	443.74	362.067	252.093	164.839	serine protease membrane protein
SCO1608	1718087	1718800	-	336.019	296.848	198.856	144.048	hypothetical protein
SCO1609	1720261	1721469	+	328.717	623.003	365.635	346.742	hypothetical protein
SCO1610	1721502	1722461	-	128.75	146.126	183.72	501.545	hypothetical protein
SCO1611	1722499	1723281	-	13.2986	34.9056	55.9663	924.93	short chain dehydrogenase
SCO1612	1723278	1724729	-	13.179	41.0401	53.5322	1051.24	aldehyde dehydrogenase
SCO1613	1724726	1726114	-	31.3033	94.3658	79.2228	1738.13	glutamine synthetase
SCO1614	1726192	1726902	+	87.6759	69.0476	70.2534	307.618	transcriptional regulator
SCO1615	1726978	1727706	+	60.0019	50.2525	38.2011	207.059	hypothetical protein
SCO1616	1728427	1729404	-	418.339	267.321	158.693	106.677	transcriptional regulator
SCO1617	1729475	1730659	+	44.4914	122.347	527.676	17.4384	integral membrane protein
SCO1618	1730586	1731305	-	216.613	239.34	300.839	418.543	hypothetical protein
SCO1619	1731316	1731885	-	244.039	274.618	523.464	758.69	regulatory protein
SCO1620	1732259	1734874	-	10873.2	4049.87	1001.01	165.067	glycine betaine transport system permease protein
SCO1621	1734867	1735961	-	5140.41	1867.97	561.866	89.2168	glycine betaine transport ATP-binding protein
SCO1622	1736156	1737061	+	388.471	432.64	304.287	386.52	5'-3' exonuclease
SCO1623	1737167	1738009	+	1642.45	1720.22	676.81	3316.51	hypothetical protein
SCO1624	1738408	1738998	-	152.273	195.61	635.153	839.287	acetyltransferase
SCO1625	1739097	1740071	+	205.698	153.423	374.725	435.674	ribosomal pseudouridine synthase
SCO1626	1740065	1741561	-	70.969	174.133	12981.9	23926.6	cytochrome P450
SCO1627	1741637	1742167	-	12.9059	45.2637	3393.31	7378.03	ATP-GTP binding protein
SCO1628	1742238	1742654	-	9.77991	36.8172	3066.79	6794.14	hypothetical protein
SCO1629	1742651	1743058	-	14.2128	36.0524	3380.17	7707.68	hypothetical protein
SCO1630	1743055	1744680	-	21.8146	78.625	7513.51	18492.1	integral membrane protein
SCO1631	1745083	1747935	-	2999.72	3258.21	5282.15	6407.04	helicase
SCO1632	1748003	1748953	-	2895.73	4491.43	4162.45	5769.68	integral membrane protein SCI4115c
SCO1633	1749001	1749288	-	1628.65	2559.03	2474.97	4393.37	secreted protein
SCO1634	1749565	1749759	-	292.126	262.338	242.657	259.213	small membrane protein
SCO1635	1749770	1750081	-	375.034	326.37	349.387	418.139	hypothetical protein
SCO1636	1750078	1751160	-	1458.52	1251.81	1606.04	1836.95	hypothetical protein
SCO1637	1751179	1752132	-	1444.98	1195.09	1205.1	1688.88	hypothetical protein
SCO1638	1752270	1752641	-	5624.56	5709.41	5350.34	2868	peptidyl-prolyl cis-trans isomerase
SCO1639	1752701	1753708	-	795.75	720.676	1642.1	1056.43	secreted peptidyl-prolyl cis-trans isomerase protein
SCO1640	1753890	1755251	-	1301.51	5198.21	6273.39	15412.6	hypothetical protein
SCO1641	1755261	1756478	-	408.531	992.596	301.236	68.3156	transport protein
SCO1642	1756582	1757634	+	137.257	144.586	179.06	109.678	LacI family regulator
SCO1643	1757649	1758413	-	2499.27	4332.23	7482.02	8104.53	20S proteasome alpha-subunit
SCO1644	1758475	1759320	-	3123.3	6010.95	9793.84	11633.4	20S proteasome beta-subunit precursor
SCO1645	1759272	1759865	-	1249.31	2955.36	5635.68	8389.64	hypothetical protein
SCO1646	1759899	1760117	-	557.737	1553.66	3282.35	5361.8	hypothetical protein
SCO1647	1760296	1761789	-	682.736	1424.79	3773.58	9111.48	hypothetical protein
SCO1648	1762040	1763806	-	2552.87	8475.67	13433.4	40278.5	AAA ATPase
SCO1649	1764052	1764357	+	669.151	866.164	384.56	213.391	ferredoxin
SCO1650	1764432	1765022	-	183.046	241.651	162.65	208.05	secreted protein
SCO1651	1765257	1766159	-	4846.55	3046.06	2274.85	1853.52	hypothetical protein
SCO1652	1766287	1767411	-	407.003	540.851	310.569	318.256	hypothetical protein
SCO1653	1768285	1769139	+	500.582	481.758	336.64	732.44	hypothetical protein
SCO1654	1769156	1769827	+	1197	1412.31	1117.79	1187.7	two-component response regulator
SCO1655	1769946	1771550	-	8657.12	5956.71	3925.1	1971.9	lipoprotein oligopeptide binding protein
SCO1656	1771994	1772695	-	325.307	215.517	301.075	305.938	hydrolase
SCO1657	1772821	1776333	-	1663.49	2116.63	3176.31	3874.92	methionine synthase
SCO1658	1776737	1777501	+	439.668	327.603	195.994	144.195	glycerol operon regulatory protein
SCO1659	1777840	1778634	+	587.635	594.361	331.91	564.162	glycerol uptake facilitator protein
SCO1660	1778726	1780264	+	1191.67	846.854	789.844	1254.6	glycerol kinase
SCO1661	1780273	1781889	+	1626.5	612.367	824.912	1257.96	glycerol-3-phosphate dehydrogenase
SCO1662	1782041	1783042	+	1844.26	1611.71	1541.73	1294.53	hypothetical protein
SCO1663	1783107	1784336	-	3027.66	2811.95	2324.58	1738.09	cysS cysteinyl-tRNA synthetase
SCO1664	1784440	1785237	-	711.482	783.992	659.09	540.451	hypothetical protein
SCO1665	1785234	1785824	-	803.514	846.461	810.228	678.688	hypothetical protein
SCO1666	1785910	1786596	-	204.775	385.114	454.582	584.013	phosphatase
SCO1667	1786649	1787653	+	237.462	232.063	175.697	104.205	ion transport protein
SCO1668	1787668	1788456	-	39.9727	34.5259	35.9516	54.7289	hypothetical protein
SCO1669	1788693	1789748	-	203.134	293.819	267.459	467.798	ATP/GTP-binding protein
SCO1670	1789862	1790848	+	148.463	237.841	275.333	332.356	oxidoreductase
SCO1671	1790845	1793163	+	1148.21	979.931	768.156	1673.28	hypothetical protein
SCO1672	1793226	1794029	-	608.637	974.321	1631.23	1677.23	hypothetical protein
SCO1673	1794077	1794265	+	111.258	219.05	152.349	374.415	hypothetical protein
SCO1674	1794330	1795109	-	165.836	251.623	7951.99	4373.03	secreted protein
SCO1675	1795289	1795522	-	331.509	827.794	38827.7	27588.9	small membrane protein
SCO1676	1795655	1796992	-	1011.53	1513.58	1584.4	1232.46	hypothetical protein
SCO1677	1797321	1797695	+	132.79	103.947	98.7414	59.0131	hypothetical protein
SCO1678	1797723	1798424	-	463.342	522.442	249.861	193.913	transcriptional regulator
SCO1679	1798561	1799088	+	367.739	450.998	66.8503	52.6305	gluconokinase
SCO1680	1799183	1800580	+	349.784	511.999	71.684	92.2023	gluconate permease
SCO1681	1800620	1801381	+	174.282	185.246	40.1045	40.3714	gluconate dehydrogenase
SCO1682	1801378	1802454	+	183.114	136.929	37.8723	27.7752	zinc-binding alcohol dehydrogenase
SCO1683	1802529	1804067	-	74.9663	319.97	137.213	112.502	amino acid permease
SCO1684	1804126	1805142	-	78.6905	243.21	99.1046	73.2602	hypothetical protein
SCO1685	1805384	1806277	+	41.0832	67.5134	129.386	358.231	integral membrane protein
SCO1686	1806297	1806842	+	56.1243	77.8626	67.1446	100.764	NTP pyrophosphohydrolase
SCO1687	1807505	1807897	+	76.0677	94.3457	48.5372	41.6702	hypothetical protein
SCO1688	1807900	1808241	+	31.2265	37.1987	23.0891	15.6483	hypothetical protein
SCO1689	1808375	1809400	+	69.2942	124.658	115.278	83.1495	phosphotransferase
SCO1690	1809406	1810620	+	122.019	181.804	169.156	151.641	acyl-CoA dehydrogenase
SCO1691	1810631	1811386	-	359.833	301.461	412.31	264.077	tetR transcriptional regulator
SCO1692	1811383	1812153	-	18.3635	52.5539	53.8437	47.8032	oxidoreductase
SCO1693	1812259	1813536	-	11.2402	27.6183	14.9101	18.7442	hypothetical protein
SCO1694	1813616	1816297	-	24.6585	31.0718	24.7734	105.026	penicillin acylase
SCO1695	1816646	1817248	+	302.427	287.28	961.262	1124.52	hypothetical protein
SCO1696	1817349	1818083	+	201.735	165.297	341.318	450.675	hypothetical protein
SCO1697	1818351	1818878	-	213.726	251.225	215.063	303.87	merR family transcriptional regulator
SCO1698	1819009	1819470	+	112.018	133.477	139.232	276.909	hypothetical protein
SCO1699	1819461	1820108	-	907.909	1691.72	2932.39	17803.7	transcriptional regulator
SCO1700	1820169	1820483	-	514.407	1400.99	2491.61	20109.3	hypothetical protein
SCO1701	1820559	1821710	-	50.8202	55.2402	58.7292	23.4909	acyl-CoA dehydrogenase
SCO1702	1821800	1822441	+	51.5289	67.8884	67.5656	135.193	transcriptional regulator
SCO1703	1822505	1823218	+	69.7389	63.2834	83.6639	87.7569	transcriptional regulator
SCO1704	1823292	1824266	+	140.861	143.456	197.212	207.463	hypothetical protein
SCO1705	1824517	1825614	-	81.0129	111.245	108.547	98.1524	alcohol dehydrogenase (zinc-binding)
SCO1706	1825638	1827026	-	119.884	145.372	149.966	129.897	aldehyde dehydrogenase
SCO1707	1827151	1828488	-	30.0822	64.4385	39.5739	75.109	ABC sugar transporter, ATP-binding subunit
SCO1708	1828712	1828912	-	105.125	290.356	60.5575	41.7289	hypothetical protein
SCO1709	1828915	1830306	-	999.715	3595.37	357.987	239.28	integral membrane transport protein
SCO1710	1830346	1831797	-	1526.57	7004.71	581.051	341.554	integral membrane transport protein
SCO1711	1831921	1834164	-	25.769	37.2052	26.0711	45.14	dehydrogenase
SCO1712	1834289	1834906	-	127.597	225.172	81.801	169.307	TetR family transcriptional regulator
SCO1713	1834903	1835007	-	61.4193	85.1528	25.65	41.164	hypothetical protein
SCO1714	1835004	1835573	-	441.46	766.804	213.212	471.951	secreted protein
SCO1715	1835784	1837109	+	209.284	337.181	368.733	1795.93	homogentisate 1,2-dioxygenase
SCO1716	1837136	1837885	+	122.182	182.978	151.945	518.568	GntR family transcriptional regulator
SCO1717	1837893	1839068	+	255.417	266.944	222.4	318.989	hypothetical protein
SCO1718	1839094	1839798	-	155.672	171.067	105.969	121.841	regulator
SCO1719	1839862	1840860	+	64.1188	64.8217	78.2477	38.7504	ABC-transporter ATP-binding protein
SCO1720	1840857	1841672	+	124.872	71.7257	68.3155	49.8648	ABC-transporter transmembrane protein
SCO1721	1841897	1842166	-	1384.19	1437.97	1592.77	1368.29	hypothetical protein
SCO1722	1842282	1843034	-	0.435616	1.53422	3.51267	68.3007	hypothetical protein
SCO1723	1843031	1843588	-	0.435616	1.15096	3.93374	78.1094	RNA polymerase sigma factor SigK
SCO1724	1843788	1845440	+	51.0594	80.1728	117.804	297.464	serine/threonine protein kinase
SCO1725	1845443	1846249	-	4.74887	18.4148	40.1218	560.142	secreted hydrolase
SCO1726	1846435	1847529	+	96.5417	182.219	389.128	463.382	ATPase
SCO1727	1847564	1848331	+	51.5718	58.6943	87.8746	95.8561	hypothetical protein
SCO1728	1848412	1848816	-	79.0065	94.742	76.0906	76.8623	GntR family transcriptional regulator
SCO1729	1848849	1849775	+	58.9005	76.3213	71.3726	61.0817	hypothetical protein
SCO1730	1849756	1850256	+	42.5955	46.4093	42.9942	44.8615	hypothetical protein
SCO1731	1850270	1850887	-	98.9161	97.4325	118.791	488.56	hypothetical protein
SCO1732	1851039	1851173	+	46.5498	84.7737	97.882	230.132	hypothetical protein
SCO1733	1851199	1851669	-	56.201	87.0732	87.9091	85.3065	acetyltransferase
SCO1734	1851848	1852918	+	15.9123	16.492	21.7913	875.81	secreted cellulose-binding protein
SCO1735	1853026	1853898	-	10.2493	2.68577	0.640235	15.8244	secreted lipase
SCO1736	1854078	1854524	-	40.0156	39.5047	24.1676	38.4789	MarR family transcriptional regulator
SCO1737	1854635	1855009	+	38.5553	48.3315	18.3132	49.9822	hypothetical protein
SCO1738	1855022	1855990	-	52.4859	48.7148	35.1267	388.926	hypothetical protein
SCO1739	1855987	1859544	-	161.753	164.17	59.3522	520.4	DNA polymerase III, alpha chain
SCO1740	1859718	1860782	+	3.87764	3.45229	3.93374	8.07726	hypothetical protein
SCO1741	1860897	1861979	-	13.5379	13.0438	27.8822	106.464	secreted serine protease
SCO1742	1862249	1863169	+	96.3791	87.8368	72.9818	77.9334	ABC-transporter ATP-binding protein
SCO1743	1863166	1863885	+	110.942	92.058	87.3612	82.3499	ABC-transporter transmembrane protein
SCO1744	1863882	1865048	+	92.0659	80.5431	80.6473	117.696	two-component system sensor kinase
SCO1745	1865045	1865710	+	45.4393	55.2296	59.0579	99.6342	two-component system response regulator
SCO1746	1865777	1866679	-	42.4329	32.9881	35.9689	181.265	secreted serine protease
SCO1747	1866887	1867738	-	765.898	694.215	519.471	406.503	hypothetical protein
SCO1748	1867793	1868989	-	722.894	718.689	578.812	761.925	expression regulator
SCO1749	1869279	1869719	+	430.457	746.467	765.308	1895.83	hypothetical protein
SCO1750	1869768	1870961	-	237.112	284.619	241.446	163.541	acyl CoA dehydrogenase
SCO1751	1871317	1872921	-	910.511	455.972	495.155	498.721	transmembrane transport protein
SCO1752	1873183	1874373	+	538.182	393.493	341.848	200.721	integral membrane protein
SCO1753	1874625	1875647	+	1102.9	700.018	2064.56	4283.49	integral membrane protein
SCO1754	1875760	1875975	-	126.179	290.001	151.743	121.585	hypothetical protein
SCO1755	1876319	1877167	-	667.386	452.981	345.574	939.528	hypothetical protein
SCO1756	1877577	1878374	+	13.1023	28.7652	1023.66	768.398	hypothetical protein
SCO1757	1878448	1878741	+	13.3416	19.5587	479.39	311.918	hypothetical protein
SCO1758	1878820	1880298	-	3091.72	1618.55	2051.45	1536.15	engA GTP-binding protein EngA
SCO1759	1880373	1881035	-	1117.47	761.734	660.786	474.673	transferase
SCO1760	1881032	1881727	-	1436.06	1176.78	958.948	809.384	cmk cytidylate kinase
SCO1761	1882015	1883100	-	409.764	491.319	278.107	287.568	prephenate dehydrogenase
SCO1762	1883097	1883459	-	199.471	223.607	134.526	162.418	chorismate mutase
SCO1763	1883621	1884016	+	14.1699	10.7378	11.0687	12.9045	iron-sulphur protein (secreted protein)
SCO1764	1884039	1884800	+	76.58	69.8094	55.182	61.0379	hypothetical protein
SCO1765	1884726	1885478	-	303.7	345.969	250.375	116.86	hypothetical protein
SCO1766	1885483	1886502	-	181.125	154.936	230.706	141.928	glycohydrolase
SCO1767	1886499	1887218	-	312.02	202.869	242.172	113.294	DNA hydrolase
SCO1768	1887312	1888427	-	4311.97	3030.68	2441.98	2196.6	pseudouridine synthase
SCO1769	1888427	1889098	-	891.104	647.415	477.556	336.905	hypothetical protein
SCO1770	1889095	1889889	-	495.801	259.656	145.265	131.569	hypothetical protein
SCO1771	1890421	1890978	-	2424.23	1749.2	1803.63	1756.56	hypothetical protein
SCO1772	1890975	1891997	-	6805.15	5905.43	6879.21	7072.41	partitioning or sporulation protein
SCO1773	1892493	1893608	-	2860.38	5506.23	601.843	536.195	L-alanine dehydrogenase
SCO1774	1893751	1895799	-	631.859	675.065	560.528	416.511	regulatory protein
SCO1775	1895948	1896583	-	1366.74	1565.35	1441.51	1106.68	hypothetical protein
SCO1776	1896671	1898320	-	9041.56	4769.21	3085	1591.99	pyrG CTP synthetase
SCO1777	1898870	1900708	+	1365.88	916.207	2011.45	1727.09	hypothetical protein
SCO1778	1901295	1902941	+	290.367	244.311	272.31	167.759	transcriptional regulator
SCO1779	1902964	1904169	-	535.722	363.214	440.117	358.826	hypothetical protein
SCO1780	1904440	1906158	-	2112.73	1972.99	1699.15	1132.13	DNA repair protein
SCO1781	1906323	1907228	-	1136.47	1147.24	827.642	1217.82	ppnK inorganic polyphosphate/ATP-NAD kinase
SCO1782	1907225	1908040	-	784.875	716.854	464.688	698.671	hypothetical protein
SCO1783	1908048	1908395	-	214.751	178.73	136.21	145.999	hypothetical protein
SCO1784	1908438	1908785	+	117.031	158.424	144.412	159.425	hypothetical protein
SCO1785	1908769	1909674	-	721.508	578.749	71.263	459.341	iron-siderophore uptake system ATP-binding component
SCO1786	1909671	1910798	-	1143.19	613.253	83.9236	417.369	iron-siderophore uptake system transmembrane component
SCO1787	1910795	1911841	-	1771.25	1196.99	243.147	621.971	iron-siderophore uptake system transmembrane component
SCO1788	1911986	1913017	-	848.789	867.629	731.409	804.785	hypothetical protein
SCO1789	1913090	1914382	+	338.727	254.658	146.731	101.754	hypothetical protein
SCO1790	1914468	1915100	-	1110.17	517.671	411.681	268.546	hypothetical protein
SCO1791	1915097	1916356	-	2201.82	1066.81	1012.04	706.2	hypothetical protein
SCO1792	1922128	1922769	-	311.464	234.721	165.776	83.0102	3-methyladenine DNA glycosylase
SCO1793	1922916	1923698	+	1779.57	2210.03	2709.91	3303.99	secreted protein
SCO1794	1923750	1924289	+	1941.33	2286.34	2917.62	3095.38	hypothetical protein
SCO1795	1924446	1924952	+	246.37	926.649	975.774	3368.4	hypothetical protein
SCO1796	1925094	1926053	-	1695.89	2840.15	5635.93	5998.61	secreted protein
SCO1797	1926231	1926662	-	1108.69	1752.36	1031.42	1253.38	integral membrane protein
SCO1798	1926717	1927514	-	1895.66	2661.74	1551.89	1189.33	ABC transporter ATP-binding subunit
SCO1799	1927668	1928447	+	347.115	307.617	184.055	122.171	hypothetical protein
SCO1800	1928593	1928841	-	76.8713	294.587	18916	8671.76	small secreted protein
SCO1801	1929011	1929643	-	97.1983	114.69	71.4821	102.591	two component response regulator
SCO1802	1929645	1930823	-	119.961	143.847	109.043	132.471	two-component system sensor kinase
SCO1803	1931041	1931736	+	13.4183	6.90518	10.0997	11.2318	oxidoreductase
SCO1804	1931736	1932812	+	14.6822	11.5049	10.6476	13.7041	S-adenosylmethionine:tRNA ribosyltransferase-isomerase
SCO1805	1933166	1933900	+	11.0438	7.67051	4.77589	20.1454	hypothetical protein
SCO1806	1934027	1936657	-	10464.6	9832.99	6031.32	6541.68	ABC transporter ATP-binding protein
SCO1807	1936844	1938898	+	87.4704	138.47	115.901	377.275	integral membrane protein
SCO1808	1939010	1940242	+	1318.62	1668.34	587.816	895.096	phosphoserine phosphatase
SCO1809	1940314	1940832	-	568.443	825.097	1406.39	1975.56	hypothetical protein
SCO1810	1940925	1941131	-	206.808	175.669	78.8301	120.073	hypothetical protein
SCO1811	1941315	1941431	-	87.4366	85.1398	40.2313	37.5838	hypothetical protein
SCO1812	1941516	1942781	-	705.844	421.484	302.337	157.452	integral membrane transporter
SCO1813	1942957	1943649	+	321.294	177.569	212.404	131.43	GntR family transcriptional regulator
SCO1814	1943738	1944505	-	7655.55	6794.68	9650.64	1732.41	enoyl-(acyl carrier protein) reductase
SCO1815	1944511	1945215	-	6561.71	5675.06	8107.62	1521.34	3-oxacyl-(ACP) reductase
SCO1816	1945493	1947016	+	513.582	543.89	634.923	616.381	hypothetical protein
SCO1817	1947013	1948407	+	422.909	462.566	540.882	468.98	hypothetical protein
SCO1818	1948453	1949721	+	3074.04	2670.93	2132.13	1680.5	tyrosyl-tRNA synthetase
SCO1819	1949812	1950093	-	83.0376	54.844	50.1291	45.4045	integral membrane protein
SCO1820	1950275	1950754	+	455.538	388.138	248.673	220.353	integral membrane protein
SCO1821	1951220	1952245	-	892.783	2022.34	1033.22	1692.96	moaA molybdenum cofactor biosynthesis protein A
SCO1822	1952378	1954012	-	86.1636	276.955	311.446	310.846	transmembrane transport protein
SCO1823	1954009	1954383	-	14.3662	41.8108	49.1774	46.3433	integral membrane protein
SCO1824	1954737	1956275	+	1516.43	3660.68	1813.58	1803.2	secreted subtilisin-like protease
SCO1825	1956291	1956929	+	162.547	322.227	169.762	158.582	membrane protein
SCO1826	1956980	1957987	+	540.726	552.685	254.666	182.784	membrane protein
SCO1827	1958139	1959125	+	905.897	648.146	530.097	460.734	DNA polymerase III subunit epsilon
SCO1828	1959189	1959422	+	111.19	65.58	57.5583	49.7693	hypothetical protein
SCO1829	1959486	1960358	+	1082.12	1220.17	577.688	380.681	hypothetical protein
SCO1830	1960424	1962211	+	450.274	436.506	261.813	104.322	hypothetical protein
SCO1831	1962217	1962972	+	975.155	1227.45	820.523	309.834	oxidoreductase
SCO1832	1963007	1963594	-	243.168	326.814	330.82	403.731	hypothetical protein
SCO1833	1963591	1964112	-	107.448	185.656	258.051	471.239	hypothetical protein
SCO1834	1964268	1964651	-	77.1782	151.525	286.805	480.88	hypothetical protein
SCO1835	1964648	1964833	-	57.5078	111.634	208.753	337.381	hypothetical protein
SCO1836	1964896	1965378	-	69.8494	168.036	331.576	588.217	stress-like protein
SCO1837	1965466	1966254	+	61.7444	78.24	89.5761	97.0594	hypothetical protein
SCO1838	1966275	1967078	-	268.731	659.387	2183.7	4168.97	enoyl-CoA hydratase/isomerase
SCO1839	1967236	1967457	-	208.695	662.935	2714.21	9971.88	transcriptional regulator
SCO1840	1967794	1969392	-	2875.25	1532.87	1172.62	1084.53	ABC transporter ATP binding protein
SCO1841	1969468	1970052	+	113.307	196.405	152.089	1278.19	hypothetical protein
SCO1842	1970085	1971428	-	927.296	1222.01	494.294	552.231	hypothetical protein
SCO1843	1971753	1972880	-	92.7655	154.95	147.134	118.569	secreted protein
SCO1844	1972995	1973717	-	133.302	167.615	133.666	90.1338	aldolase
SCO1845	1973943	1975214	+	2103.67	16379.1	354.013	100.471	low-affinity phosphate transport protein
SCO1846	1975249	1975470	+	264.05	1910.05	33.5175	15.164	hypothetical protein
SCO1847	1975869	1976852	+	3729.91	1644.47	1118.68	178.052	cobD cobalamin biosynthesis protein
SCO1848	1976849	1978357	+	4828.41	1774.87	1654.33	252.772	cobyric acid synthase
SCO1849	1978354	1982007	+	14135.3	6078.19	5566.2	985.212	cobN cobaltochelatase subunit CobN
SCO1850	1982004	1984022	+	7243.81	3561.65	2804.81	455.289	chelatase
SCO1851	1984022	1984621	+	2707.12	1474.48	1222.01	219.032	cob(I)yrinic acid a,c-diamide adenosyltransferase
SCO1852	1984618	1986078	+	5960.02	2932.87	1874.17	257.474	cobyrinic acid a,c-diamide synthase
SCO1853	1986075	1986806	+	2399.38	1343.77	853.522	137.129	precorrin-2 C20-methyltransferase
SCO1854	1986827	1987555	-	316.468	212.069	115.959	71.6611	permease
SCO1855	1987618	1988463	+	3277.08	2183.72	1364.16	250.96	precorrin-4 C11-methyltransferase
SCO1856	1988469	1989701	+	5426.36	3483.78	1911.08	254.841	precorrin-6Y C5,15-methyltransferase
SCO1857	1989779	1991530	+	7613.27	5199.95	2776.13	375.413	bifunctional protein (CbiGH)
SCO1858	1991527	1992444	+	4230.77	3377.18	1784.36	263.871	hypothetical protein
SCO1859	1992485	1993504	+	3492.92	2469.6	1928.96	554.449	hypothetical protein
SCO1860	1994050	1995057	-	75.0001	332.544	29443.1	29418.8	secreted protein
SCO1861	1995204	1996295	-	191.28	403.901	235.499	147.416	hypothetical protein
SCO1862	1996351	1996833	-	61.5571	198.705	87.2861	98.9738	integral membrane protein
SCO1863	1996945	1998165	-	143.236	144.982	90.6719	120.542	hypothetical protein
SCO1864	1998468	1998980	+	2442.4	1655.36	704.282	1342.91	acetyltransferase
SCO1865	1999110	2000381	+	7979.17	5069.19	2824.79	5403.69	diaminobutyrate--2-oxoglutarate aminotransferase
SCO1866	2000500	2000898	+	7946.73	6320.69	2231.7	2386.63	ectC L-ectoine synthase
SCO1867	2000962	2001804	+	12242.1	10251.4	3717.38	3513.53	hydroxylase
SCO1868	2001886	2002980	-	489.421	370.523	416.687	599.206	hypothetical protein
SCO1869	2003040	2003753	-	569.136	401.568	302.695	198.975	hypothetical protein
SCO1870	2003846	2004454	-	782.758	808.529	554.639	168.199	hypothetical protein
SCO1871	2004598	2006127	-	1033.19	1637.44	1377.26	612.155	aldehyde dehydrogenase
SCO1872	2006250	2007023	+	540.588	554.235	432.55	359.332	IclR family transcriptional regulator
SCO1873	2007027	2007497	+	654.554	768.328	548.82	523.158	acetyltransferase
SCO1874	2007606	2007818	+	222.66	207.898	137.086	98.0788	hypothetical protein
SCO1875	2007938	2009392	+	939.052	753.339	524.848	670.448	secreted penicillin binding protein
SCO1876	2009469	2010041	+	231.758	155.725	90.5279	63.7817	RNA polymerase sigma factor
SCO1877	2010038	2010712	+	92.2622	51.0061	16.7212	17.0496	hypothetical protein
SCO1878	2010725	2011522	-	101.333	114.674	75.9059	80.2445	secreted protein
SCO1879	2011647	2012792	-	1.30685	3.83555	3.93374	3.42602	secreted pectinesterase
SCO1880	2012859	2014193	-	6.80732	9.59095	4.37207	6.7347	secreted pectate lyase
SCO1881	2014258	2015061	-	12.9827	15.7249	10.2093	14.7533	secreted protein
SCO1882	2015194	2016552	-	42.1169	62.1318	37.3417	53.5255	secreted sugar-binding protein
SCO1883	2016628	2018172	-	32.337	31.8283	16.5944	15.5529	xylanase
SCO1884	2018169	2019014	-	13.9306	11.5108	6.49469	9.7132	hypothetical protein
SCO1885	2019011	2020168	-	15.8356	18.7927	16.1905	14.988	oxidoreductase
SCO1886	2020165	2021061	-	23.7105	26.8453	15.6426	19.4851	integral membrane transport protein
SCO1887	2021058	2021993	-	23.1124	21.097	15.3312	16.9322	integral membrane transport protein
SCO1888	2022115	2023845	-	74.8896	98.1872	77.6826	67.7507	dihydroxy-acid dehydratase
SCO1889	2023842	2024750	-	47.5745	73.6526	72.3588	45.8003	dihydropicolinate synthase
SCO1890	2024747	2025415	-	56.9097	64.8247	79.1477	54.2078	transcriptional regulator
SCO1891	2025584	2026183	-	2.6137	5.75421	8.72689	13.176	hypothetical protein
SCO1892	2026325	2027572	+	7.75527	10.7419	9.67861	11.4446	integral membrane efflux protein
SCO1893	2027561	2027953	-	93.9618	129.648	213.056	232.318	lyase
SCO1894	2028038	2029210	-	42.3471	37.5925	53.515	17.4971	hypothetical protein
SCO1895	2029207	2030157	-	35.6165	31.4468	41.4946	21.0991	5-dehydro-4-deoxyglucarate dehydratase
SCO1896	2030392	2031201	+	4.62924	19.1778	25.6328	18.238	hypothetical protein
SCO1897	2031485	2032261	+	24.2658	104.735	261.651	58.4483	transcriptional regulator
SCO1898	2032364	2033734	+	19.9863	63.6832	323.426	44.4359	substrate binding protein
SCO1899	2033731	2034675	+	5.42375	49.4907	272.484	31.7661	integral membrane sugar transport protein
SCO1900	2034672	2035550	+	22.6	78.6445	314.797	34.84	integral membrane sugar transport protein
SCO1901	2035547	2036536	+	48.5654	116.601	483.468	54.3032	zinc-binding dehydrogenase
SCO1902	2036555	2036944	+	24.2229	36.8219	112.734	26.1979	hypothetical protein
SCO1903	2037030	2038229	+	1376.4	1213.6	3802.19	2880.65	transport associated protein
SCO1904	2038269	2038877	-	763.302	601.351	410.901	368.157	transcriptional regulator
SCO1905	2038879	2040480	-	201.179	217.953	621.345	1780.78	hypothetical protein
SCO1906	2040979	2042451	-	425.523	2181.51	4223.61	12944.1	secreted protein
SCO1907	2042736	2044163	-	1596.13	1335.79	2148.58	2339.25	hypothetical protein
SCO1908	2044380	2046221	+	1412.81	5216.92	7788.02	9355.04	large secreted protein
SCO1909	2046252	2046959	-	83.0714	130.055	177.554	177.92	hypothetical protein
SCO1910	2047117	2047614	-	68.5946	52.9259	154.367	152.61	alanine-rich protein
SCO1911	2047611	2048108	-	82.6787	62.8989	157.17	119.853	integral membrane protein
SCO1912	2048176	2049129	+	44.1663	41.4175	36.811	21.7595	dihydrodipicolinate synthase
SCO1913	2049114	2049380	-	12.3078	9.20355	66.9599	30.8491	small membrane protein
SCO1914	2049519	2049689	+	22.4037	34.52	26.3826	20.3582	hypothetical protein
SCO1915	2049745	2050473	+	118.51	148.439	153.889	201.015	hypothetical protein
SCO1916	2050524	2051513	-	2663.07	3584.74	1942.22	2556.18	transferase
SCO1917	2051523	2052116	-	85.0531	102.025	197.713	314.904	hypothetical protein
SCO1918	2052116	2052436	-	94.6705	70.9557	95.5919	162.705	integral membrane protein
SCO1919	2052555	2052887	-	3832.07	2877.79	2653.38	2104.62	hypothetical protein
SCO1920	2052884	2053354	-	4144.09	3094.89	2599.27	2009.74	hypothetical protein
SCO1921	2053372	2054628	-	10491.7	7503.43	5600.8	4011.85	aminotransferase
SCO1922	2054625	2055389	-	7922.82	5808.88	4542.6	3286.3	ABC transporter ATP-binding subunit
SCO1923	2055397	2055714	-	2498.17	1702.26	1389.42	999.497	dioxygenase ferredoxin subunit
SCO1924	2055711	2056895	-	8072.39	6199.4	4683.23	3465.45	hypothetical protein
SCO1925	2056956	2058377	-	10488.6	10326.9	7378.75	6695.79	hypothetical protein
SCO1926	2058374	2059132	-	2207.03	1367.74	942.399	740.379	DNA-binding protein
SCO1927	2059304	2060092	+	119.525	118.496	82.493	66.0631	aminoglycoside acetyltransferase
SCO1928	2060169	2061092	+	1218.31	989.492	575.438	465.979	ABC transporter, ATP-binding subunit
SCO1929	2061089	2061898	+	837.747	718.364	442.701	371.378	integral membrane transport protein
SCO1930	2061905	2062975	+	3632.22	2112.05	990.343	868.205	integral membrane transport protein
SCO1931	2062930	2063709	-	137.428	114.689	108.108	155.551	hypothetical protein
SCO1932	2063713	2064819	-	249.165	174.124	126.658	164.744	hypothetical protein
SCO1933	2064934	2065368	-	395.073	276.136	183.08	239.625	hypothetical protein
SCO1934	2065389	2066411	-	4794.61	4030.02	2269.54	1265.52	protoheme IX farnesyltransferase
SCO1935	2066713	2068800	+	21390.6	23271.2	17400.4	19370.5	transketolase
SCO1936	2068835	2069953	+	11940.9	12488.1	10893	12922.6	transaldolase
SCO1937	2069957	2071480	+	8738.49	9013.32	6255.12	7121.67	glucose-6-phosphate 1-dehydrogenase
SCO1938	2071477	2072532	+	4382.11	4350.06	3185.29	3391.21	hypothetical protein
SCO1939	2072529	2073314	+	2985.32	3045.38	2092.06	1950.74	6-phosphogluconolactonase
SCO1940	2073377	2074144	-	626.637	551.879	559.934	387.518	secreted protein
SCO1941	2074235	2075203	-	779.73	806.566	971.91	686.758	integral membrane protein
SCO1942	2075313	2076968	-	888.328	1057.92	1830.88	2170.72	pgi glucose-6-phosphate isomerase
SCO1943	2077084	2077419	-	999.166	1300.67	2160.43	4149.94	electron transport protein
SCO1944	2077633	2077941	-	2860.68	3016.35	2874.38	1633.3	secG preprotein translocase subunit SecG
SCO1945	2078015	2078791	-	8943.8	8989.97	7951	4210.78	tpiA triosephosphate isomerase
SCO1946	2078797	2080008	-	8666.9	9365.13	6573.81	3233.32	pgk phosphoglycerate kinase
SCO1947	2080143	2081153	-	32014.3	37600.8	24070.1	10559.4	glyceraldehyde-3-phosphate dehydrogenase
SCO1948	2081381	2084380	-	75.2823	166.102	128.164	519.27	zinc-binding carboxypeptidase
SCO1949	2084468	2084563	-	191.366	194.448	200.095	175.573	hypothetical protein
SCO1950	2084575	2085561	-	1731.45	1622.77	1571.11	1366.9	hypothetical protein
SCO1951	2085558	2086649	-	1677.89	1550.35	1318.64	1189.21	hypothetical protein
SCO1952	2086657	2087673	-	1621.42	1737.21	1362.96	1644.95	hypothetical protein
SCO1953	2087670	2089856	-	1792.38	1851.11	1463.42	1500.72	uvrC excinuclease ABC subunit C
SCO1954	2090209	2091159	+	86.4796	127.726	160.949	193.906	hypothetical protein
SCO1955	2091177	2091602	-	162.001	238.937	115.572	51.0532	iron sulphur binding protein
SCO1956	2091825	2092931	+	340.734	673.948	405.533	298.8	LacI family transcription regulator
SCO1957	2092928	2093836	+	298.028	601.824	375.591	333.317	fructokinase
SCO1958	2094274	2097318	-	2206.19	2177.91	4092.21	10544	uvrA excinuclease ABC subunit A
SCO1959	2097542	2098228	+	568.596	1117.83	1237.71	2173.99	mycothiol-dependent maleylpyruvate isomerase
SCO1960	2098289	2098945	+	525.062	746.513	758.6	962.091	hydrolase
SCO1961	2099149	2099622	-	109.08	149.215	175.472	198.351	3-dehydroquinate dehydratase
SCO1962	2099713	2100813	-	257.245	143.833	102.127	47.7814	ionic transporter
SCO1963	2100946	2101947	-	5198.92	3574.69	2393.79	865.115	integral membrane export protein
SCO1964	2102200	2104215	-	1393.78	1720.13	1948.29	3421.46	export associated protein
SCO1965	2104340	2104918	-	1475.63	2681.67	2991.99	6387.59	export associated protein
SCO1966	2105061	2107199	-	1044.67	1005.74	1037.92	4383.3	excinuclease ABC subunit B
SCO1967	2107239	2108117	-	181.159	161.471	254.366	642.534	integral membrane protein
SCO1968	2108409	2109278	+	120.629	800.146	12793.2	35801.6	secreted hydrolase
SCO1969	2109316	2109870	+	136.37	263.206	4071.24	8786.9	DNA-methyltransferase
SCO1970	2109895	2110338	-	25.2905	53.3292	160.031	234.557	dioxygenase
SCO1971	2110465	2111370	+	67.6466	157.679	591.941	935.028	hypothetical protein
SCO1972	2111367	2112302	+	138.76	164.55	315.281	265.391	sugar kinase
SCO1973	2112316	2113110	-	218.236	234.366	275.598	295.477	hypothetical protein
SCO1975	2114500	2115132	-	134.02	202.52	110.635	90.7354	hypothetical protein
SCO1976	2115347	2115826	+	153.844	194.854	216.176	217.287	integral membrane protein
SCO1977	2115989	2117479	+	383.115	425.761	360.294	529.298	putative oxidoreductase
SCO1978	2117630	2117905	-	202.701	130.406	203.844	100.683	AbaA-like protein
SCO1979	2117906	2118766	-	395.376	266.18	610.715	349.215	DNA-binding protein
SCO1980	2119050	2119763	+	443.478	469.048	748.349	442.943	hypothetical protein
SCO1981	2119760	2120194	+	244.766	248.928	392.716	249.896	hypothetical protein
SCO1982	2120213	2120395	-	42.3562	53.321	107.105	141.194	hypothetical protein
SCO1983	2120551	2121240	-	36.6932	27.9963	25.1944	46.7103	hypothetical protein
SCO1984	2121378	2122775	-	57.4649	55.6152	64.053	65.1392	hydrolase
SCO1985	2122775	2124631	-	224.359	92.8092	145.957	562.535	integral membrane protein
SCO1986	2124799	2125581	-	42.1598	47.9453	52.5977	41.6702	hypothetical protein
SCO1987	2125668	2126168	+	38.1197	39.1191	43.3402	23.4541	hypothetical protein
SCO1988	2126165	2126716	+	94.6796	96.6423	104.832	43.3061	hypothetical protein
SCO1989	2126802	2127773	-	365.726	471.371	790.634	706.193	aminopeptidase
SCO1990	2127828	2128541	-	105.638	118.131	69.117	36.8648	hypothetical protein
SCO1991	2128658	2129218	+	319.082	553.537	758.905	721.275	hypothetical protein
SCO1992	2129270	2129776	-	86.4029	101.646	772.482	258.238	integral membrane protein
SCO1993	2129838	2130524	-	114.144	146.903	1628.64	693.587	hypothetical protein
SCO1994	2130596	2130952	+	45.7891	52.9353	31.7236	32.4851	integral membrane protein
SCO1995	2130961	2131341	-	125.513	130.031	206.411	232.494	hypothetical protein
SCO1996	2131391	2131993	-	352.915	387.019	535.386	537.7	dephospho-CoA kinase
SCO1997	2132026	2132964	-	819.88	438.385	1338.34	1507.03	hypothetical protein
SCO1998	2133121	2134629	-	91015.9	69173.5	72445.7	40850.9	rpsA 30S ribosomal protein S1
SCO1999	2135154	2135816	+	340.231	213.996	247.848	157.356	hypothetical protein
SCO2000	2135883	2138879	+	888.292	609.022	467.9	246.331	ATP-binding RNA helicase
SCO2001	2138930	2140723	-	1786.02	3030.36	3340.6	4628.4	secreted protein
SCO2002	2141042	2141398	-	145.773	69.4126	27.4784	43.6363	hypothetical protein
SCO2003	2141659	2144382	-	5321.3	4951.86	3386.77	4793.1	DNA polymerase I
SCO2004	2144639	2146918	+	1004.95	1821.68	1006.57	1183.45	formate dehydrogenase
SCO2005	2146962	2147501	+	385.864	437.252	464.982	211.85	hypothetical protein
SCO2006	2147859	2148404	+	120.602	147.297	101.008	108.335	hypothetical protein
SCO2007	2148401	2148997	+	49.1973	64.0664	43.1038	80.2883	hypothetical protein
SCO2008	2149264	2150520	+	657.284	3721.16	7182.17	23818.4	branched chain amino acid binding protein
SCO2009	2150635	2151567	+	177.453	757.587	1543.76	4303.08	branched chain amino acid transport permease
SCO2010	2151573	2153399	+	283.143	1188.72	2105.29	5554.03	branched chain amino acid transport permease
SCO2011	2153405	2154334	+	211.063	697.321	1209.95	3349.79	branched chain amino acid transport ATP-binding protein
SCO2012	2154331	2155047	+	215.128	630.597	1054.59	2532.97	branched chain amino acid transport ATP-binding protein
SCO2013	2155123	2155779	-	2618.53	2078.34	1825.46	1158.84	two-component system response regulator
SCO2014	2156337	2157773	-	2216.81	3544.14	5378.4	8614.69	pyruvate kinase
SCO2015	2157990	2159798	+	1037.75	2684.45	1689.11	436.693	nucleotidase
SCO2016	2159817	2161229	-	46.7033	68.6709	360.935	277.027	monooxygenase
SCO2017	2161226	2162584	-	60.9161	48.3286	126.97	88.7325	amino acid decarboxylase
SCO2018	2162746	2165253	-	664.88	1359.5	1270.01	1468.95	aminopeptidase
SCO2019	2165374	2165724	-	76.3681	123.864	80.0244	193.458	chorismate mutase
SCO2020	2165859	2166758	+	138.085	222.098	191.467	296.812	hypothetical protein
SCO2021	2166835	2167428	+	104.604	163.403	343.088	633.188	hypothetical protein
SCO2022	2167476	2168234	-	232.185	303.019	178.056	179.944	hypothetical protein
SCO2023	2168433	2169291	+	718.669	571.051	139.134	85.1961	hypothetical protein
SCO2024	2169305	2170222	+	469.956	381.604	121.3	95.7019	chitosanase (secreted protein)
SCO2025	2170384	2171847	-	1542.01	1173.36	1625.35	861.861	gltD glutamate synthase subunit beta
SCO2026	2171840	2176384	-	3480.37	1872.77	5193.3	2159.86	glutamate synthase large subunit
SCO2027	2176826	2177557	-	100.281	72.1119	550.364	97.8809	hypothetical protein
SCO2028	2177792	2179321	+	10.9242	10.3563	17.4365	15.6483	hypothetical protein
SCO2029	2179318	2180595	+	1.5032	3.06962	2.98202	3.30867	secreted protein
SCO2030	2180592	2181770	+	2.37443	2.30192	3.40309	3.36735	hypothetical protein
SCO2031	2181758	2183161	+	3.68128	2.684	2.87244	6.34585	hypothetical protein
SCO2032	2183119	2184333	+	3.12604	5.37095	5.85445	3.36735	hypothetical protein
SCO2033	2184330	2185154	+	10.4457	4.60266	2.87244	2.35496	citrate lyase beta chain
SCO2034	2185228	2186259	-	2824.13	3661.02	2893.24	2722.8	prolipoprotein diacylglyceryl transferase
SCO2035	2186336	2187163	-	55.4494	75.165	663.047	190.597	hypothetical protein
SCO2036	2187211	2188026	-	605.278	860.964	1690.53	601.826	trpA tryptophan synthase subunit alpha
SCO2037	2188023	2189306	-	1230.11	1595.02	2874.47	1173.45	tryptophan synthase subunit beta
SCO2038	2189421	2189612	-	337.59	406.886	379.807	272.661	hypothetical protein
SCO2039	2189633	2190442	-	2425.68	1849.3	1381.11	997.202	trpC indole-3-glycerol-phosphate synthase
SCO2040	2190560	2191006	-	633.939	543.847	308.198	173.592	hypothetical protein
SCO2041	2191109	2191360	-	2441.22	2444.01	1773.69	1331.06	hypothetical protein
SCO2042	2191505	2192140	-	621.91	610.602	389.56	334.359	hypothetical protein
SCO2043	2192224	2193732	-	922.227	852.993	563.636	556.694	anthranilate synthase component I
SCO2044	2193744	2194130	-	171.729	146.895	112.942	96.8466	hisI phosphoribosyl-AMP cyclohydrolase
SCO2045	2194212	2194847	+	541.245	1078.32	778.493	604.261	hypothetical protein
SCO2046	2194858	2196012	-	237.13	205.572	167.322	133.696	integral membrane efflux protein
SCO2047	2196122	2196709	-	257.586	201.348	146.31	186.555	DNA-binding protein
SCO2048	2196793	2197548	-	1385.18	1546.21	1079.21	1018.7	imidazole glycerol phosphate synthase subunit HisF
SCO2049	2197545	2197949	-	1091.24	1237.01	831.876	824.63	hypothetical protein
SCO2050	2197966	2198688	-	1541.04	1588.65	1236.23	1070.57	phosphoribosyl isomerase A
SCO2051	2198706	2199374	-	1536.63	1129.45	790.98	664.662	hisH imidazole glycerol phosphate synthase subunit HisH
[truncated: 5,734 more rows]
