# Supplementary material for: The dynamic transcriptional and translational landscape of the model antibiotic producer Streptomyces coelicolor A3(2)
Source: Nat Commun. 2016 Jun 2;7:11605. doi: 10.1038/ncomms11605 (PMC4895711; doi:10.1038/ncomms11605)
Supplement: Supplementary Dataset 5 — Compilation of genes differentially expressed at different growth phases. [file ncomms11605-s6.xlsx]

## Sheet: Sheet1
Supplementary Data 5. Compilation of genes differentially expressed at different growth phases. The expression values for replicate data were merged as a normalized value by DESeq. Among the four time points, only genes have normalized mRNA expression level greater than cutoff value (= 32.8; see Methods) for at least one time point were considered. Comparing every two time points, genes having mR…
Gene	M vs. T		M vs. L		M vs. S		T vs. L		T vs. S		L vs. S
	FC	pval	FC	pval	FC	pval	FC	pval	FC	pval	FC	pval
SCO0026	2.1186	0.00076172	1.31397	0.238399	0.588389	0.0120765	0.620208	0.0251832	0.277725	3.10055e-09	0.447794	0.000209503
SCO0033	62.2903	1.06459e-09	62.3542	8.91429e-10	201.566	1.34007e-13	1.00103	1	3.23592	0.0232696	3.2326	0.0236637
SCO0044	0.463503	0.010681	0.253322	7.61553e-05	0.134531	4.29412e-08	0.546538	0.122638	0.290249	0.00154674	0.531068	0.159332
SCO0055	1.58299	0.0205247	1.04649	0.73486	0.443777	0.000146035	0.66108	0.0475065	0.28034	9.81166e-10	0.424064	2.98567e-05
SCO0058	1.19623	0.401462	0.783848	0.21963	0.330871	1.2282e-07	0.655267	0.0376255	0.276595	7.3006e-10	0.422111	3.70551e-05
SCO0064	0.958323	0.832166	0.624322	0.0357902	1.50034	0.0764015	0.651474	0.0571128	1.56559	0.0394471	2.40315	9.90941e-05
SCO0065	2.34717	0.0753941	2.01644	0.146411	3.13591	0.0132262	0.859095	0.749589	1.33604	0.487579	1.55517	0.298801
SCO0066	1.92816	0.140238	1.16564	0.783605	3.27927	0.00655014	0.604532	0.259593	1.70072	0.196737	2.81329	0.0160798
SCO0072	2.35808	9.48919e-05	2.9659	9.70538e-07	2.24021	0.000247251	1.25776	0.309318	0.950014	0.776785	0.755323	0.188521
SCO0075	1.02399	0.997955	1.80886	0.0930609	3.11502	0.000474385	1.76648	0.0944134	3.04203	0.000292698	1.72209	0.0740371
SCO0079	1.68849	0.361335	3.62127	0.00288851	7.91391	7.23526e-08	2.14468	0.0330925	4.68698	1.59273e-06	2.1854	0.0121501
SCO0080	0.706389	0.181241	0.77803	0.385758	2.05127	0.0236905	1.10142	0.731992	2.90388	0.000182915	2.63649	0.00141861
SCO0084	0.902023	0.759288	1.21572	0.576616	2.1574	0.0134282	1.34778	0.342239	2.39173	0.00302748	1.77458	0.0619867
SCO0096	1.25263	0.278687	0.602305	0.0326439	0.685994	0.118286	0.480833	0.00134494	0.547644	0.00698186	1.13895	0.566511
SCO0102	0.835661	0.351744	0.37827	1.28202e-05	0.306437	2.09702e-07	0.45266	0.000500326	0.366701	1.30118e-05	0.810102	0.432632
SCO0103	0.824376	0.294044	0.335395	1.4783e-07	0.239905	2.37942e-11	0.406847	2.10137e-05	0.291014	8.1741e-09	0.71529	0.137224
SCO0104	0.891508	0.53329	0.347296	5.08e-06	0.113169	9.38513e-18	0.38956	7.06725e-05	0.126941	4.0613e-16	0.325857	1.70488e-05
SCO0106	1.42118	0.447113	6.04229	9.50966e-06	4.68748	0.000130421	4.25161	0.000110753	3.29831	0.00113255	0.775779	0.498372
SCO0107	2.31606	0.0010504	4.44359	6.46843e-09	4.865	7.87114e-10	1.9186	0.0056467	2.10055	0.00151491	1.09484	0.746801
SCO0110	1.65757	0.0790081	2.02193	0.00918057	2.83213	6.35909e-05	1.21982	0.400208	1.7086	0.0197461	1.4007	0.154647
SCO0119	1.18314	0.651371	26.5669	5.22522e-22	4.45223	6.19729e-06	22.4546	5.8188e-22	3.76307	1.89074e-05	0.167585	6.12009e-10
SCO0120	1.70656	0.275377	11.6565	6.94517e-11	7.08764	3.58586e-07	6.83043	4.86089e-09	4.15318	1.45019e-05	0.608041	0.0899597
SCO0121	1.4975	0.521279	17.1733	2.99045e-14	10.1125	2.41985e-09	11.468	9.99228e-14	6.7529	9.5731e-09	0.588848	0.0455545
SCO0124	1.34868	0.864481	14.3499	5.43241e-05	14.3988	4.78138e-05	10.6399	7.86555e-05	10.6762	5.40191e-05	1.00341	0.987167
SCO0126	1.30351	0.532567	8.41351	4.09471e-06	8.12644	4.62676e-06	6.4545	3.27202e-05	6.23428	2.75619e-05	0.96588	0.975466
SCO0127	0.734939	0.324455	4.464	3.916e-09	3.49141	6.27799e-07	6.07397	1.94319e-12	4.7506	4.76831e-10	0.782125	0.306663
SCO0131	18.2937	1.63706e-09	197.89	8.17589e-23	210.589	2.49163e-23	10.8174	1.65607e-08	11.5116	3.44586e-09	1.06417	0.810765
SCO0132	1.11319	0.455258	1.67053	0.0129207	3.75795	6.82324e-10	1.50067	0.0736416	3.37584	1.39069e-08	2.24955	0.000115793
SCO0135	1.41863	0.443612	7.20784	7.62697e-09	6.14476	7.84315e-08	5.08083	1.30395e-07	4.33146	8.6173e-07	0.852512	0.627853
SCO0141	1.73473	0.187487	4.20393	0.00043812	18.0735	4.38262e-11	2.42339	0.0205487	10.4186	7.87533e-09	4.2992	0.000211139
SCO0147	0.750122	0.142588	0.699413	0.0730943	0.460418	0.000274601	0.932399	0.726001	0.613791	0.0256285	0.658293	0.0666131
SCO0150	0.693746	0.102034	0.589777	0.0229535	0.472787	0.0011662	0.850133	0.514653	0.681499	0.0983402	0.801638	0.351113
SCO0151	0.652635	0.187505	0.330602	0.00284837	0.184905	1.13924e-05	0.506566	0.084767	0.283321	0.00134581	0.559297	0.204737
SCO0152	0.58914	0.0774909	0.597766	0.0809178	0.238233	8.93982e-06	1.01464	1	0.404375	0.00517396	0.398539	0.00768199
SCO0154	1.18956	0.431631	1.00683	0.891816	0.121218	3.46673e-08	0.846387	0.561716	0.101902	1.81077e-10	0.120396	1.23458e-08
SCO0162	0.820033	0.750975	0.847644	0.803444	8.75809	0.00367589	1.03367	1	10.6802	0.000957769	10.3323	0.00129983
SCO0165	0.756605	0.454077	1.76094	0.110947	3.44306	0.000186239	2.32742	0.012616	4.55067	1.89847e-06	1.95524	0.0330844
SCO0166	1.32962	0.279202	2.06495	0.00643427	4.70739	5.01277e-09	1.55303	0.0875944	3.54039	4.02927e-07	2.27966	0.00114164
SCO0167	1.17183	0.903295	1.0251	1	14.7424	0.00382179	0.874783	0.881909	12.5806	0.00419016	14.3814	0.00288723
SCO0171	2.18403	0.566262	0.837183	0.843572	12.7849	0.0316503	0.38332	0.402445	5.8538	0.0915744	15.2713	0.0163001
SCO0174	0.739121	0.804926	0.223049	0.135356	7.33372	0.026434	0.301776	0.224455	9.92221	0.0114907	32.8794	0.00055112
SCO0175	0.340823	0.00309375	0.162708	2.21298e-05	0.128801	9.43702e-07	0.477398	0.148598	0.377911	0.033801	0.791605	0.682842
SCO0178	0.629593	0.0723095	0.232269	1.61961e-07	0.125248	3.45199e-12	0.368919	0.000350828	0.198935	5.96101e-08	0.539238	0.0913716
SCO0180	0.969817	0.860843	0.433127	0.125645	3.88101	0.00146845	0.446607	0.182092	4.0018	0.000254777	8.96044	2.58495e-06
SCO0181	1.16616	0.798954	0.602245	0.293873	10.7973	3.26831e-08	0.516433	0.161273	9.25884	3.93326e-08	17.9284	8.79506e-11
SCO0184	0.298699	0.343591	0.0665603	0.0332257	0.226363	0.209076	0.222834	0.211503	0.757832	0.763846	3.40088	0.322316
SCO0192	0.327647	0.334656	0.0559372	0.0105552	0.082745	0.0247751	0.170724	0.0867366	0.252543	0.163458	1.47925	0.697327
SCO0193	0.471643	0.289137	0.0508901	1.86033e-05	0.0745789	0.000136077	0.1079	0.000656043	0.158126	0.00323541	1.46549	0.539858
SCO0194	1.05252	0.945725	0.0458385	9.29843e-39	0.184564	3.82242e-16	0.0435513	5.65652e-39	0.175354	1.23231e-16	4.02639	7.17501e-10
SCO0195	1.2418	0.263346	0.0385937	9.25084e-40	0.15568	2.02192e-18	0.0310789	3.36063e-44	0.125367	1.31989e-22	4.03383	1.05908e-08
SCO0196	0.98374	0.917467	0.0203211	1.16422e-37	0.118184	4.64885e-20	0.020657	3.83864e-37	0.120137	4.83891e-20	5.8158	5.0354e-07
SCO0203	1.50836	0.0307456	2.05485	0.000269891	4.65367	9.12695e-14	1.3623	0.130297	3.08524	1.90178e-08	2.26473	3.60671e-05
SCO0204	2.21837	0.0010121	2.3924	0.000329324	10.5193	1.71665e-18	1.07845	0.746496	4.74188	6.20767e-10	4.39695	4.98623e-09
SCO0208	0.778164	0.291328	0.608911	0.091907	3.72142	4.74591e-06	0.782498	0.507146	4.78231	5.67255e-09	6.1116	5.09763e-10
SCO0209	0.623673	0.557637	0.828923	0.795393	6.68363	0.0289873	1.3291	0.779883	10.7166	0.00574487	8.06303	0.0132379
SCO0214	1.56643	0.545094	1.20666	0.750422	7.41008	0.0330756	0.770324	0.810265	4.73055	0.0999008	6.14099	0.0607424
SCO0215	1.42453	0.613099	0.686432	0.516751	9.07591	3.6592e-05	0.481864	0.209252	6.37114	0.000147849	13.2219	1.67152e-06
SCO0222	1.07122	0.686883	1.32087	0.152221	0.441246	5.87102e-05	1.23305	0.302352	0.411911	8.15014e-06	0.334057	5.29314e-08
SCO0223	1.0574	0.740698	1.26512	0.24944	0.39198	1.45982e-05	1.19644	0.411379	0.370701	2.37125e-06	0.309837	4.1758e-08
SCO0224	0.78419	0.232361	0.511888	0.00533636	0.337528	1.95076e-05	0.65276	0.0985695	0.430416	0.00148609	0.659379	0.144741
SCO0225	0.404901	0.0194761	0.342168	0.00836721	0.120459	1.48392e-06	0.845067	0.741755	0.297502	0.00635307	0.352046	0.0192475
SCO0226	0.497631	0.00127064	0.613294	0.0230934	0.289314	4.31689e-08	1.23243	0.358158	0.581382	0.0173188	0.471738	0.00111841
SCO0231	0.896761	0.617927	1.76246	0.00519835	0.581457	0.00898648	1.96536	0.000924407	0.648396	0.0321355	0.329912	6.76421e-08
SCO0236	1.36851	0.314512	1.81767	0.040071	2.00262	0.0134	1.32822	0.29527	1.46336	0.132661	1.10175	0.704035
SCO0242	1.28755	0.256258	3.23709	5.73637e-08	3.99428	3.03604e-10	2.51415	1.02244e-05	3.10224	6.8064e-08	1.23391	0.342311
SCO0243	1.57375	0.0562243	3.37242	6.61697e-08	5.21338	6.08268e-13	2.14292	0.000281144	3.31271	1.80599e-08	1.54589	0.0455056
SCO0244	0.857472	0.445508	0.422843	4.50075e-05	0.591894	0.0105508	0.493127	0.00087375	0.690278	0.0686942	1.3998	0.114139
SCO0245	1.14041	0.576502	0.94515	0.692282	0.470271	0.000137268	0.828782	0.326657	0.412371	9.83551e-06	0.497562	0.000582314
SCO0246	1.13759	0.53974	0.977969	0.873742	0.505962	0.00050672	0.859688	0.431579	0.444768	3.60676e-05	0.51736	0.000822042
SCO0249	0.678553	0.0649879	0.390841	9.8537e-06	0.251727	3.24588e-10	0.575992	0.00901475	0.370976	4.42556e-06	0.644063	0.0528813
SCO0251	0.613682	0.122897	0.552101	0.0738408	0.217606	2.14608e-05	0.899653	0.803083	0.354591	0.00465405	0.394142	0.0161233
SCO0252	0.966394	0.925153	0.745556	0.199542	0.421062	0.000198373	0.771482	0.239089	0.435705	0.000232027	0.564763	0.014455
SCO0253	1.42055	0.285149	0.75483	0.414796	0.470792	0.0298978	0.531363	0.0578985	0.331414	0.00105795	0.623705	0.176494
SCO0254	1.45594	0.0961583	2.63561	6.4012e-05	1.88499	0.00700509	1.81025	0.015081	1.29469	0.282965	0.7152	0.168034
SCO0255	1.87911	0.0658052	2.09403	0.0285052	1.16378	0.662095	1.11437	0.714995	0.619325	0.148493	0.555761	0.0735523
SCO0256	6.32851	1.09975e-05	1.05975	0.877755	2.21366	0.0533621	0.167456	1.63928e-05	0.349792	0.00585543	2.08885	0.075489
SCO0257	6.1326	3.50159e-06	1.41699	0.365981	2.5855	0.0156514	0.231058	9.6242e-05	0.421599	0.0116964	1.82465	0.122076
SCO0258	5.77391	5.50703e-06	1.31195	0.557244	2.54385	0.0203693	0.227221	4.83099e-05	0.440577	0.012743	1.93898	0.0807951
SCO0259	5.7641	4.73668e-09	1.48461	0.195306	2.27066	0.00627329	0.257562	1.9387e-06	0.393932	0.00049147	1.52947	0.146036
SCO0263	0.830441	0.354973	0.612587	0.0289056	0.299262	5.04389e-07	0.737665	0.198747	0.360365	2.50897e-05	0.488522	0.00432057
SCO0268	16.682	1.14813e-10	19.8281	9.56216e-12	46.7272	3.71261e-17	1.18859	0.655424	2.80105	0.00423744	2.35661	0.0158437
SCO0269	5.43425	0.00176394	4.39001	0.00548455	4.36535	0.00552456	0.807841	0.665367	0.803302	0.657016	0.994382	1
SCO0270	3.63816	0.0145218	3.54279	0.0194989	2.99135	0.0380319	0.973785	0.902778	0.822215	0.675073	0.844349	0.782623
SCO0276	0.754965	0.263792	1.52463	0.0460021	0.776298	0.327505	2.01947	0.00163231	1.02826	0.881938	0.509171	0.00247824
SCO0278	0.45877	0.0275773	0.71883	0.359909	3.08431	0.000337781	1.56686	0.250795	6.72299	3.33353e-09	4.29074	5.82227e-06
SCO0284	2.24193	0.024235	4.02504	2.26863e-05	8.00842	4.19291e-11	1.79534	0.0334242	3.57211	1.75345e-06	1.98965	0.010697
SCO0286	2.31061	0.0026802	4.10977	6.13526e-07	4.58165	4.06237e-08	1.77865	0.0352468	1.98287	0.00673286	1.11482	0.59398
SCO0287	2.92533	0.00283531	1.50631	0.219461	1.49981	0.225246	0.51492	0.068469	0.512697	0.0597454	0.995682	0.985964
SCO0297	5.82268	1.28401e-06	5.82478	1.01238e-06	4.96383	8.08988e-06	1.00036	0.994672	0.852499	0.614539	0.852191	0.614505
SCO0298	0.91321	0.738652	1.2225	0.30089	1.92224	0.00116511	1.33868	0.162875	2.10492	0.000240154	1.57238	0.0244894
SCO0300	1.19803	0.315462	2.72458	1.40824e-06	4.7334	1.94416e-13	2.27421	9.26486e-05	3.95098	2.88254e-11	1.7373	0.00525479
SCO0301	1.15804	0.579227	2.11023	0.0087175	2.3344	0.00263113	1.82224	0.0336108	2.01582	0.0106366	1.10623	0.74734
SCO0305	1.88592	0.00274479	4.63863	4.56955e-13	6.94675	6.31903e-19	2.45961	6.97112e-06	3.68349	1.52957e-10	1.49759	0.0504607
SCO0308	1.7602	0.0237406	4.33355	3.39185e-09	6.88775	3.25638e-14	2.46196	0.000104983	3.91304	7.19026e-09	1.5894	0.0535588
SCO0314	1.5481	0.393915	1.33966	0.711592	3.91131	0.000608085	0.865353	0.716588	2.52652	0.00698969	2.91964	0.00296013
SCO0315	1.2555	0.713061	4.0695	0.0178771	57.7883	5.64427e-09	3.24134	0.0409245	46.0281	7.3776e-09	14.2003	1.7051e-05
SCO0320	1.08932	0.802779	1.69303	0.235667	15.8773	2.24718e-15	1.5542	0.373204	14.5754	2.78696e-16	9.37804	5.14492e-12
SCO0321	1.56466	0.0897556	1.54319	0.114088	3.17114	3.84746e-06	0.986279	0.931869	2.02673	0.00214478	2.05492	0.00192349
SCO0323	35.0921	5.1e-06	51.3528	7.0069e-07	79.5189	6.75644e-08	1.46337	0.559059	2.266	0.184652	1.54848	0.460092
SCO0324	71.7255	1.63758e-08	82.8921	6.84953e-09	196.141	4.64725e-11	1.15568	0.830303	2.7346	0.0909721	2.36622	0.139555
SCO0325	Inf	0.258459	Inf	4.51545e-06	Inf	1.23247e-15	8.91596	0.000140714	37.2934	6.00993e-15	4.18276	4.26907e-05
SCO0326	1.5049	0.0955295	1.54661	0.0727416	2.8106	4.73542e-05	1.02771	0.875327	1.86763	0.010912	1.81727	0.0224811
SCO0329	1.40308	0.10883	1.64338	0.0225339	2.26984	0.000192222	1.17127	0.484094	1.61775	0.0267649	1.3812	0.142729
SCO0333	1.60064	0.421153	2.16164	0.13617	2.71054	0.0276537	1.35048	0.523143	1.6934	0.155576	1.25392	0.50269
SCO0335	2.21062	0.0017077	0.847151	0.782687	1.08385	0.550816	0.383219	0.000613126	0.490291	0.00910498	1.2794	0.371112
SCO0336	0.785211	0.387046	0.602712	0.0671913	0.447233	0.00563564	0.767579	0.326243	0.56957	0.0514356	0.742035	0.398134
SCO0340	1.5835	0.0293048	0.746915	0.268467	0.394692	0.000192194	0.471686	0.00103489	0.249253	3.01467e-09	0.52843	0.0085641
SCO0342	0.864647	0.790884	0.772986	0.569146	2.48724	0.00691997	0.89399	0.803654	2.87659	0.00134414	3.2177	0.000835459
SCO0347	0.895411	0.485971	0.655808	0.0468443	1.36066	0.293894	0.73241	0.179263	1.51959	0.0726301	2.07479	0.00197414
SCO0348	0.875947	0.567146	0.960819	0.831073	2.15365	0.00504452	1.09689	0.773666	2.45865	0.000427046	2.24147	0.00205314
SCO0349	0.984328	0.986145	0.802232	0.495455	2.0174	0.00724295	0.815005	0.524132	2.04952	0.00430505	2.51473	0.000643812
SCO0350	1.16482	0.648871	0.805264	0.503001	2.18421	0.0074431	0.691318	0.228935	1.87514	0.0218673	2.71241	0.000670373
SCO0351	1.03332	0.866947	0.745367	0.263862	1.86389	0.0074633	0.721329	0.188225	1.80378	0.0100141	2.50064	0.000133361
SCO0352	1.22914	0.366954	0.875724	0.542805	2.82092	2.10137e-06	0.71247	0.124321	2.29504	7.05286e-05	3.22124	6.59635e-08
SCO0353	1.14199	0.523481	1.04574	0.780497	2.28614	0.00031858	0.915722	0.758005	2.0019	0.00213219	2.18614	0.000888781
SCO0354	1.79354	0.0413286	1.09801	0.85727	4.02721	3.14955e-07	0.612203	0.0716473	2.24539	0.000994469	3.66773	8.54071e-07
SCO0355	1.1356	0.880443	0.601816	0.231729	2.40355	0.0222058	0.529954	0.136884	2.11655	0.0292556	3.99383	0.000399005
SCO0358	0.649031	0.0874946	0.728691	0.215163	2.27405	0.000445934	1.12274	0.678122	3.50376	9.39447e-08	3.12073	1.87787e-06
SCO0359	0.821807	0.529101	0.884145	0.743087	2.17164	0.00152941	1.07585	0.78972	2.64252	7.42044e-05	2.45621	0.000391021
SCO0372	1.96176	0.0144345	0.663	0.114838	0.218057	8.06045e-07	0.337962	5.24065e-05	0.111154	2.36625e-13	0.328894	0.0008758
SCO0373	1.56095	0.151864	1.78868	0.0416303	2.70021	0.000181245	1.14589	0.565066	1.72985	0.0168985	1.50961	0.0821992
SCO0374	1.86467	0.465918	36.6967	8.3978e-06	310.579	2.934e-10	19.68	5.86762e-05	166.56	9.85978e-10	8.46339	0.00189712
SCO0375	0.943559	0.855073	0.875724	0.814548	2.12414	0.0639469	0.928108	0.992832	2.2512	0.0312004	2.42558	0.0308722
SCO0378	2.8208	0.0465293	7.98255	8.83073e-06	13.4068	4.16121e-09	2.82989	0.0066309	4.75282	1.10798e-05	1.67951	0.124438
SCO0379	0.988142	0.925357	6.86601	9.62167e-09	11.7981	5.35575e-13	6.94841	4.72816e-09	11.9397	7.33124e-14	1.71833	0.0578616
SCO0380	0.533406	0.0504018	5.43936	5.86986e-07	7.96242	6.87196e-10	10.1974	1.10385e-11	14.9275	1.18001e-15	1.46385	0.163273
SCO0381	2.77621	0.00801478	44.5809	1.66633e-19	158.897	5.74366e-29	16.0582	1.81355e-13	57.2352	2.03938e-23	3.56424	0.000198714
SCO0382	6.97898	0.000235455	87.8697	4.40138e-15	357.739	1.14148e-21	12.5906	8.07512e-08	51.2595	1.46504e-14	4.07125	0.00131041
SCO0383	2.61245	0.00988732	26.3086	9.94273e-16	87.5812	2.86406e-24	10.0704	4.91064e-10	33.5245	8.99121e-19	3.329	0.000505655
SCO0384	4.55979	0.00717425	48.9529	8.21361e-11	143.577	5.20871e-15	10.7358	3.96189e-06	31.4876	2.13227e-10	2.93295	0.0217273
SCO0385	2.69131	0.0686197	27.6271	2.34333e-08	87.0539	2.4931e-12	10.2653	1.72414e-05	32.3462	1.42415e-09	3.15103	0.0208887
SCO0386	3.94493	0.000457214	39.4379	4.27941e-19	130.996	1.23927e-28	9.9971	9.89503e-11	33.2062	2.2472e-20	3.32159	0.000251904
SCO0387	4.63005	8.30938e-07	68.2677	5.55751e-36	245.111	1.49811e-52	14.7445	8.72795e-21	52.9391	5.92437e-38	3.59044	7.724e-07
SCO0388	2.49511	0.0348493	36.996	4.2707e-15	109.149	8.96341e-22	14.8274	8.86916e-11	43.7451	8.11046e-18	2.95029	0.00342195
SCO0389	4.27396	0.000452311	43.4385	6.03498e-19	166.084	1.14147e-29	10.1635	1.02289e-10	38.8594	1.40981e-21	3.82342	4.903e-05
SCO0390	2.10287	0.0571383	20.3509	2.62199e-16	77.8597	1.7955e-29	9.67767	4.56272e-12	37.0255	9.18021e-26	3.82587	4.57078e-06
SCO0391	3.12477	0.0460199	37.449	6.43065e-10	145.418	1.70763e-15	11.9845	1.42805e-06	46.5373	2.35765e-12	3.88311	0.0032694
SCO0392	3.1327	0.00286989	37.6311	9.74759e-19	202.507	7.01023e-32	12.0123	8.48671e-12	64.6429	2.1035e-25	5.38138	7.27674e-07
SCO0393	4.01593	0.00151301	57.5421	6.73395e-19	313.99	7.70029e-31	14.3285	8.82388e-12	78.1861	3.26326e-24	5.4567	2.46649e-06
SCO0394	3.29745	0.0179614	50.3708	1.32421e-14	251.689	7.05974e-24	15.2757	5.76364e-10	76.3285	1.07171e-19	4.99672	4.73077e-05
SCO0395	4.48739	0.000437539	61.2759	2.96725e-19	291.371	4.42318e-30	13.6551	2.97822e-11	64.9311	1.8226e-22	4.75507	1.4137e-05
SCO0396	4.22181	3.19302e-05	54.3215	6.3735e-29	269.954	3.80962e-47	12.8669	4.39627e-17	63.9427	6.52551e-36	4.96957	1.09638e-08
SCO0397	2.52999	0.0365915	31.7216	5.71862e-14	138.536	5.51539e-23	12.5382	9.23725e-10	54.7577	3.58537e-19	4.36725	0.000100118
SCO0398	2.76136	0.00286124	35.5577	5.12666e-31	209.38	3.46192e-60	12.8769	2.51412e-22	75.825	5.83577e-53	5.88846	2.85658e-14
SCO0399	1.77296	0.149151	25.4697	1.29507e-16	127.283	5.90438e-30	14.3656	1.43644e-13	71.7912	9.26488e-28	4.99743	7.6864e-07
SCO0400	2.51906	0.0054146	23.2073	1.36765e-27	105.165	5.55586e-55	9.21268	1.6759e-19	41.7477	6.73566e-48	4.53155	2.90457e-12
SCO0401	2.16606	0.0453961	23.5695	1.68138e-16	96.7222	1.1805e-28	10.8813	6.16615e-12	44.6534	1.28137e-24	4.10369	7.08355e-06
SCO0402	1.44582	0.0922171	1.89517	0.00311184	3.79812	2.93955e-10	1.31079	0.210995	2.62696	1.40756e-06	2.00411	0.000366577
SCO0405	2.11299	0.000341549	4.14404	1.51573e-11	5.43448	2.17243e-15	1.96122	0.000803791	2.57193	2.12648e-06	1.3114	0.17112
SCO0409	2.10697	0.000593475	6.89668	6.00189e-18	43.9425	2.15776e-54	3.27327	2.39518e-08	20.8558	1.26344e-42	6.37155	6.29985e-20
SCO0411	0.815717	0.39188	1.5821	0.041265	2.8125	1.59858e-06	1.93952	0.00343051	3.44789	6.64581e-09	1.7777	0.00440228
SCO0412	0.988524	1	1.61159	0.0779399	2.65131	0.000246016	1.6303	0.0759051	2.68209	0.000161987	1.64515	0.0477197
SCO0414	1.38063	0.215877	1.5922	0.0566749	2.20663	0.000756865	1.15324	0.520637	1.59828	0.0292835	1.3859	0.134799
SCO0416	3.80063	0.0218776	13.9549	1.16631e-08	13.7882	1.24046e-08	3.67174	0.000133012	3.62787	0.000119369	0.988054	0.973367
SCO0417	1.86447	0.221932	12.9656	3.56648e-13	23.0787	3.86018e-20	6.95403	6.31101e-11	12.3782	2.29027e-18	1.78	0.0199135
SCO0419	1.93263	0.151471	2.74246	0.0185493	5.8715	8.68038e-06	1.41903	0.354047	3.03808	0.00129356	2.14096	0.0284895
SCO0421	1.21786	0.62039	1.56391	0.263975	5.7423	3.8876e-06	1.28415	0.544904	4.71507	1.44569e-05	3.67175	0.000342988
SCO0422	1.29596	0.391673	1.53611	0.168337	4.33839	5.06588e-07	1.18531	0.600764	3.34764	1.03854e-05	2.82427	0.000225473
SCO0426	2.97666	0.000847708	4.16323	1.38113e-05	0.427827	0.019414	1.39863	0.287517	0.143727	1.1912e-08	0.102763	4.53438e-11
SCO0430	0.742751	0.188174	0.621479	0.0305159	0.491061	0.00158123	0.836727	0.395099	0.661139	0.060377	0.790149	0.331246
SCO0431	2.35298	0.00177556	4.94777	1.24931e-09	5.8369	2.12918e-11	2.10277	0.00147132	2.48064	8.55453e-05	1.1797	0.497979
SCO0432	1.02523	0.926469	2.79856	7.13317e-05	10.0984	2.12215e-20	2.72969	2.84218e-05	9.84989	1.65563e-22	3.60842	4.73898e-09
SCO0433	0.670202	0.0848014	0.304156	8.0928e-06	0.952867	0.683115	0.453827	0.00408228	1.42176	0.18895	3.13282	3.60114e-05
SCO0435	0.677239	0.234738	0.188338	2.21303e-06	0.180628	9.34839e-07	0.278096	0.000278179	0.266713	0.000122329	0.959067	1
SCO0437	0.669451	0.0976813	0.483425	0.00204213	0.165732	3.79035e-12	0.722122	0.150714	0.247563	3.97298e-08	0.342828	4.47084e-05
SCO0438	0.75195	0.232502	0.60686	0.0351338	0.199159	3.47406e-10	0.807048	0.365193	0.264856	1.68433e-07	0.328179	1.97856e-05
SCO0439	0.644697	0.0376223	0.552234	0.00538334	0.172538	1.78261e-14	0.856579	0.486354	0.267626	5.84344e-09	0.312436	3.36307e-07
SCO0440	0.630889	0.0348566	0.509343	0.00245585	0.15209	1.99161e-14	0.807342	0.349484	0.241073	6.26569e-09	0.298601	1.07476e-06
SCO0441	0.885818	0.549484	0.302401	2.71668e-09	0.016181	3.43471e-54	0.341381	7.92601e-08	0.0182667	5.84535e-52	0.0535083	5.05683e-29
SCO0442	0.824848	0.336866	0.290506	1.70472e-09	0.0139819	5.11689e-55	0.352194	3.39017e-07	0.0169509	3.17747e-51	0.0481294	1.71779e-29
SCO0443	0.866492	0.533071	0.265566	6.3985e-10	0.0120438	1.33614e-50	0.306485	2.58584e-08	0.0138994	2.49386e-48	0.0453512	3.85152e-25
SCO0451	0.794003	0.391352	0.415793	0.000447476	0.250842	6.00476e-08	0.523667	0.0081016	0.315921	3.14014e-06	0.603287	0.0536361
SCO0453	1.61526	0.129515	1.61735	0.117416	2.2125	0.011641	1.00129	0.9521	1.36975	0.298835	1.36798	0.373018
SCO0458	0.711763	0.214412	0.592112	0.0463266	0.380228	0.00060526	0.831895	0.448473	0.534205	0.0252171	0.642155	0.166503
SCO0459	0.893209	0.583514	0.0914273	1.71341e-23	1.01676	0.940219	0.102358	1.80685e-21	1.13832	0.518353	11.121	5.44692e-24
SCO0460	0.829946	0.412042	0.688753	0.0920282	0.445639	0.000758631	0.829877	0.37987	0.536949	0.00939659	0.647023	0.0908986
SCO0466	0.806011	0.430672	2.03201	0.0179095	1.57196	0.140006	2.52107	0.00116206	1.9503	0.0165382	0.773599	0.368425
SCO0467	0.99638	0.924092	2.34476	0.0106573	2.21426	0.0164159	2.35328	0.00505972	2.2223	0.00701368	0.944343	0.880394
SCO0477	1.71043	0.0764317	2.11273	0.012006	2.46036	0.00179568	1.23521	0.448892	1.43845	0.159916	1.16454	0.569382
SCO0478	0.798145	0.274293	0.677913	0.0788559	0.347283	7.03124e-06	0.849361	0.495586	0.435112	0.000469952	0.512282	0.00618025
SCO0479	1.12629	0.579228	0.901119	0.585684	0.217116	4.46198e-11	0.800079	0.262651	0.192771	6.68644e-13	0.24094	1.08998e-09
SCO0482	0.893076	0.980219	1.33628	0.298539	2.04627	0.0162192	1.49627	0.224719	2.29126	0.00789609	1.53132	0.196133
SCO0483	0.907053	0.615367	0.764695	0.195636	0.456253	0.000751213	0.843055	0.419317	0.503005	0.00342211	0.596646	0.0398089
SCO0484	0.713305	0.128888	0.509516	0.00240072	0.282723	9.62366e-08	0.714304	0.122229	0.396357	8.26196e-05	0.554885	0.0201927
SCO0485	0.640047	0.0256454	0.636352	0.0242531	0.378191	5.79981e-06	0.994228	0.96278	0.59088	0.0171603	0.59431	0.0217838
SCO0486	0.768783	0.239772	0.565496	0.00637273	0.0485851	1.10182e-29	0.735573	0.119968	0.0631974	1.17712e-25	0.0859159	7.84028e-20
SCO0489	2.32067	0.000633735	0.443146	0.00809714	6.86363	5.04619e-15	0.190956	2.34366e-09	2.95761	9.60508e-07	15.4884	4.76939e-24
SCO0490	0.88096	0.546652	0.158102	1.06056e-13	1.3358	0.187453	0.179466	5.15912e-12	1.5163	0.0481917	8.44894	6.06608e-18
SCO0491	1.12327	0.603998	0.559452	0.00498083	2.42366	2.21222e-05	0.498055	0.000858807	2.15768	0.000133733	4.3322	3.38083e-12
SCO0492	1.09723	0.482368	0.296517	9.02651e-09	4.40005	1.30118e-13	0.27024	2.31382e-10	4.01013	3.4739e-12	14.8391	5.49869e-35
SCO0493	0.929497	0.843065	0.247036	2.21749e-11	1.60233	0.0114223	0.265774	1.16755e-10	1.72386	0.00523182	6.48621	2.87529e-19
SCO0494	1.22017	0.229603	0.308674	2.26738e-08	2.94124	2.97231e-08	0.252975	2.93751e-11	2.41051	6.57316e-06	9.52864	2.68927e-26
SCO0495	1.01934	0.873496	0.463485	0.000243428	1.55839	0.0241808	0.454691	0.000144164	1.52883	0.0326928	3.36234	4.24157e-09
SCO0497	0.993259	0.932062	0.712772	0.083911	1.5068	0.046771	0.717609	0.0992695	1.51703	0.0343054	2.11401	0.000184836
SCO0498	1.52118	0.0621469	0.240835	1.27859e-08	7.64278	2.70234e-17	0.158321	1.87298e-13	5.02425	1.58178e-12	31.7346	1.54007e-38
SCO0499	1.18609	0.460806	0.204576	7.60775e-12	3.87211	2.1756e-10	0.172479	5.49664e-14	3.26459	6.10816e-09	18.9275	8.34897e-35
SCO0500	1.24095	0.284191	2.03582	0.000535003	3.25892	8.5943e-09	1.64054	0.0162372	2.62616	1.20202e-06	1.60079	0.0143666
SCO0501	2.10616	0.00170003	3.66983	1.02588e-07	5.46373	3.66161e-12	1.74243	0.0182225	2.59417	2.61137e-05	1.48882	0.0754399
SCO0503	0.5309	0.0600938	1.09435	0.870352	0.484122	0.0296282	2.06131	0.0378902	0.91189	0.781045	0.442383	0.0173053
SCO0504	0.350692	3.28613e-07	0.444383	4.79733e-05	0.527794	0.00145408	1.26716	0.276423	1.50501	0.0401961	1.1877	0.356483
SCO0505	2.15358	0.00106396	1.43611	0.102703	3.52969	9.08007e-08	0.666847	0.0931541	1.63899	0.0268388	2.45782	0.000112275
SCO0506	1.28222	0.234357	1.06708	0.834818	0.615474	0.0127789	0.832215	0.312956	0.480008	0.000196679	0.576784	0.00662577
SCO0507	1.09831	0.919433	0.544372	0.0495517	0.146012	3.30748e-07	0.495643	0.0309972	0.132942	8.10373e-08	0.268222	0.00185632
SCO0508	0.672717	0.0460168	0.40325	2.4439e-05	0.111533	7.08408e-20	0.599435	0.0221123	0.165795	7.09701e-14	0.276585	1.36861e-07
SCO0509	1.24298	0.32009	2.1087	0.000558344	4.24962	7.65537e-11	1.69649	0.0119166	3.4189	7.74836e-09	2.01528	0.00109205
SCO0519	0.738049	0.261682	0.419709	0.000797863	0.145953	4.32223e-12	0.568673	0.0254549	0.197756	2.11986e-09	0.347749	0.000210389
SCO0525	1.71606	0.00707074	2.519	4.50112e-06	2.08713	0.000223144	1.4679	0.0542451	1.21624	0.311213	0.828554	0.343404
SCO0537	2.68534	0.00216766	3.12498	0.00044043	12.1701	8.64558e-17	1.16372	0.605719	4.53203	2.34565e-09	3.89444	1.5982e-07
SCO0538	1.35335	0.534609	1.531	0.283268	5.66065	8.45958e-09	1.13127	0.682015	4.18269	6.70225e-08	3.69735	1.89168e-06
SCO0539	1.38226	0.630386	2.01314	0.0836856	5.25645	4.50796e-07	1.45641	0.223983	3.80279	1.80494e-06	2.61107	0.000698699
SCO0540	2.03203	0.0691709	2.95629	0.00268652	5.98923	4.49369e-08	1.45485	0.219745	2.94741	7.79242e-05	2.02593	0.0101296
SCO0541	1.69302	0.0886483	1.77931	0.0630926	7.12517	5.22784e-13	1.05097	0.883152	4.20856	2.81365e-09	4.00445	2.37081e-08
SCO0542	1.10671	0.89789	1.28339	0.587401	2.09593	0.0313662	1.15964	0.717744	1.89383	0.0387392	1.63312	0.12235
SCO0544	2.5172	1.57559e-05	1.88061	0.00264548	1.73558	0.0084899	0.747105	0.167825	0.68949	0.0706134	0.922883	0.695104
SCO0546	2.48426	7.61246e-06	3.59129	4.44798e-10	5.37755	6.29013e-16	1.44562	0.0651387	2.16465	6.88632e-05	1.49739	0.0339823
SCO0548	2.67427	0.0379662	4.44472	0.000654316	7.76107	4.52836e-07	1.66203	0.152459	2.90212	0.00106034	1.74613	0.091865
SCO0550	0.491366	0.000412772	0.261014	1.40399e-10	0.100154	2.57927e-24	0.531201	0.00247749	0.203827	6.83496e-13	0.383711	2.20183e-05
SCO0556	1.20018	0.549319	1.53201	0.157179	2.44755	0.00150316	1.27649	0.416591	2.03932	0.00751996	1.59761	0.0823512
SCO0558	1.09381	0.744905	1.22158	0.522977	5.95478	6.48211e-12	1.11682	0.772966	5.44409	7.03028e-12	4.87465	2.63919e-10
SCO0559	1.66988	0.0201225	2.7583	4.11895e-06	7.34243	2.40676e-19	1.6518	0.0199281	4.39699	6.88428e-13	2.66194	8.78696e-07
SCO0560	2.25101	6.41636e-05	4.04138	2.41808e-11	16.4496	3.38305e-35	1.79536	0.00470947	7.30764	1.77583e-21	4.0703	2.85244e-12
SCO0561	2.1498	0.000376268	3.26826	3.64769e-08	10.1645	2.42845e-25	1.52026	0.0430388	4.7281	2.75121e-14	3.11006	1.36976e-08
SCO0563	1.19472	0.281543	1.26258	0.183668	4.29495	5.08166e-13	1.0568	0.786228	3.59495	1.41025e-10	3.40173	8.98715e-10
SCO0569	0.536388	0.0163231	1.27076	0.519751	4.03135	3.08029e-07	2.36911	0.0024958	7.51573	8.60643e-14	3.17239	4.56002e-06
SCO0570	0.588344	0.0256042	1.49533	0.164714	4.39819	3.26657e-09	2.54158	0.000300968	7.47553	3.34854e-16	2.94129	2.75979e-06
SCO0571	0.980459	0.902937	1.64072	0.0996858	3.96636	3.25461e-07	1.67342	0.0705723	4.04541	5.20402e-08	2.41745	0.000337968
SCO0572	0.788565	0.278742	1.73839	0.149163	5.3281	1.13942e-06	2.2045	0.0124946	6.7567	2.367e-09	3.06496	0.000301706
SCO0573	1.19902	0.599867	3.10622	1.49597e-05	7.98618	2.12026e-16	2.59064	0.000101059	6.66061	6.10718e-16	2.57103	1.72547e-05
SCO0580	1.90655	0.0635648	1.82048	0.10193	2.84127	0.0020247	0.954857	0.911392	1.49027	0.196782	1.56073	0.162066
SCO0581	2.88767	0.000801009	2.09606	0.0242379	3.67119	3.16054e-05	0.725865	0.301514	1.27133	0.384293	1.75147	0.0570569
SCO0582	0.922683	0.765237	0.375672	3.71999e-06	0.354563	1.58019e-06	0.407152	1.56092e-05	0.384274	5.06446e-06	0.94381	0.892916
SCO0584	2.13517	0.0662316	80.6404	4.55288e-18	113.413	7.00233e-20	37.7677	9.06523e-15	53.1167	7.07943e-17	1.40641	0.390727
SCO0585	1.24604	0.847487	85.273	5.60381e-13	120.083	2.90484e-14	68.4353	3.17107e-13	96.3716	9.42968e-15	1.40821	0.476211
SCO0586	3.55528	0.0187814	124.057	3.78592e-18	145.85	5.6578e-19	34.8937	7.86892e-14	41.0235	6.89314e-15	1.17567	0.696701
SCO0587	1.89185	0.131459	84.6967	3.30029e-23	109.412	4.07651e-25	44.7694	1.4072e-20	57.8336	6.86553e-23	1.29181	0.442737
SCO0588	1.83612	0.0173952	62.5944	1.68336e-48	70.2418	2.45859e-50	34.0906	1.5965e-41	38.2556	4.36207e-44	1.12217	0.612021
SCO0590	1.34747	0.193361	1.99138	0.00231896	2.62102	1.44081e-05	1.47786	0.0780233	1.94514	0.00161211	1.31618	0.181466
SCO0592	12.5375	4.23718e-08	12.5845	3.39183e-08	14.2433	9.73764e-09	1.00375	0.995763	1.13606	0.763761	1.13181	0.767541
SCO0595	1.20536	0.429721	2.74129	0.000337033	2.27661	0.00271332	2.27424	0.00371889	1.88873	0.0208207	0.830489	0.526994
SCO0596	0.773523	0.257804	2.43612	7.624e-06	1.30977	0.140096	3.14938	2.17853e-08	1.69325	0.00752386	0.537645	0.00189638
SCO0597	1.2368	0.316449	2.76775	2.1524e-05	6.67699	3.12392e-15	2.23784	0.000756452	5.39862	2.54113e-13	2.41243	6.57949e-05
SCO0600	1.12278	0.356729	1.46154	0.0354217	0.726273	0.281994	1.30171	0.21181	0.64685	0.0452118	0.496923	0.00120671
SCO0601	0.535023	0.0915814	0.635935	0.264804	0.246666	0.000171766	1.18861	0.575399	0.461038	0.0328165	0.387879	0.00785678
SCO0603	1.08973	0.849207	2.34998	0.000473138	3.58696	1.01363e-07	2.15647	0.0008608	3.29159	1.15562e-07	1.52638	0.0539324
SCO0605	1.43528	0.238902	2.02966	0.0139003	4.12812	5.44105e-07	1.41412	0.184399	2.87617	4.82574e-05	2.0339	0.00886659
SCO0606	1.29061	0.740341	2.4679	0.0292783	3.45667	0.00100132	1.9122	0.0650588	2.67832	0.0021501	1.40065	0.285016
SCO0607	2.82716	2.47909e-05	5.64735	1.59885e-12	26.0986	3.07939e-34	1.99753	0.0020786	9.23137	1.32401e-20	4.62138	3.33371e-11
SCO0608	1.68628	0.015938	3.51253	1.39009e-09	12.6811	1.08912e-30	2.083	0.000184403	7.52017	6.71756e-23	3.61026	8.31473e-11
SCO0609	1.16795	0.550288	1.78105	0.00689305	3.73038	2.77465e-10	1.52493	0.0377994	3.19395	4.06352e-09	2.09449	0.00012628
SCO0610	0.741818	0.14926	0.45262	0.000355977	0.414616	7.96282e-05	0.610149	0.0292457	0.558919	0.0100292	0.916036	0.761787
SCO0611	0.807537	0.3281	0.354301	3.04365e-05	0.319305	6.3271e-06	0.438743	0.00109529	0.395406	0.000274067	0.901226	0.831652
SCO0615	1.32691	0.261645	2.99373	0.000356202	5.07695	4.67627e-08	2.25617	0.00989395	3.82616	2.99573e-06	1.69586	0.0496154
SCO0616	1.33029	0.476634	4.4772	3.82021e-06	10.3758	3.62953e-14	3.36558	4.3172e-05	7.79968	2.05495e-13	2.31748	0.00104642
SCO0617	0.860134	0.718291	2.9327	0.00121712	8.47733	9.80028e-11	3.40958	0.000189227	9.85583	1.15465e-12	2.89062	0.000337256
SCO0618	0.72923	0.156383	0.516391	0.00313211	0.184698	8.38169e-12	0.708132	0.118622	0.253278	2.10195e-08	0.357671	6.2003e-05
SCO0619	0.673966	0.26734	0.507766	0.061788	0.175073	3.65066e-05	0.7534	0.43276	0.259766	0.00164804	0.344791	0.0213145
SCO0621	0.624577	0.0477053	0.427643	0.000491013	0.20414	1.14581e-09	0.684691	0.1216	0.326845	1.77773e-05	0.477362	0.00803859
SCO0622	0.486303	0.000891015	0.647728	0.0351999	0.265277	3.04741e-09	1.33194	0.225377	0.545498	0.00580395	0.40955	8.44921e-05
SCO0623	0.642349	0.0152079	0.915154	0.536303	0.404435	2.69692e-06	1.4247	0.0738027	0.629618	0.0193572	0.441931	4.03813e-05
SCO0625	1.46446	0.393018	0.885451	0.667703	2.10499	0.0412156	0.604626	0.165594	1.43738	0.231259	2.37731	0.0105969
SCO0627	0.865253	0.429012	0.617068	0.0276853	0.451512	0.000460581	0.713164	0.148782	0.521827	0.00542087	0.731706	0.208596
SCO0628	0.89499	0.571343	0.30458	9.32264e-07	0.655014	0.0512873	0.340317	1.13697e-05	0.731868	0.158138	2.15055	0.00209752
SCO0635	1.44137	0.165463	2.71184	0.000158644	1.43858	0.167721	1.88144	0.0134875	0.99807	1	0.530483	0.0133053
SCO0636	0.555643	0.00498523	0.576933	0.00878289	0.462026	0.000356463	1.03832	0.908534	0.831516	0.430769	0.800832	0.363483
SCO0644	1.61915	0.293962	9.13422	1.47944e-06	375.197	3.05526e-25	5.64139	6.96383e-05	231.725	2.17415e-24	41.0759	7.14339e-15
SCO0646	0.750174	0.284956	0.735605	0.237922	0.483324	0.00897686	0.980579	0.910486	0.644283	0.115007	0.657043	0.163642
SCO0648	2.73994	3.28818e-05	2.7584	3.03083e-05	3.28193	7.64952e-07	1.00674	0.998843	1.19781	0.408705	1.18979	0.426579
SCO0654	0.959375	1	2.05439	0.0314278	2.07805	0.0277179	2.14139	0.0229486	2.16605	0.01844	1.01152	1
SCO0660	1.23391	0.384836	0.9364	0.832196	0.5974	0.0455267	0.75889	0.267114	0.484153	0.00307144	0.637975	0.0781122
SCO0662	1.41092	0.217553	0.990546	1	0.680003	0.171716	0.702057	0.211553	0.481957	0.00672961	0.686493	0.176297
SCO0663	0.875908	0.653453	0.848233	0.545563	0.427067	0.00348171	0.968404	0.891032	0.487571	0.0117831	0.503479	0.02262
SCO0664	0.867155	0.593499	0.72914	0.166779	0.404372	9.88078e-05	0.840842	0.406182	0.46632	0.000639406	0.554587	0.0114831
SCO0666	0.795827	0.43825	2.83568	4.63725e-05	2.32352	0.000693299	3.56318	1.17648e-06	2.91963	2.04568e-05	0.819388	0.46441
SCO0667	0.723577	0.18574	0.616044	0.0470304	0.261175	2.15162e-07	0.851386	0.505686	0.360949	6.59281e-05	0.423955	0.00125674
SCO0668	0.832521	0.767387	0.800657	0.6113	0.307753	0.00648285	0.961725	0.855397	0.369664	0.0143802	0.384376	0.0248458
SCO0670	0.581116	0.145859	0.683778	0.272716	0.494453	0.047016	1.17666	0.700607	0.850868	0.613308	0.723118	0.365714
SCO0671	1.555	0.317027	0.902192	0.634393	2.19965	0.0352876	0.580187	0.111959	1.41456	0.266456	2.43812	0.00759782
SCO0672	1.62922	0.0445	4.99062	1.43529e-12	8.42224	4.77487e-20	3.06319	1.00279e-07	5.16948	1.39611e-14	1.68761	0.0131502
SCO0673	1.14184	0.503731	2.96825	4.47096e-07	8.62923	9.49417e-22	2.59953	7.25818e-06	7.55727	9.20967e-21	2.90717	2.47416e-07
SCO0675	2.03195	0.174157	2.9129	0.0307915	5.78719	2.48785e-05	1.43355	0.424156	2.84809	0.00219888	1.98674	0.0394019
SCO0676	2.40863	0.0347312	1.08837	0.729865	1.492	0.289872	0.451863	0.0736197	0.61944	0.262738	1.37086	0.476361
SCO0679	1.77615	0.109734	2.13234	0.0480952	2.67256	0.00942492	1.20054	0.703995	1.50469	0.299125	1.25334	0.527528
SCO0681	1.45539	0.0625592	0.451849	2.27681e-05	0.529642	0.00120021	0.310466	1.75366e-09	0.363918	3.04353e-07	1.17217	0.297603
SCO0682	2.69558	2.21157e-05	97.2323	3.10052e-70	275.812	1.0967e-93	36.071	3.9499e-54	102.32	1.12968e-79	2.83663	6.93217e-08
SCO0683	2.03697	0.0480461	37.1246	1.47905e-21	85.993	3.05972e-29	18.2254	7.61139e-17	42.2161	3.92055e-25	2.31633	0.00472035
SCO0684	3.29815	2.15512e-06	68.709	1.04836e-58	136.142	2.67751e-73	20.8326	6.77043e-41	41.2782	1.4557e-56	1.98143	0.000528429
SCO0685	7.19049	5.90532e-12	165.378	1.61671e-70	322.917	6.01351e-85	22.9996	5.57511e-43	44.9088	2.04681e-58	1.95259	0.000702151
SCO0687	1.82845	0.0146818	2.21746	0.00122213	1.73277	0.0269997	1.21276	0.419585	0.947672	0.814169	0.781421	0.29005
SCO0688	0.814199	0.341395	0.480109	0.000345579	0.177474	3.22028e-15	0.58967	0.00862361	0.217974	1.3502e-12	0.369654	5.24175e-06
SCO0689	0.638107	0.0357986	0.555856	0.00732956	0.205613	5.053e-11	0.871101	0.54565	0.322223	3.00895e-06	0.369903	6.31018e-05
SCO0690	0.692323	0.226766	1.78939	0.0360574	0.685502	0.209207	2.58462	0.000691545	0.990147	0.990259	0.383092	0.000610789
SCO0691	0.70551	0.166781	2.38222	0.00162077	1.03625	1	3.3766	4.32232e-06	1.46879	0.161628	0.434993	0.00122436
SCO0693	1.25581	0.351558	2.06145	0.0208552	3.0682	0.000443214	1.64153	0.148233	2.4432	0.00627074	1.48837	0.252213
SCO0694	0.837583	0.459221	1.09957	0.8048	2.03296	0.00636202	1.31279	0.309198	2.42718	0.000317211	1.84887	0.013382
SCO0699	0.605075	0.0907281	0.864233	0.675202	1.34836	0.348371	1.42831	0.232427	2.22842	0.00587342	1.56018	0.156457
SCO0700	1.42307	0.0396778	2.22353	1.92364e-05	3.52199	1.31848e-10	1.56249	0.0216744	2.47492	3.92782e-06	1.58396	0.0199358
SCO0701	1.84014	0.000764338	3.23201	1.13719e-09	5.46328	2.93693e-17	1.75639	0.00408041	2.96894	2.98547e-08	1.69037	0.00677607
SCO0702	1.2234	0.279954	2.07137	0.000232484	2.9548	5.2128e-08	1.69313	0.00892591	2.41523	6.65856e-06	1.4265	0.0591962
SCO0703	0.989384	0.912502	1.27811	0.24421	2.03018	0.000445865	1.29182	0.207015	2.05196	0.000229361	1.58842	0.0158553
SCO0705	1.85998	0.00145214	3.56858	2.13022e-10	5.60866	4.45958e-17	1.91861	0.000942555	3.01544	1.62438e-08	1.57168	0.0178281
SCO0716	1.44101	0.301886	1.96558	0.0835842	6.10735	1.91291e-06	1.36403	0.480527	4.23824	6.84321e-05	3.10715	0.0015099
SCO0718	2.22085	0.0249753	5.20404	2.31124e-06	3.48106	0.000399363	2.34326	0.00689985	1.56744	0.163142	0.668915	0.191543
SCO0719	1.20378	0.383243	2.21857	0.000536817	2.24489	0.000342602	1.843	0.00825077	1.86487	0.00496486	1.01187	0.929498
SCO0720	2.45987	7.81264e-05	3.39022	8.31534e-08	8.16715	1.03809e-19	1.37821	0.138284	3.32015	9.7603e-09	2.40903	2.15441e-05
SCO0721	1.41108	0.0858592	3.37617	2.26406e-08	4.83486	7.65907e-13	2.39261	5.43724e-05	3.42634	6.60571e-09	1.43205	0.0804228
SCO0722	1.86965	0.00858282	3.40935	5.04028e-07	4.72108	2.46062e-10	1.82352	0.0099488	2.52511	5.26554e-05	1.38475	0.16438
SCO0725	6.25036	1.63902e-13	13.4902	1.52517e-25	15.0985	2.58639e-27	2.15831	0.000206795	2.41562	2.13381e-05	1.11922	0.625078
SCO0727	0.907193	0.63094	0.451851	0.000373308	0.432425	0.000127676	0.498076	0.00204479	0.476662	0.000652586	0.957007	0.82012
SCO0729	1.78786	0.00447772	0.302401	1.46403e-07	0.307026	3.07281e-07	0.169141	4.01512e-15	0.171728	4.03995e-15	1.01529	0.864783
SCO0731	2.46002	6.43846e-05	2.75819	8.64168e-06	3.72993	5.20139e-09	1.12121	0.644166	1.51622	0.0465561	1.35231	0.137828
SCO0732	0.81462	0.540199	1.01666	0.933273	20.3854	6.45513e-26	1.24802	0.45613	25.0244	4.88768e-30	20.0513	1.63924e-26
SCO0733	0.443525	7.76452e-05	0.792669	0.195836	0.798209	0.220017	1.7872	0.00822458	1.79969	0.00517999	1.00699	0.935339
SCO0736	1.00694	0.977493	1.39825	0.105373	6.77707	1.08043e-19	1.38861	0.102821	6.73034	1.15735e-20	4.84681	3.53321e-15
SCO0739	0.961568	0.98577	0.795748	0.34247	0.416688	4.10766e-05	0.827553	0.372682	0.433342	3.79956e-05	0.523643	0.001322
SCO0740	1.12687	0.479581	0.977013	0.974475	0.464191	0.000206384	0.867016	0.465057	0.41193	8.5321e-06	0.475112	0.000201791
SCO0741	1.11288	0.49507	0.987495	0.965545	0.439619	6.06685e-05	0.887335	0.534684	0.395029	2.37736e-06	0.445186	4.12325e-05
SCO0743	0.685542	0.457386	8.07162	0.00651606	4.85404	0.0401123	11.7741	0.000533564	7.08059	0.00396466	0.601372	0.456374
SCO0744	0.582637	0.0355372	0.444585	0.00250841	0.668747	0.124525	0.763057	0.333181	1.14779	0.582402	1.5042	0.128473
SCO0746	0.951995	1	2.32493	0.0619178	7.05711	1.23985e-06	2.44216	0.0388762	7.41297	1.60419e-07	3.03541	0.00200679
SCO0748	0.581141	0.0295271	0.418558	0.000451544	0.4848	0.00353635	0.720234	0.182082	0.834221	0.468688	1.15826	0.544273
SCO0749	0.762176	0.259583	0.713586	0.183446	0.438039	0.000973735	0.936248	0.84371	0.574722	0.0258022	0.613857	0.0526598
SCO0751	2.24079	0.00348617	1.54824	0.13049	7.34716	6.1667e-14	0.690935	0.173948	3.27883	4.23304e-07	4.7455	5.63149e-10
SCO0752	2.00904	0.362671	10.6951	5.43556e-05	626.342	9.56591e-25	5.32348	0.000967732	311.761	1.76229e-24	58.5634	2.5056e-16
SCO0753	0.752395	0.169111	0.339563	1.99275e-07	0.2059	3.58e-13	0.451309	0.000110308	0.27366	1.3399e-09	0.606368	0.0277345
SCO0754	0.441846	0.00714653	0.260521	6.43576e-05	0.145824	5.5138e-08	0.589619	0.154707	0.330033	0.00313652	0.55974	0.182195
SCO0755	0.514485	0.0121724	0.226817	2.73325e-07	0.161859	8.36891e-10	0.440862	0.00515818	0.314603	0.000112469	0.713609	0.385027
SCO0756	0.498793	0.00224437	0.336589	1.0315e-05	0.127442	2.83177e-14	0.674806	0.142433	0.255501	8.87565e-07	0.378629	0.000828186
SCO0757	0.709308	0.175693	1.01904	0.902425	0.380648	0.000112945	1.43667	0.129637	0.536647	0.0101712	0.373535	5.76894e-05
SCO0758	0.784003	0.665385	1.73629	0.0724774	0.525056	0.122812	2.21464	0.0174464	0.669712	0.275261	0.302402	0.000597056
SCO0759	0.615664	0.0653466	1.28117	0.269573	0.742618	0.255324	2.08096	0.00270384	1.20621	0.483671	0.579641	0.0217879
SCO0760	0.862412	0.79398	1.30004	0.141743	0.498026	0.00820668	1.50744	0.0700739	0.577481	0.0169693	0.383086	3.27566e-05
SCO0761	0.98062	0.932527	1.56175	0.0445147	0.411985	0.000797885	1.59261	0.0508129	0.420128	0.000420784	0.263798	8.14791e-08
SCO0762	3.73716	0.0844401	6.63357	0.018553	0.912179	0.932691	1.77503	0.486887	0.244084	0.0627532	0.13751	0.0131588
SCO0763	2.65281	8.85961e-06	2.33933	0.000110133	2.99024	7.31156e-07	0.881831	0.553683	1.1272	0.604607	1.27825	0.260475
SCO0765	1.00177	0.883233	0.567061	0.0524385	1.14265	0.806045	0.566057	0.0685805	1.14062	0.654809	2.01503	0.0230912
SCO0767	1.63416	0.00753806	2.85369	8.21904e-08	5.82039	7.67369e-18	1.74627	0.00518209	3.5617	1.56808e-10	2.0396	0.00023885
SCO0768	1.30558	0.129744	1.7627	0.00624975	3.06132	1.98395e-07	1.35013	0.198503	2.34479	9.44735e-05	1.73672	0.0108042
SCO0769	1.93778	0.000673557	1.06501	0.622045	0.57771	0.0157764	0.549604	0.00349423	0.29813	5.12152e-09	0.542446	0.0031416
SCO0770	0.976459	0.889628	0.796357	0.24855	0.302065	1.08071e-07	0.815556	0.306127	0.309347	1.51538e-07	0.379308	2.64199e-05
SCO0772	0.713812	0.146963	0.671982	0.072007	0.328162	4.74348e-06	0.9414	0.721408	0.459731	0.00129775	0.488348	0.00530305
SCO0773	1.58906	0.302626	3.97605	0.000283415	14.7459	4.13562e-15	2.50214	0.00616265	9.27967	1.11152e-13	3.70869	3.70619e-06
SCO0774	1.09873	0.859446	7.28508	5.37416e-05	34.4232	1.36999e-11	6.63048	7.97465e-05	31.3301	6.14451e-12	4.72516	0.000362079
SCO0775	1.67174	0.0451491	2.65432	0.000109554	3.49351	4.95551e-07	1.58776	0.0522495	2.08975	0.00129838	1.31616	0.231568
SCO0776	1.02966	0.689037	1.2124	0.313862	0.538971	0.0522487	1.17748	0.512059	0.523448	0.0178328	0.444551	0.00272958
SCO0777	1.60689	0.0195088	2.10747	0.000474628	2.61589	8.48866e-06	1.31152	0.218569	1.62792	0.0245927	1.24125	0.334504
SCO0778	1.30696	0.275626	2.51949	0.000488184	3.61478	9.49245e-07	1.92774	0.0125539	2.76578	5.35577e-05	1.43473	0.148702
SCO0779	0.967701	0.948262	2.15295	0.000456466	1.93158	0.00238932	2.22481	0.000440806	1.99605	0.00212585	0.897178	0.612306
SCO0780	1.02104	0.776282	2.146	0.000504131	2.81714	2.44733e-06	2.10178	0.00110554	2.75909	4.32085e-06	1.31274	0.20412
SCO0784	1.32432	0.331249	3.26882	8.36937e-05	3.34062	8.09565e-05	2.4683	0.00198475	2.52251	0.00176655	1.02196	0.99731
SCO0786	1.69487	0.0386691	4.11064	4.19473e-07	3.86199	1.0226e-06	2.42534	0.0012264	2.27863	0.00218106	0.939509	0.823937
SCO0790	1.05014	1	2.47442	0.00749648	1.72629	0.131222	2.35628	0.00556069	1.64386	0.108756	0.697652	0.238613
SCO0791	0.59706	0.0538648	1.42068	0.185313	0.466429	0.00542939	2.37946	0.00100889	0.78121	0.388022	0.328314	3.60815e-05
SCO0792	0.700458	0.209783	2.19593	0.0135341	1.95411	0.0355092	3.135	0.000136929	2.78977	0.000430168	0.889879	0.715323
SCO0795	0.898423	0.732742	1.49368	0.146709	0.421904	0.0025528	1.66256	0.0692428	0.469605	0.00666693	0.282459	8.09474e-06
SCO0796	0.937094	0.699575	1.27918	0.336734	0.592552	0.0153863	1.36505	0.179505	0.63233	0.0379372	0.463227	0.000672946
SCO0797	1.09872	0.675339	3.20207	4.24885e-08	4.16031	2.22427e-11	2.91438	3.02552e-07	3.78652	9.63196e-11	1.29926	0.178999
SCO0798	1.14148	0.522081	2.19443	0.000231063	2.69102	3.75045e-06	1.92245	0.00205126	2.35749	3.90109e-05	1.22629	0.32526
SCO0799	0.841331	0.476242	0.160057	5.16032e-12	1.21365	0.355612	0.190243	3.8182e-10	1.44253	0.0887888	7.58258	7.95182e-15
SCO0805	1.21388	0.298425	0.876428	0.470695	0.32959	5.63213e-08	0.722003	0.076961	0.271517	9.8592e-11	0.37606	1.78436e-06
SCO0811	1.38065	0.441946	0.916765	0.757011	0.440096	0.0170112	0.664008	0.245065	0.318759	0.000952941	0.480053	0.0467843
SCO0812	1.20556	0.714571	0.474852	0.00868762	0.199036	3.57035e-07	0.393885	0.00210861	0.165099	2.32884e-08	0.419154	0.0158621
SCO0813	0.940306	0.781997	0.505404	0.00707189	0.30696	8.96528e-06	0.537489	0.0150057	0.326447	2.17593e-05	0.607356	0.088126
SCO0814	0.833941	0.60683	0.588443	0.100203	0.175021	2.30474e-06	0.705617	0.261403	0.209872	1.55095e-05	0.297431	0.00226693
SCO0821	0.721886	0.377568	1.98727	0.0437644	0.82105	0.586645	2.75289	0.0036566	1.13737	0.728788	0.413155	0.0095213
SCO0822	0.751029	0.422052	2.22476	0.0208877	0.728206	0.356275	2.96228	0.00180399	0.969611	0.913096	0.327319	0.00114983
SCO0823	0.665291	0.0736321	0.507555	0.00438735	0.405034	0.000176246	0.762906	0.274782	0.608808	0.0433168	0.798011	0.397096
SCO0824	0.622452	0.0381665	0.562042	0.00805851	0.425115	0.000162555	0.902948	0.567698	0.682968	0.0843295	0.756376	0.265178
SCO0825	0.764673	0.203374	0.696342	0.0904173	0.433309	0.000183731	0.910641	0.667911	0.56666	0.0114528	0.622265	0.0409936
SCO0827	0.817036	0.761259	1.27039	0.436522	0.477065	0.072562	1.55487	0.24625	0.583897	0.136992	0.375527	0.00852963
SCO0828	0.809666	0.446843	2.02338	0.0229324	1.91073	0.0338174	2.49903	0.00187751	2.3599	0.00252364	0.944326	0.881134
SCO0829	0.629733	0.233043	1.85424	0.0715259	1.6169	0.152172	2.9445	0.00180446	2.5676	0.00501651	0.872	0.721266
SCO0831	0.9893	0.972382	2.08973	0.0275774	3.27444	0.000207516	2.11233	0.0280685	3.30986	0.00013092	1.56692	0.139252
SCO0832	1.40965	0.213887	2.48894	0.00174353	3.9221	1.1039e-06	1.76565	0.049072	2.78233	0.000108543	1.57581	0.0754999
SCO0833	1.07759	0.607306	2.35498	0.00030263	4.15899	1.61887e-09	2.18542	0.00142476	3.85954	6.93481e-09	1.76604	0.0105779
SCO0834	1.17367	0.473572	2.63382	3.50899e-05	8.9163	2.99531e-20	2.24408	0.000440602	7.59693	3.00212e-19	3.38531	1.68549e-08
SCO0835	0.971802	0.877565	0.754773	0.226236	0.268442	9.18897e-07	0.776673	0.288582	0.276231	1.29193e-06	0.355659	0.000211385
SCO0836	1.09774	0.625911	0.666454	0.0722202	0.0660511	1.91172e-23	0.607116	0.0222054	0.0601702	1.22683e-25	0.0991083	2.1977e-17
SCO0838	1.29822	0.239555	0.785014	0.392846	0.544307	0.0304337	0.604684	0.0401978	0.419271	0.000608448	0.693372	0.203067
SCO0839	0.677388	0.115112	0.289163	1.05007e-07	0.170568	1.35182e-13	0.426879	0.000174511	0.251803	1.86579e-09	0.589868	0.024726
SCO0846	0.865832	0.642992	0.525579	0.00240063	0.370972	3.91445e-06	0.607022	0.0115572	0.428457	2.74918e-05	0.705836	0.100404
SCO0848	1.34949	0.192751	0.74614	0.134149	0.669931	0.0585826	0.552903	0.00462156	0.496431	0.0010794	0.897863	0.72385
SCO0851	0.953916	0.926139	0.803235	0.276898	0.426617	5.36485e-05	0.842039	0.328241	0.447227	6.81269e-05	0.531123	0.00270087
SCO0854	0.564318	0.006974	0.488996	0.00131047	0.228737	3.22686e-10	0.866525	0.57923	0.405333	0.000150042	0.467768	0.00160968
SCO0855	0.79887	0.356907	0.511486	0.00354641	0.382617	3.87994e-05	0.640262	0.0461589	0.478948	0.00112766	0.74805	0.236942
SCO0856	0.28225	5.217e-07	0.146836	5.42817e-12	0.0206323	5.65265e-27	0.520234	0.0286048	0.0730992	1.58054e-11	0.140512	6.81307e-06
SCO0859	0.672658	0.0834801	1.02132	0.940785	3.59424	5.04352e-09	1.51833	0.067163	5.34334	1.96073e-14	3.51923	5.14532e-09
SCO0860	0.711397	0.0728715	0.927004	0.645871	3.51772	8.30437e-10	1.30308	0.182979	4.94481	2.25048e-15	3.79472	2.36418e-11
SCO0861	0.814043	0.23684	0.980364	0.788659	3.42488	1.18079e-08	1.20432	0.382019	4.20725	3.6088e-12	3.49348	1.32334e-09
SCO0862	0.660284	0.0341604	1.09217	0.770236	5.62251	5.04752e-16	1.65409	0.0164024	8.51529	3.40561e-24	5.14802	1.15658e-15
SCO0863	0.764603	0.162857	1.44047	0.0697459	7.48194	2.1644e-21	1.88395	0.00137414	9.7854	1.15345e-27	5.19408	3.847e-16
SCO0864	0.77516	0.208421	0.910614	0.521219	1.71694	0.0632103	1.17474	0.611517	2.21495	0.00130902	1.88547	0.0103784
SCO0865	0.969466	0.799708	0.854872	0.396038	2.35894	7.25114e-05	0.881797	0.542744	2.43324	1.62908e-05	2.75941	1.16335e-06
SCO0866	1.44081	0.452089	18.4021	6.55767e-23	136.779	3.13738e-61	12.7721	3.15087e-22	94.9326	5.05102e-64	7.43281	1.1641e-20
SCO0867	1.35799	0.313391	11.7285	4.72562e-23	79.2202	1.49945e-60	8.63669	8.69127e-21	58.3363	6.40595e-61	6.75448	8.30973e-20
SCO0869	0.760808	0.207637	0.502508	0.00543502	0.367651	8.15214e-05	0.660492	0.115609	0.483237	0.00560218	0.731632	0.279291
SCO0871	0.632738	0.016695	0.472013	0.000125887	0.384832	1.15951e-06	0.745984	0.146418	0.608201	0.0111774	0.8153	0.290086
SCO0872	0.490645	0.000199248	0.376114	4.4061e-07	0.366244	2.47043e-07	0.76657	0.167679	0.746454	0.136496	0.973758	0.933043
SCO0881	2.12327	0.000681549	4.82336	1.3064e-12	6.25111	2.14467e-16	2.27167	8.10275e-05	2.9441	1.31895e-07	1.29601	0.192401
SCO0885	0.748097	0.197833	1.96885	0.00412286	0.808948	0.348568	2.63182	3.78381e-05	1.08134	0.71459	0.410872	0.000127504
SCO0892	2.90684	0.00141395	1.33128	0.399988	1.50744	0.209007	0.45798	0.0237202	0.518585	0.0480204	1.13233	0.766852
SCO0896	1.20263	0.392207	2.3631	0.00289926	1.40779	0.18341	1.96495	0.0273312	1.1706	0.634749	0.595738	0.0900039
SCO0901	0.248155	1.75809e-07	0.258256	3.40076e-07	0.904914	0.545833	1.0407	0.937556	3.64656	2.31643e-06	3.50394	4.21304e-06
SCO0902	0.358957	0.000169972	0.414733	0.00113516	0.568136	0.0300663	1.15538	0.615212	1.58274	0.0940133	1.36988	0.250316
SCO0906	1.64145	0.0259054	3.30026	7.49828e-08	2.86826	1.64312e-06	2.01058	0.00111639	1.7474	0.00722135	0.869101	0.521995
SCO0908	1.59462	0.0297478	0.968494	0.807868	0.718147	0.113054	0.607351	0.0140996	0.450357	0.000127258	0.741509	0.182105
SCO0910	2.22714	0.0247239	5.39299	5.67488e-06	3.26118	0.000948614	2.42148	0.014577	1.46429	0.264065	0.604709	0.162661
SCO0911	2.14884	0.0310861	5.6191	3.24078e-06	3.00172	0.00192412	2.61495	0.00769107	1.3969	0.321425	0.534199	0.0797217
SCO0912	1.91507	0.110053	4.64238	0.000290017	2.36046	0.0338378	2.42413	0.0338187	1.23257	0.59444	0.508459	0.100552
SCO0913	2.52576	0.0107607	5.62289	3.44196e-06	3.32501	0.000841969	2.22622	0.0251154	1.31644	0.410023	0.591334	0.140399
SCO0914	0.613687	0.110404	0.230295	9.76597e-05	0.326958	0.00138387	0.375264	0.014538	0.532777	0.094574	1.41974	0.432027
SCO0915	1.63273	0.0707011	1.89124	0.0231345	3.85786	1.42486e-06	1.15833	0.611463	2.36284	0.00118384	2.03986	0.0095611
SCO0917	0.551615	0.0525623	1.71527	0.163508	1.06323	1	3.10954	0.00100282	1.92749	0.0477862	0.619861	0.163544
SCO0918	0.41503	0.0189337	0.566727	0.108765	0.291239	0.0015644	1.36551	0.465394	0.701731	0.383326	0.513896	0.107992
SCO0919	1.57242	0.299616	27.4637	1.97022e-10	74.1834	7.32783e-15	17.4659	8.69317e-09	47.1779	1.37544e-13	2.70114	0.0208427
SCO0920	2.33465	0.0399893	37.3991	2.09435e-15	90.5289	3.31534e-21	16.0191	3.29683e-11	38.7762	2.03454e-17	2.42062	0.0114496
SCO0921	1.33125	0.223254	15.884	1.112e-10	45.3097	2.22604e-16	11.9316	1.33103e-08	34.0354	1.14589e-14	2.85253	0.00661681
SCO0924	0.7426	0.931661	0.440924	0.465724	0.0626182	0.0145748	0.593757	0.549544	0.0843229	0.0176217	0.142016	0.0615234
SCO0925	0.625735	0.0624994	0.664464	0.118901	0.429918	0.00178867	1.06189	0.839567	0.68706	0.191189	0.647015	0.13399
SCO0926	0.87779	0.711119	1.65211	0.0970368	1.8186	0.0391665	1.88212	0.033073	2.07179	0.0095037	1.10077	0.727288
SCO0928	1.23587	0.227087	1.84252	0.00132852	2.65417	5.74948e-07	1.49086	0.0424941	2.1476	8.73455e-05	1.44051	0.0588703
SCO0929	1.68392	0.0104095	2.80743	3.05388e-07	4.15059	5.53182e-12	1.6672	0.00857502	2.46484	4.4274e-06	1.47843	0.049254
SCO0930	2.60109	0.00505918	21.2804	5.62214e-26	1488.93	2.49937e-116	8.18137	4.99015e-18	572.428	2.66082e-113	69.9673	1.50262e-69
SCO0931	6.17456	0.0466718	111.088	2.2733e-21	95.6772	5.89558e-20	17.9912	9.23861e-18	15.4954	1.106e-16	0.861274	0.61369
SCO0932	2.91761	0.0635521	50.349	2.57309e-21	49.2686	3.66287e-21	17.2569	2.99141e-17	16.8866	1.86109e-17	0.978541	0.95705
SCO0933	1.03832	1	19.5492	5.67843e-15	10.8629	1.22049e-09	18.8278	1.07969e-16	10.462	5.80063e-11	0.55567	0.0323867
SCO0935	1.47389	0.22502	2.08	0.0221572	2.34151	0.00619016	1.41123	0.264939	1.58866	0.110312	1.12573	0.710436
SCO0938	1.33362	0.258284	0.726009	0.156418	0.590612	0.0170766	0.54439	0.0103934	0.442864	0.000362476	0.813505	0.335286
SCO0942	8.98948	0.00554256	3.19842	0.130156	6.3651	0.0167153	0.355796	0.157163	0.70806	0.63082	1.99007	0.336914
SCO0943	1.27525	0.352476	6.18487	2.65695e-16	23.4404	2.0067e-40	4.84992	7.35273e-14	18.381	4.94391e-39	3.78996	4.40397e-11
SCO0944	1.09267	0.910298	5.29736	4.10663e-11	54.0685	1.25191e-51	4.84809	2.39061e-11	49.483	2.25214e-55	10.2067	5.25516e-26
SCO0945	1.02639	0.933072	1.64426	0.0415587	3.15491	2.04573e-06	1.60199	0.0484038	3.07381	1.38488e-06	1.91875	0.00542206
SCO0948	1.90547	0.00276868	2.32899	8.33606e-05	1.41543	0.105357	1.22227	0.335739	0.742824	0.150165	0.607743	0.0165961
SCO0953	0.618185	0.0342632	0.380018	8.89228e-05	0.231187	1.18636e-08	0.614732	0.0595178	0.373978	0.00016967	0.608358	0.0782135
SCO0954	1.71396	0.0227396	2.39402	0.000202633	3.90818	4.77224e-09	1.39678	0.137813	2.28021	0.000137315	1.63248	0.0232362
SCO0955	1.33411	0.307345	6.09866	5.20756e-12	11.9748	1.3248e-21	4.57135	6.98375e-10	8.97591	6.95296e-20	1.96351	0.00160759
SCO0956	2.41527	0.000907686	8.55759	6.31226e-17	35.1173	4.14296e-42	3.54312	3.42454e-08	14.5397	1.3553e-31	4.10364	9.56571e-12
SCO0958	4.53974	1.44954e-07	7.12052	2.0611e-11	9.35878	2.44885e-14	1.56849	0.101583	2.06152	0.00492889	1.31434	0.25658
SCO0959	0.962814	1	1.08035	0.762172	2.36983	0.00283962	1.12208	0.766865	2.46136	0.00187503	2.19357	0.00872415
SCO0961	3.03936	4.1658e-05	2.67563	0.00019855	6.266	5.67732e-11	0.880327	0.748456	2.06162	0.00521055	2.34188	0.00200928
SCO0962	2.28353	0.00320944	1.9688	0.0161735	3.0291	7.18417e-05	0.862175	0.602181	1.3265	0.281792	1.53855	0.10966
SCO0965	0.807788	0.61767	1.21894	0.797643	2.1559	0.0823002	1.50899	0.414588	2.66889	0.0172451	1.76866	0.152187
SCO0966	0.68021	0.184676	1.07796	1	1.82311	0.085339	1.58474	0.182967	2.68022	0.00136058	1.69127	0.0898718
SCO0969	1.02891	0.927815	1.71771	0.147844	5.42631	4.78154e-07	1.66945	0.179115	5.27386	2.17846e-07	3.15904	0.000291739
SCO0970	0.971566	0.978256	1.18275	0.744817	3.39143	0.000156058	1.21736	0.651884	3.49069	3.97147e-05	2.86742	0.000672354
SCO0973	0.747155	0.0935058	10.7976	2.32365e-26	13.7242	1.07745e-30	14.4516	8.97545e-34	18.3686	2.63429e-39	1.27105	0.226883
SCO0974	4.45365	2.0069e-11	4.56532	6.04359e-12	7.483	1.28742e-18	1.02507	0.877633	1.68019	0.0141273	1.6391	0.0216456
SCO0975	1.59791	0.0153431	2.8313	2.1579e-07	2.61481	1.21514e-06	1.77187	0.00455498	1.63639	0.0112545	0.923538	0.718442
SCO0976	0.551033	0.030313	0.484658	0.00937182	0.464918	0.00608052	0.879544	0.637956	0.843721	0.546922	0.959271	0.90746
SCO0977	0.492502	0.000762625	0.596632	0.0124386	0.480021	0.000490108	1.21143	0.399002	0.974657	0.903857	0.80455	0.329059
SCO0978	0.352246	0.00594319	0.562658	0.110344	0.605219	0.142459	1.59734	0.247022	1.71817	0.182403	1.07564	0.875306
SCO0985	0.435995	6.97198e-05	0.538712	0.00313373	0.249048	7.93768e-11	1.23559	0.283448	0.571217	0.00790742	0.462303	0.00021361
SCO0988	1.13323	0.730284	1.20983	0.457702	2.25616	0.000260253	1.06759	0.719261	1.99091	0.000770634	1.86486	0.00291879
SCO0989	0.63187	0.0302979	0.848763	0.406192	0.403316	5.48905e-05	1.34325	0.194485	0.63829	0.0528383	0.475182	0.00135493
SCO0990	1.40791	0.131367	1.99705	0.00135711	2.72375	3.4993e-06	1.41845	0.0900834	1.93461	0.00123214	1.36389	0.13047
SCO0991	1.60884	0.0474384	6.31255	1.28417e-16	5.46974	2.11848e-14	3.92366	4.63427e-11	3.39979	2.03254e-09	0.866485	0.457934
SCO0992	1.28914	0.401816	8.57289	5.11966e-15	6.67865	4.25272e-12	6.65006	3.96114e-13	5.18068	1.72223e-10	0.779042	0.270011
SCO0993	1.44113	0.113654	5.93197	8.79724e-16	3.43977	2.03569e-08	4.11621	1.60081e-11	2.38687	2.60248e-05	0.57987	0.00552382
SCO0994	1.61539	0.0483938	4.83303	3.43717e-12	3.07945	6.68621e-07	2.99186	2.23994e-07	1.90631	0.00180598	0.637167	0.0274667
SCO0995	1.67742	0.0241612	5.05014	2.51235e-13	2.73736	4.91872e-06	3.01065	1.10942e-07	1.63188	0.0159978	0.542035	0.00233086
SCO0996	0.822399	0.331362	1.02924	0.840626	0.360125	3.66034e-07	1.2515	0.233419	0.437896	2.84141e-05	0.349896	1.02629e-07
SCO0997	0.76013	0.169011	0.804588	0.270587	0.227961	7.72576e-13	1.05849	0.775801	0.299897	2.77302e-09	0.283327	5.97513e-10
SCO0998	0.856303	0.432917	0.879212	0.570681	0.229565	3.96419e-12	1.02675	0.821313	0.268089	3.38975e-10	0.261103	1.09556e-10
SCO0999	2.12559	0.00010536	2.26273	2.88702e-05	1.84073	0.00124229	1.06451	0.782953	0.865983	0.473015	0.813501	0.31511
SCO1000	0.655717	0.0289946	0.654109	0.0335113	0.35413	3.2642e-07	0.997548	0.958607	0.540066	0.00255843	0.541394	0.00230527
SCO1004	1.22924	0.538299	2.49902	0.00131387	4.06229	6.56099e-07	2.03298	0.00752725	3.30471	4.71183e-06	1.62556	0.0696594
SCO1007	0.514198	0.0332082	0.640181	0.162341	0.370181	0.0019903	1.24501	0.526068	0.719919	0.323385	0.578245	0.104261
SCO1009	0.503602	0.0467092	0.53315	0.0785624	0.388918	0.0073677	1.05867	0.897937	0.772272	0.498659	0.729472	0.405155
SCO1011	1.18253	0.504137	1.75477	0.0195565	2.48416	0.000127391	1.48392	0.0923953	2.10072	0.00107412	1.41566	0.128165
SCO1012	1.28599	0.281792	2.26152	0.000206639	1.94931	0.00214887	1.75858	0.0080513	1.51581	0.0416188	0.86195	0.504521
SCO1013	1.53135	0.0608925	2.90356	6.77576e-07	2.5676	8.37628e-06	1.89608	0.00174891	1.67668	0.00771569	0.884292	0.588943
SCO1016	1.14947	0.731885	1.37083	0.358327	2.20238	0.00527312	1.19257	0.588513	1.91599	0.011843	1.60661	0.0640792
SCO1017	1.15366	0.520512	1.47916	0.0639596	2.42945	3.27779e-05	1.28214	0.225572	2.10585	0.00030726	1.64245	0.0177932
SCO1019	2.058	0.00232733	3.70257	1.53174e-08	7.49801	7.7771e-18	1.79911	0.00592823	3.64335	1.13958e-09	2.02508	0.000772077
SCO1020	2.04585	0.000202894	3.24014	3.64808e-09	2.36056	9.29508e-06	1.58376	0.0211106	1.15383	0.458477	0.728538	0.108872
SCO1021	2.91243	0.000428079	1.77435	0.065131	2.49326	0.00246824	0.609234	0.073813	0.856075	0.56265	1.40517	0.214493
SCO1023	0.757549	0.241152	2.52199	5.3113e-06	4.52715	4.15538e-13	3.32914	9.58598e-09	5.97605	1.51501e-17	1.79507	0.00301113
SCO1025	1.57965	0.0291962	3.38886	1.18895e-08	6.59476	1.02981e-17	2.14532	0.000247395	4.17483	6.95596e-12	1.94601	0.00105549
SCO1026	0.86018	0.460744	0.685613	0.0585896	0.414268	1.34722e-05	0.797057	0.253441	0.481606	0.000242526	0.604231	0.0119411
SCO1027	0.585784	0.0493069	0.661666	0.162363	0.426399	0.00133522	1.12954	0.56649	0.727912	0.20858	0.644432	0.0700656
SCO1029	2.94878	3.99893e-06	2.23581	0.00037696	10.9254	1.58216e-21	0.758215	0.271328	3.70504	1.19147e-08	4.88653	2.53244e-11
SCO1030	1.71706	0.0814204	4.22771	1.7351e-07	36.6369	2.71579e-40	2.46218	0.000232462	21.337	1.42667e-36	8.66589	2.27148e-21
SCO1035	0.712213	0.212637	0.459874	0.00298176	0.526987	0.0135214	0.645698	0.0836077	0.73993	0.218373	1.14594	0.608908
SCO1036	0.572419	0.031817	0.47815	0.00367323	0.383115	0.000213928	0.835315	0.448391	0.669291	0.113142	0.801244	0.452765
SCO1038	1.52256	0.0543931	1.18618	0.445152	0.619414	0.0265503	0.779073	0.240764	0.406825	2.58828e-05	0.52219	0.00262671
SCO1041	0.683638	0.0651247	0.356297	6.08994e-07	0.25723	7.43344e-11	0.521177	0.00156399	0.376267	1.5302e-06	0.721956	0.105103
SCO1042	0.72062	0.311738	0.256878	0.000500212	0.120062	9.52076e-07	0.356468	0.0108646	0.16661	5.22732e-05	0.467391	0.206789
SCO1043	0.674751	0.0431515	0.576906	0.00654474	0.488465	0.000454307	0.854991	0.466994	0.723919	0.127118	0.846697	0.448093
SCO1044	0.600298	0.0898243	0.353397	0.00322683	0.383294	0.00481626	0.588704	0.17982	0.638507	0.245989	1.0846	0.89256
SCO1047	1.06854	0.943182	3.90063	0.00121466	8.74647	5.54492e-08	3.65043	0.00133513	8.18544	2.18371e-08	2.24232	0.0155528
SCO1048	7.30379	1.00647e-06	39.3338	1.5968e-18	239.624	5.11817e-33	5.38539	6.90187e-07	32.8081	1.22338e-20	6.09207	8.88566e-08
SCO1050	1.57346	0.0794159	2.37523	0.00162181	4.5519	3.09368e-08	1.50956	0.135801	2.89292	4.38336e-05	1.9164	0.0133265
SCO1055	0.639324	0.0512127	0.225896	4.92307e-11	0.142194	1.2066e-16	0.353336	2.45351e-06	0.222413	4.43762e-11	0.629466	0.0652798
SCO1056	1.33799	0.281409	0.374499	0.00507077	0.319438	0.00088384	0.279897	0.000100446	0.238745	6.80792e-06	0.852975	0.718028
SCO1057	1.3254	0.562197	0.445485	0.17299	0.434843	0.160927	0.336113	0.0502734	0.328084	0.0410925	0.976111	1
SCO1059	0.774842	0.344248	0.470885	0.0064241	0.545283	0.0234347	0.607718	0.0723932	0.703735	0.181208	1.158	0.637815
SCO1067	3.41021	0.0672171	0.155538	0.013794	0.0708368	0.000885719	0.0456094	8.14215e-05	0.020772	2.69058e-06	0.455432	0.301372
SCO1068	2.10286	0.000318403	0.989782	0.882109	1.58328	0.0210835	0.470683	0.00058378	0.752915	0.172518	1.59962	0.0320145
SCO1070	1.15521	0.538902	2.26266	0.000539835	2.59207	7.84274e-05	1.95866	0.00347756	2.24381	0.00053445	1.14558	0.638599
SCO1071	0.580847	0.0117574	0.591359	0.0130836	0.424974	7.28086e-05	1.0181	0.976116	0.731645	0.140249	0.71864	0.134304
SCO1073	0.886713	0.617748	0.661146	0.041144	0.374131	1.50572e-06	0.745614	0.129466	0.42193	1.28831e-05	0.565883	0.00436764
SCO1074	0.813563	0.361131	0.838025	0.390964	0.485453	0.000404191	1.03007	0.933609	0.596701	0.00819115	0.579283	0.00634656
SCO1076	0.757032	0.501535	5.03772	7.62545e-05	3.10809	0.00416405	6.65456	3.25197e-06	4.10562	0.000266471	0.616963	0.225936
SCO1077	0.710873	0.129751	0.585244	0.0267138	0.264271	9.66542e-07	0.823276	0.452795	0.371756	0.000423536	0.451557	0.00702074
SCO1078	1.14836	0.483211	1.60178	0.0192046	2.24192	7.84115e-05	1.39484	0.0980375	1.95227	0.000830143	1.39964	0.0969996
SCO1083	0.757845	0.256787	2.05498	0.00218088	2.19959	0.000483986	2.71161	2.22115e-05	2.90243	1.88941e-06	1.07037	0.679591
SCO1084	0.582583	0.0439035	2.22411	0.00102911	2.37595	0.000239237	3.81768	9.63404e-08	4.0783	5.68722e-09	1.06827	0.711428
SCO1085	1.26377	0.314161	2.37421	2.98399e-05	1.73667	0.00859397	1.87866	0.00149198	1.37419	0.101748	0.731472	0.108433
SCO1086	0.261801	0.00600166	0.418912	0.0681198	0.129518	2.81712e-05	1.60011	0.299778	0.494719	0.115694	0.309177	0.00986371
SCO1087	0.118806	0.0115568	0.0840799	0.00310396	0.161011	0.026206	0.707705	0.644938	1.35523	0.685755	1.91497	0.383893
SCO1088	0.0979464	0.00373559	0.0570169	0.000378108	0.164425	0.0195194	0.582123	0.438895	1.67872	0.469231	2.8838	0.136501
SCO1089	0.12948	0.00244588	0.0433608	6.92789e-06	0.170905	0.00708867	0.334884	0.0733862	1.31993	0.654194	3.94145	0.0257919
SCO1090	1.24204	0.234074	1.46797	0.0556366	2.37228	0.000161829	1.1819	0.43531	1.90999	0.00692567	1.61602	0.0581672
SCO1093	0.621205	0.0469582	0.716407	0.144217	0.464777	0.00148791	1.15325	0.629999	0.748186	0.224299	0.648761	0.0903698
SCO1094	0.625326	0.0260115	0.575414	0.0098691	0.354543	2.13435e-06	0.920182	0.722494	0.566974	0.0094625	0.616154	0.0284841
SCO1095	0.67823	0.101391	0.768426	0.234608	0.378333	4.04313e-05	1.13299	0.664951	0.557824	0.0116057	0.492349	0.00334008
SCO1096	0.609935	0.1427	0.581721	0.09967	0.343614	0.00152583	0.953742	0.871502	0.563362	0.081382	0.590686	0.147199
SCO1097	0.800524	0.30342	0.735711	0.157048	0.479902	0.00132017	0.919037	0.697465	0.599485	0.0260829	0.652296	0.0742003
SCO1099	0.418183	0.000347533	0.436331	0.000664102	0.356434	2.65199e-05	1.0434	0.89975	0.85234	0.531879	0.816888	0.446027
SCO1100	2.99939	0.00304134	6.17134	4.20577e-07	60.1043	8.87552e-30	2.05753	0.0191597	20.0389	1.77367e-22	9.73926	1.08263e-14
SCO1101	1.13072	0.737539	4.39154	3.13785e-11	7.15254	1.47514e-18	3.88384	1.82885e-10	6.32565	2.27915e-18	1.62871	0.011724
SCO1104	0.488043	0.000495455	0.531853	0.00148003	0.322217	9.83376e-08	1.08977	0.787452	0.660223	0.0539307	0.605838	0.0281666
SCO1105	2.78123	0.0188823	3.64861	0.00310522	10.7989	2.3108e-07	1.31187	0.529384	3.8828	0.00118528	2.95974	0.00852876
SCO1109	0.275647	7.12786e-09	0.397643	1.7348e-05	0.217968	1.78603e-11	1.44258	0.126176	0.79075	0.316585	0.548149	0.0110493
SCO1111	0.843195	0.42294	0.566739	0.0184741	0.470218	0.00203865	0.672133	0.11502	0.557663	0.0197477	0.829691	0.503874
SCO1113	1.85793	0.00173854	1.55875	0.0200754	25.4468	3.20177e-44	0.838975	0.422722	13.6963	1.27059e-33	16.3251	1.92751e-36
SCO1114	1.40582	0.0878304	1.04893	0.780959	3.33966	3.23009e-09	0.746136	0.149753	2.3756	1.13816e-05	3.18387	8.30415e-09
SCO1115	0.993035	0.978168	0.605364	0.0123975	1.35778	0.113039	0.60961	0.0118598	1.36731	0.112417	2.24292	4.28953e-05
SCO1117	0.970663	0.896741	1.10715	0.613435	0.307592	4.60949e-08	1.14062	0.518055	0.316888	6.61394e-08	0.277822	2.18807e-09
SCO1118	0.968863	0.930487	1.20947	0.459367	0.12104	2.96001e-09	1.24834	0.495514	0.12493	1.60152e-09	0.100076	4.57219e-11
SCO1119	1.27886	0.22173	1.2332	0.295408	0.358915	0.00186623	0.964292	0.923378	0.280652	1.06687e-05	0.291045	2.59919e-05
SCO1121	1.04462	1	1.00855	0.977197	13.0006	2.89088e-28	0.965474	0.966291	12.4453	4.64068e-30	12.8904	1.45637e-29
SCO1125	0.406347	0.000673527	0.25211	1.62508e-06	0.235905	3.9685e-07	0.620429	0.116694	0.580549	0.071602	0.935721	0.935939
SCO1127	0.551057	0.0915024	0.481482	0.0362581	0.480003	0.0370736	0.873742	0.697796	0.871058	0.719589	0.996928	1
SCO1131	0.819641	0.428186	1.50319	0.0520723	2.03923	0.000464487	1.83397	0.00574846	2.48796	1.07398e-05	1.3566	0.111918
SCO1132	0.892896	0.647881	2.06576	0.000327727	3.19172	1.09814e-08	2.31356	4.68779e-05	3.57457	2.85479e-10	1.54506	0.0236073
SCO1133	1.15832	0.432567	2.5663	9.11624e-06	5.54505	3.40512e-15	2.21553	0.000189885	4.78714	1.14213e-13	2.16072	0.000149782
SCO1134	0.963487	0.926282	2.72039	4.57039e-06	6.12787	2.44286e-16	2.82348	1.93051e-06	6.36009	9.49589e-18	2.25257	5.95669e-05
SCO1138	6.09677	0.00359508	0.512573	0.233122	2.07603	0.26122	0.0840729	7.50366e-05	0.340514	0.0472725	4.05022	0.0210606
SCO1139	5.36161	0.00142451	0.501948	0.176222	1.57298	0.416802	0.0936189	1.15669e-05	0.293379	0.0104751	3.13376	0.0299106
SCO1140	4.96757	0.000410887	0.41256	0.0352329	1.20818	0.797656	0.0830506	7.60787e-08	0.243213	0.000618232	2.9285	0.0167941
SCO1141	2.03466	0.00594865	1.23029	0.459241	2.3626	0.000684089	0.604666	0.0455254	1.16117	0.512305	1.92035	0.00779273
SCO1142	2.09607	0.00539489	0.348978	0.000132502	0.545085	0.0127185	0.166492	1.11089e-10	0.260051	1.00143e-07	1.56195	0.157924
SCO1143	0.489369	0.00768904	0.896938	0.64381	1.09766	0.732692	1.83285	0.0317364	2.24302	0.0018138	1.22379	0.397091
SCO1144	0.441765	6.04598e-05	0.844901	0.351755	0.858287	0.412437	1.91256	0.00201562	1.94286	0.00104362	1.01584	0.906026
SCO1145	0.338881	1.00468e-06	0.358282	2.87537e-06	0.317633	2.89009e-07	1.05725	0.860316	0.937301	0.828307	0.886545	0.675982
SCO1147	0.986343	0.784456	1.03953	0.996001	0.483383	0.000322228	1.05392	0.823088	0.490076	0.000701571	0.465003	0.000333304
SCO1148	1.16652	0.490019	1.15366	0.52095	0.464262	0.000250625	0.988972	0.959282	0.397989	1.02023e-05	0.402427	1.56282e-05
SCO1149	1.72425	0.0430282	0.866951	0.553106	0.612928	0.060184	0.5028	0.00816949	0.355476	7.67888e-05	0.706993	0.201892
SCO1150	1.13226	0.490071	0.737789	0.321371	0.514003	0.0145484	0.651605	0.0925305	0.45396	0.00132435	0.696681	0.152176
SCO1151	0.859218	0.464422	0.775414	0.206079	0.247857	1.53278e-11	0.902465	0.605219	0.288469	9.57767e-10	0.319645	2.05712e-08
SCO1152	0.797969	0.282528	0.571358	0.00517771	0.409644	8.89532e-06	0.716016	0.0900157	0.513359	0.000635228	0.716966	0.0878124
SCO1153	0.784418	0.328728	0.616006	0.0262686	0.403557	2.08325e-05	0.785304	0.23394	0.514467	0.000922483	0.655118	0.035441
SCO1154	1.71755	0.00830723	2.37988	2.23795e-05	4.50047	1.15906e-12	1.38563	0.0996031	2.62029	1.77387e-06	1.89105	0.00171752
SCO1155	2.50361	2.98316e-05	3.8508	7.95055e-10	7.76801	9.86034e-20	1.5381	0.0351392	3.10272	3.6237e-08	2.01725	0.000636531
SCO1156	1.51615	0.0531215	1.81799	0.00590235	2.05718	0.000769905	1.19908	0.409626	1.35685	0.140515	1.13157	0.540091
SCO1157	0.778693	0.280251	7.32123	2.01786e-13	82.7834	2.6781e-57	9.40194	4.12556e-18	106.311	7.67288e-68	11.3073	5.40458e-28
SCO1158	0.507183	0.249788	10.3693	3.70742e-13	181.753	3.98084e-63	20.4449	4.97178e-19	358.358	3.27496e-76	17.528	5.62152e-34
SCO1159	0.91241	0.854392	34.9279	1.20872e-20	503.884	2.20424e-62	38.2809	8.03139e-25	552.256	3.46265e-71	14.4264	3.36789e-26
SCO1160	1.19012	0.959717	46.1255	8.9635e-15	709.772	5.23534e-31	38.7569	2.52284e-15	596.385	6.19832e-33	15.3878	6.5192e-11
SCO1161	1.59234	0.523939	41.7112	1.22359e-12	758.95	5.10388e-29	26.1949	6.50145e-12	476.626	1.42806e-29	18.1953	2.29733e-11
SCO1163	3.23225	4.8743e-08	15.4174	1.53012e-32	22.939	3.58078e-40	4.76987	6.5757e-14	7.09692	1.09496e-20	1.48787	0.0465044
SCO1164	1.68021	0.190766	3.16004	0.000734452	2.6288	0.00523888	1.88074	0.0333659	1.56457	0.126268	0.831887	0.543493
SCO1166	1.03806	0.872687	1.85646	0.00398255	4.2541	5.67517e-11	1.7884	0.00592121	4.09814	4.08572e-11	2.29151	9.79576e-05
SCO1167	0.683095	0.239328	0.599784	0.132491	0.296409	0.00111834	0.878039	0.720282	0.43392	0.0301242	0.494192	0.0709282
SCO1168	0.72997	0.360267	0.525229	0.0797373	0.270988	0.000814705	0.719521	0.391005	0.371232	0.0119101	0.515943	0.0975852
SCO1169	1.58965	0.0219899	0.87678	0.482083	0.57668	0.00686384	0.551556	0.0025712	0.362772	4.98256e-07	0.657725	0.0435501
SCO1172	1.07332	0.970975	7.11509	7.6157e-15	12.5997	1.66245e-23	6.62904	1.82768e-15	11.739	2.97923e-25	1.77084	0.00666297
SCO1173	1.03967	0.944839	4.6332	2.14742e-10	5.46308	1.94123e-12	4.45641	1.33121e-10	5.25463	4.49986e-13	1.17912	0.448748
SCO1174	8.83368	1.28147e-21	7.52519	6.86835e-19	54.4769	9.58309e-58	0.851875	0.367537	6.16696	8.06077e-19	7.23928	1.03605e-21
SCO1176	3.96126	0.000661462	2.29957	0.0314967	4.50799	0.000188536	0.580515	0.176884	1.13802	0.730589	1.96036	0.0871814
SCO1178	1.90284	0.0282062	1.51723	0.172463	4.9857	2.03019e-08	0.797348	0.464996	2.62013	0.000198846	3.28606	1.64045e-05
SCO1181	1.06587	0.615744	1.04744	0.708181	3.8048	5.86442e-11	0.982711	0.927044	3.56966	3.92063e-10	3.63247	3.01452e-10
SCO1182	0.955523	0.861806	0.914145	0.665317	3.6287	1.83784e-10	0.956696	0.80505	3.79761	2.30365e-11	3.9695	5.6247e-12
SCO1183	1.00569	0.88014	0.841455	0.447395	2.27212	4.59482e-05	0.836693	0.367541	2.25925	5.73497e-05	2.70022	1.1253e-06
SCO1190	0.343497	0.000495238	0.339744	0.000489758	0.126516	7.47364e-10	0.989073	0.977823	0.368319	0.00277368	0.372388	0.00354368
SCO1191	0.348586	0.000137476	0.447079	0.00282864	0.307005	2.37978e-05	1.28255	0.421243	0.880715	0.663946	0.686692	0.209594
SCO1192	2.21199	0.00117936	1.49228	0.118707	4.04477	1.6374e-08	0.674633	0.0991911	1.82856	0.00873351	2.71046	2.96829e-05
SCO1194	1.01051	1	1.06293	0.902597	2.63027	0.000442256	1.05188	0.932638	2.60292	0.000277567	2.47455	0.000788165
SCO1195	4.04279	0.0237753	68.454	6.44392e-11	211.119	4.80982e-15	16.9324	3.37072e-07	52.2212	1.45721e-11	3.0841	0.0203788
SCO1196	2.73027	0.0058654	57.4215	7.63402e-23	201.734	3.36163e-33	21.0315	3.0138e-16	73.8882	2.46536e-27	3.51322	9.12914e-05
SCO1197	1.10314	0.527193	1.48013	0.0505949	0.712367	0.136226	1.34174	0.179532	0.645763	0.0301713	0.481288	0.000490554
SCO1199	1.48349	0.047042	1.48115	0.0437091	0.700412	0.105178	0.998422	0.975693	0.472138	0.000244005	0.472885	0.000237802
SCO1201	0.566978	0.0110465	0.713717	0.123481	0.408775	4.26086e-05	1.25881	0.300888	0.720972	0.116998	0.572741	0.00934768
SCO1202	0.738315	0.216329	0.599595	0.0233713	0.478966	0.00107369	0.812112	0.318991	0.648729	0.0399889	0.798817	0.31233
SCO1204	0.977928	0.902722	1.98857	0.000971401	1.57171	0.0233946	2.03346	0.00120772	1.60718	0.0267816	0.790371	0.278125
SCO1205	1.07092	0.701762	1.82288	0.00566455	2.20955	0.000304906	1.70217	0.0152344	2.06323	0.000854225	1.21212	0.397559
SCO1207	1.2282	0.383389	1.76386	0.023895	2.9224	2.09942e-05	1.43613	0.153229	2.37941	0.000393591	1.65682	0.0433731
SCO1215	1.02241	0.880296	0.660088	0.0403168	0.401621	5.9128e-06	0.645622	0.0287902	0.39282	2.28288e-06	0.608436	0.0109503
SCO1217	0.627669	0.106812	0.198402	1.75826e-06	0.547191	0.0400772	0.316093	0.000950482	0.871783	0.669906	2.75799	0.00420333
SCO1222	2.95948	0.000128342	11.5373	4.19159e-15	25.6141	5.368e-23	3.89842	3.83431e-06	8.65493	5.21847e-13	2.22011	0.00381533
SCO1223	2.02727	0.0207934	9.74105	2.30552e-10	21.3324	7.44722e-16	4.80502	8.34423e-06	10.5227	5.25812e-11	2.18995	0.0159734
SCO1225	0.49244	0.00118698	0.760281	0.24639	0.631672	0.0399022	1.5439	0.0304364	1.28274	0.201638	0.83084	0.354902
SCO1226	0.834262	0.86165	1.27346	0.469368	3.63277	7.68465e-05	1.52645	0.291287	4.35447	7.75229e-06	2.85268	0.00145481
SCO1227	1.82915	0.120014	6.76175	1.43255e-06	15.7702	2.32346e-11	3.69667	0.000497009	8.6216	1.69096e-08	2.33226	0.0177008
SCO1229	1.51701	0.0445698	2.16521	0.000262501	1.85115	0.00333643	1.42729	0.0922871	1.22027	0.342972	0.854952	0.450366
SCO1230	2.40217	1.94734e-05	3.47226	1.47702e-09	5.13267	3.43089e-15	1.44547	0.0663323	2.13668	8.01262e-05	1.47819	0.0366545
SCO1231	0.630357	0.118894	0.274711	3.82894e-05	0.911102	0.756265	0.435802	0.00829897	1.44537	0.200874	3.31658	0.000115824
SCO1232	0.604582	0.169023	0.288009	0.00105703	1.22558	0.583496	0.476377	0.0510362	2.02716	0.0492039	4.25537	0.000140823
SCO1233	0.587269	0.12125	0.240472	4.18508e-05	1.05803	0.7964	0.409476	0.00915516	1.8016	0.0618903	4.39978	1.33778e-05
SCO1234	0.744457	0.589349	0.367647	0.0330556	1.62698	0.217909	0.493846	0.116943	2.18546	0.0692286	4.42538	0.00100359
SCO1235	0.871327	0.862423	0.36682	0.0365671	1.59854	0.228935	0.42099	0.059804	1.83461	0.154196	4.35785	0.00126131
SCO1236	0.917279	0.948692	0.39724	0.128191	1.97187	0.191501	0.433063	0.153427	2.14969	0.157169	4.96392	0.00585221
SCO1238	0.714496	0.162867	1.03648	1	3.69184	1.06356e-06	1.45065	0.165689	5.16706	1.19664e-10	3.56189	8.78689e-07
SCO1239	1.00794	0.99202	1.42799	0.456259	4.87321	4.20653e-05	1.41674	0.369922	4.83481	9.02322e-06	3.41263	0.000855691
SCO1240	2.12354	0.280136	12.7403	1.34079e-06	13.13	1.17857e-06	5.99953	6.04969e-05	6.18307	4.30631e-05	1.03059	0.999285
SCO1241	3.36858	2.58782e-07	54.5042	6.48076e-56	58.0587	3.97169e-57	16.1802	4.34522e-36	17.2354	5.49655e-38	1.06522	0.762635
SCO1242	1.36197	0.234638	1.99679	0.0026159	2.43145	9.45041e-05	1.4661	0.0688348	1.78524	0.00518687	1.21768	0.35428
SCO1243	0.652848	0.0484467	3.27067	2.80317e-05	1.32804	0.440198	5.00985	1.94092e-09	2.03422	0.00567965	0.406044	0.000466839
SCO1244	1.04636	0.988546	9.16528	4.99498e-08	0.777695	0.443047	8.75922	4.00775e-08	0.74324	0.424042	0.0848524	6.36452e-10
SCO1245	0.833841	0.575199	6.15298	1.70066e-05	0.409233	0.0187311	7.37909	1.54881e-06	0.490781	0.0678502	0.0665097	2.93932e-10
SCO1246	0.69897	0.464116	4.44779	0.0092081	0.329788	0.0347247	6.36335	0.0011196	0.471819	0.155683	0.0741464	8.60495e-06
SCO1247	0.683439	0.189488	2.68788	0.00455223	1.55572	0.212266	3.93287	4.94106e-05	2.27631	0.00990628	0.578791	0.100674
SCO1248	1.85177	0.0293765	1.05136	0.954354	2.31818	0.00220167	0.567761	0.034947	1.25187	0.367828	2.20493	0.00267199
SCO1249	1.86367	0.00892961	1.12131	0.662792	2.50179	0.000117105	0.601668	0.0299594	1.3424	0.197451	2.23113	0.000582789
SCO1250	2.24151	0.00259159	0.744228	0.260622	3.1159	1.2028e-05	0.33202	3.04843e-05	1.39009	0.152915	4.18675	3.37977e-08
SCO1253	0.712489	0.0710206	0.506834	0.000963123	0.471145	0.000207243	0.711356	0.121119	0.661266	0.0490003	0.929584	0.723839
SCO1254	0.456346	0.00590946	0.322378	0.000102452	0.251951	4.12065e-06	0.706432	0.229673	0.552105	0.0485364	0.78154	0.445778
SCO1255	0.388075	0.0082096	0.238604	0.00010792	0.122386	8.25619e-08	0.614838	0.182664	0.315368	0.00257669	0.512928	0.0888496
SCO1256	0.783851	0.339911	1.19348	0.795476	3.11295	0.000932884	1.52259	0.232905	3.97135	1.6217e-05	2.60829	0.00192316
SCO1257	0.652964	0.315872	0.354685	0.0215516	0.661471	0.371722	0.543192	0.18644	1.01303	0.943962	1.86495	0.156727
SCO1260	0.833713	0.493979	0.505778	0.00247474	0.346727	3.14192e-06	0.606657	0.0206826	0.415883	5.45161e-05	0.685532	0.0945301
SCO1262	2.4853	3.62561e-06	2.78283	1.95537e-07	4.89528	6.39733e-15	1.11972	0.567421	1.96969	0.00049546	1.7591	0.00367331
SCO1265	0.810561	0.651105	0.713943	0.510231	3.21226	0.00244162	0.880801	0.887407	3.96301	0.000164948	4.49933	0.00016821
SCO1275	2.03086	0.227535	2.4209	0.0955845	7.42984	2.13876e-06	1.19205	0.661361	3.65847	0.000142456	3.06904	0.00192259
SCO1276	1.98079	0.0166713	1.39553	0.193025	62.2876	3.395e-46	0.704531	0.36943	31.4459	5.46967e-41	44.6338	6.25863e-42
SCO1277	2.09136	0.00993014	1.54373	0.157499	76.2573	1.0836e-50	0.738143	0.324854	36.463	6.95977e-45	49.3982	4.37155e-46
SCO1278	1.84441	0.0685271	1.3924	0.322114	36.1454	1.93236e-26	0.754928	0.477957	19.5973	1.13828e-22	25.9591	6.98922e-24
SCO1279	0.788181	0.753308	1.12075	1	7.39344	0.00283324	1.42194	0.706317	9.38037	0.000574798	6.59689	0.00299253
SCO1289	1.43525	0.0394687	2.83706	1.68606e-07	7.18701	1.02295e-20	1.97671	0.000963489	5.00752	5.48967e-15	2.53326	3.03438e-06
SCO1290	16.6778	3.09968e-08	44.3099	2.01753e-12	59.7221	7.89196e-14	2.65682	0.0305868	3.58093	0.00366273	1.34783	0.45589
SCO1291	1.08908	0.666646	1.47247	0.0643673	9.07072	8.80961e-24	1.35204	0.155662	8.3288	1.70677e-23	6.1602	3.1974e-18
SCO1292	0.843826	0.449859	0.965081	0.919789	8.25349	9.26594e-23	1.1437	0.505557	9.78103	7.18438e-27	8.55213	5.02563e-24
SCO1293	6.23341	8.27034e-05	47.1584	4.01363e-13	110.953	3.56628e-17	7.56542	1.50316e-05	17.7997	1.79308e-09	2.35277	0.0389612
SCO1294	31.1015	9.11398e-13	28.1235	3.2391e-12	32.7229	3.87892e-13	0.90425	0.753819	1.05213	0.908631	1.16354	0.662934
SCO1297	1.37509	0.12448	0.983817	0.958999	0.679268	0.0722871	0.715456	0.108209	0.49398	0.000689339	0.690441	0.0796633
SCO1300	0.788231	0.292524	0.454098	0.000138559	0.366415	1.43599e-06	0.576097	0.00619482	0.464857	0.000128938	0.806907	0.294998
SCO1301	0.863089	0.5225	0.470556	0.000316419	0.408336	1.7977e-05	0.545199	0.00327826	0.47311	0.000217428	0.867774	0.481292
SCO1302	0.851943	0.524569	0.572909	0.0125461	0.410539	7.3518e-05	0.672473	0.0655589	0.481886	0.000728671	0.716588	0.138687
SCO1304	1.01677	0.973741	3.54122	8.90363e-09	2.64168	6.88664e-06	3.4828	7.97527e-09	2.59811	4.673e-06	0.745982	0.172958
SCO1305	0.495588	0.034733	1.25434	0.45002	1.86495	0.0241262	2.53101	0.00328711	3.7631	5.81117e-06	1.4868	0.145614
SCO1306	0.943529	0.884119	1.46576	0.412937	5.47263	2.68796e-07	1.55348	0.273474	5.80018	1.28608e-08	3.73366	1.46828e-05
SCO1307	1.61146	0.0458648	1.01851	0.848336	2.61032	6.47607e-05	0.632044	0.0726972	1.61985	0.0368729	2.56288	0.000119161
SCO1312	1.27006	0.242268	0.622208	0.0492438	0.643314	0.0606445	0.489905	0.00175315	0.506523	0.00184127	1.03392	0.934373
SCO1313	0.520175	0.298396	0.326934	0.0488629	0.224388	0.00872305	0.628508	0.375313	0.431371	0.105959	0.686342	0.494545
SCO1315	1.49698	0.0292873	0.886642	0.777907	0.503003	0.00332004	0.592286	0.0144953	0.336011	2.71502e-07	0.567312	0.00708823
SCO1317	1.47782	0.154865	1.62902	0.0841358	3.00954	8.32448e-05	1.10231	0.766264	2.03647	0.00879598	1.84745	0.0224223
SCO1318	0.867267	0.463093	0.730452	0.13231	0.424268	0.00018306	0.842246	0.429269	0.489202	0.00209289	0.58083	0.026213
SCO1322	1.92118	0.0132997	3.40566	1.14755e-06	4.63317	8.86804e-10	1.77269	0.0123494	2.41162	8.78264e-05	1.36043	0.174484
SCO1323	0.845582	0.308123	1.28153	0.289848	2.07753	0.000875944	1.51556	0.0391424	2.45692	1.07276e-05	1.62113	0.01991
SCO1326	0.952046	0.585275	2.02143	0.00113769	1.67289	0.0204436	2.12325	0.000172177	1.75715	0.00383186	0.827576	0.34221
SCO1328	1.20579	0.689238	1.43387	0.372665	2.55954	0.00586331	1.18915	0.648771	2.1227	0.0149039	1.78506	0.0709868
SCO1330	1.35217	0.380251	2.42109	0.00716685	8.24289	5.41031e-12	1.79052	0.0606691	6.09604	1.11599e-10	3.40462	8.90692e-06
SCO1331	1.56408	0.0497323	3.8763	3.61889e-10	8.50381	1.3475e-21	2.47832	7.74435e-06	5.43693	4.69155e-16	2.1938	0.000122442
SCO1333	0.56821	0.309863	2.63269	0.07365	3.92729	0.0109586	4.6333	0.00481103	6.9117	0.000319051	1.49174	0.424381
SCO1334	2.58376	6.3969e-05	5.29621	5.63922e-12	3.86009	1.74473e-08	2.04981	0.00136862	1.49398	0.0713862	0.728839	0.147723
SCO1335	0.888639	0.994441	0.222312	0.00574282	0.079006	1.18185e-05	0.250171	0.00694682	0.0889068	1.15544e-05	0.355384	0.0560639
SCO1338	0.897698	0.573831	2.24059	0.000580809	1.21041	0.48372	2.49593	5.52634e-05	1.34835	0.191758	0.540219	0.00527744
SCO1339	0.96405	0.96433	0.580723	0.0452459	0.309947	2.0202e-05	0.602378	0.0522485	0.321505	1.8257e-05	0.533726	0.0248462
SCO1340	2.28962	9.37853e-05	2.57898	6.78407e-06	2.72887	1.8141e-06	1.12638	0.565107	1.19184	0.378332	1.05812	0.771404
SCO1344	1.6045	0.227744	2.56069	0.0133832	3.29748	0.00278577	1.59595	0.193185	2.05515	0.0630569	1.28773	0.574012
SCO1345	1.54399	0.109657	2.00676	0.0149459	0.914536	0.80363	1.29972	0.400801	0.592319	0.0567942	0.455728	0.00632946
SCO1346	1.79484	0.00567603	1.96333	0.00135667	0.921648	0.613352	1.09388	0.673592	0.513499	0.000730165	0.46943	0.000168525
SCO1356	1.21168	0.660746	6.02555	1.63064e-10	118.147	6.24274e-58	4.97291	6.5859e-10	97.5072	7.49374e-61	19.6077	6.40906e-34
SCO1357	1.32398	0.634065	9.35383	1.32476e-13	190.005	2.09811e-69	7.06495	2.98485e-13	143.511	6.47761e-74	20.3131	4.14271e-39
SCO1358	0.385935	0.000948653	0.662986	0.155134	1.02566	0.72097	1.71787	0.0526706	2.6576	0.000155975	1.54703	0.0742506
SCO1359	0.894344	0.951645	0.440706	0.0400371	0.829692	0.77385	0.49277	0.0530367	0.927709	0.848358	1.88264	0.0804519
SCO1360	0.82738	0.409372	0.679951	0.0891305	0.410208	0.000105666	0.821813	0.383888	0.495791	0.00181437	0.60329	0.0294531
SCO1361	0.912899	0.677416	2.3164	0.000141183	1.53281	0.0477301	2.53741	2.17826e-05	1.67906	0.0136583	0.661722	0.0586369
SCO1362	1.06779	0.728819	0.563192	0.0502821	0.345411	0.000271369	0.527436	0.0198402	0.323481	4.32403e-05	0.613309	0.101732
SCO1363	1.0845	0.9602	0.676012	0.218156	2.02916	0.051713	0.623337	0.186267	1.87105	0.05457	3.00167	0.00142671
SCO1364	0.632712	0.0378953	1.74135	0.0237241	0.938637	0.644788	2.7522	1.46113e-05	1.48351	0.105945	0.539028	0.00555911
SCO1369	2.00864	0.0137106	1.32989	0.417928	1.71816	0.0589341	0.662082	0.101623	0.855383	0.55818	1.29196	0.297406
SCO1373	2.14186	0.000155457	2.64964	1.28653e-06	6.52806	2.09103e-18	1.23707	0.261156	3.04784	3.67239e-08	2.46376	1.1466e-05
SCO1374	0.363031	0.00599346	2.48846	0.00677499	17.148	2.21965e-14	6.85469	9.5321e-08	47.2357	8.03813e-23	6.891	1.77166e-08
SCO1375	2.35864	0.00021614	13.2368	9.88959e-29	60.9093	5.69776e-60	5.61205	2.49603e-16	25.8239	3.87227e-47	4.6015	3.32263e-14
SCO1376	1.4895	0.101652	4.43955	3.13897e-11	5.76533	5.29132e-15	2.98056	2.60468e-07	3.87065	6.84813e-11	1.29863	0.173216
SCO1378	0.262799	7.00166e-11	0.11717	1.53493e-24	0.348286	1.65051e-07	0.445854	3.79488e-05	1.32529	0.139081	2.97248	2.58433e-08
SCO1380	0.692977	0.0924766	0.620221	0.0256004	1.33373	0.131098	0.89501	0.610438	1.92464	0.00111838	2.15042	0.000177338
SCO1383	0.793317	0.266947	0.728963	0.128577	0.352977	2.23114e-07	0.91888	0.705563	0.444938	3.44133e-05	0.484218	0.000176712
SCO1387	0.803218	0.270891	0.623935	0.0198092	0.451267	6.10264e-05	0.776794	0.226273	0.561824	0.0031176	0.723259	0.085315
SCO1392	1.16287	0.555526	0.90606	0.73796	5.31054	6.27793e-13	0.779156	0.339766	4.56674	5.55237e-12	5.86114	2.58136e-14
SCO1393	2.7564	0.0370943	2.30721	0.0736564	0.992225	0.987274	0.83704	0.740788	0.359971	0.0300338	0.430053	0.0657222
SCO1394	6.26028	1.5225e-05	9.09205	2.7963e-07	16.095	5.1458e-10	1.45234	0.340333	2.57097	0.0164446	1.77023	0.144988
SCO1395	1.40987	0.149289	0.932736	0.539522	0.60605	0.00825381	0.661574	0.0345342	0.429861	3.36561e-05	0.649755	0.0438368
SCO1396	1.23403	0.369877	0.655753	0.109215	0.513763	0.0162635	0.531392	0.0114184	0.416329	0.000695436	0.78347	0.461829
SCO1397	3.27356	2.90339e-07	12.8048	6.78408e-28	38.6446	9.67615e-50	3.91159	3.46302e-11	11.8051	1.37918e-30	3.01797	3.04611e-08
SCO1398	2.73334	0.000896141	9.24557	4.90731e-16	28.993	1.87447e-34	3.38251	1.20075e-07	10.6072	2.69145e-24	3.13588	1.29452e-07
SCO1399	1.10994	0.580431	0.572669	0.00646165	0.551244	0.00342898	0.515945	0.00111998	0.496643	0.00042783	0.962588	0.843063
SCO1401	1.16007	0.413756	0.68901	0.0767091	0.57473	0.00721142	0.593936	0.0101744	0.495425	0.000393712	0.834138	0.350946
SCO1403	0.975291	0.970663	2.26759	2.29644e-05	2.33987	1.29334e-05	2.32504	2.23923e-05	2.39915	9.55582e-06	1.03188	0.898159
SCO1404	1.41271	0.0701541	1.1478	0.475134	0.566178	0.0060614	0.81248	0.267777	0.400774	4.44034e-06	0.493273	0.00048963
SCO1406	0.974751	0.824927	0.843556	0.341003	0.476255	0.000173198	0.865406	0.45649	0.488591	0.000333474	0.56458	0.00468935
SCO1410	2.06009	0.000248391	1.33106	0.117803	0.174836	3.22956e-15	0.646118	0.0316604	0.0848681	1.37943e-28	0.131351	1.42689e-20
SCO1411	3.81889	7.02253e-06	1.43873	0.242702	0.244108	3.2476e-06	0.376742	0.000528841	0.0639212	4.54441e-18	0.169668	9.30638e-09
SCO1412	3.70101	0.0033456	1.44603	0.391348	0.305593	0.016456	0.390713	0.031678	0.0825702	2.68182e-07	0.211332	0.00116508
SCO1416	0.734675	0.288805	1.5835	0.0576088	1.15792	0.504397	2.15537	0.00238991	1.57609	0.0673336	0.731239	0.212609
SCO1419	1.00876	0.968019	1.51612	0.0754787	2.62588	1.52131e-05	1.50296	0.0690226	2.60309	7.32959e-06	1.73198	0.00834917
SCO1421	0.56153	0.00127622	1.39884	0.167047	1.91796	0.00228066	2.49112	6.6371e-06	3.4156	4.6081e-10	1.37111	0.0825134
SCO1422	0.762924	0.157514	0.920552	0.601967	1.5749	0.0286969	1.20661	0.378022	2.0643	0.000270544	1.71082	0.00596864
SCO1424	1.03285	0.67347	0.554504	0.00642733	0.417256	5.75508e-05	0.536866	0.00196464	0.403984	7.72308e-06	0.752485	0.178176
SCO1425	1.38562	0.105847	0.913418	0.804993	0.640911	0.0476208	0.659212	0.0622207	0.462545	0.000252861	0.701663	0.0808773
SCO1426	4.50263	3.44976e-14	4.00942	1.08631e-12	5.98078	9.32205e-19	0.890462	0.574141	1.32829	0.145661	1.49168	0.0431928
SCO1427	2.51352	4.09277e-06	2.43284	7.66015e-06	3.7045	2.09852e-10	0.967903	0.918263	1.47383	0.05451	1.52271	0.0440892
SCO1428	1.45843	0.0746292	2.75585	7.14751e-07	1.74714	0.0070841	1.8896	0.00121687	1.19796	0.362894	0.633976	0.0174642
SCO1431	1.80171	0.021577	2.46041	0.00012668	4.46451	1.30428e-10	1.3656	0.123998	2.47793	1.28101e-05	1.81454	0.00504814
SCO1432	2.31067	0.00117631	6.51899	2.72944e-13	13.7843	2.11309e-22	2.82126	9.77853e-06	5.9655	2.83019e-13	2.11449	0.00198086
SCO1433	0.857785	0.52812	0.519296	0.01764	0.361809	0.000248835	0.605392	0.0787963	0.421794	0.00190015	0.696729	0.222721
SCO1435	0.882842	0.449524	0.414175	1.59045e-05	0.732917	0.100574	0.469138	0.00032308	0.830179	0.366677	1.76958	0.00589057
SCO1436	1.05462	0.917869	0.513553	0.000680544	1.31722	0.216412	0.486955	0.000423309	1.249	0.255108	2.56492	3.30138e-06
SCO1437	0.701294	0.0708386	0.545684	0.00227598	0.42399	2.82826e-05	0.77811	0.205228	0.604582	0.0147575	0.776988	0.255636
SCO1440	0.678945	0.0994361	1.68906	0.0134542	3.32104	9.88785e-09	2.48778	3.55148e-05	4.89147	8.16965e-14	1.9662	0.000639965
SCO1441	0.689234	0.110084	1.23038	0.284387	3.09196	2.35435e-08	1.78515	0.00692541	4.48609	3.89033e-13	2.51301	3.56143e-06
SCO1442	0.669825	0.0835723	1.24306	0.295128	2.95464	2.18775e-07	1.85579	0.00499611	4.41107	2.62073e-12	2.37692	2.28564e-05
SCO1448	0.979472	0.908001	0.648398	0.0837318	0.257291	1.91142e-06	0.661988	0.104201	0.262683	2.51752e-06	0.39681	0.0019593
SCO1449	0.892495	0.854767	0.291451	1.9133e-05	0.0717703	5.92651e-16	0.326557	5.00504e-05	0.0804153	1.22738e-15	0.246252	3.15932e-05
SCO1450	0.925775	0.699414	0.50938	0.000717846	0.317726	2.23836e-08	0.55022	0.00278585	0.343199	1.31703e-07	0.62375	0.021609
SCO1451	0.941814	0.867387	1.58238	0.217817	4.02602	0.000282149	1.68014	0.159005	4.27475	0.000107746	2.54429	0.0113841
SCO1453	1.39776	0.166879	1.94515	0.0121526	2.32255	0.00116792	1.39162	0.251364	1.66163	0.0510163	1.19402	0.444349
SCO1454	0.501077	0.492776	0.0420752	0.000750328	0.0533347	0.00159877	0.0839694	0.00498933	0.10644	0.00877868	1.26761	0.778334
SCO1455	0.980199	0.885992	0.050423	6.91882e-12	0.0634121	1.33384e-10	0.0514416	4.87174e-12	0.0646931	5.58344e-11	1.2576	0.551649
SCO1458	0.574065	0.106541	0.255256	3.36308e-05	0.163379	5.36515e-08	0.444646	0.0110569	0.2846	6.91691e-05	0.640059	0.15528
SCO1459	0.572745	0.243814	0.115391	2.40372e-06	0.114064	2.42765e-06	0.201469	0.000259207	0.199153	0.000204357	0.988503	1
SCO1460	1.07404	0.543705	0.418513	0.000438594	0.490534	0.0052104	0.389662	4.90065e-05	0.456719	0.000600055	1.17209	0.468502
SCO1464	1.19492	0.346567	0.517809	0.00150711	0.276146	7.67321e-10	0.433344	4.56512e-05	0.2311	1.3385e-12	0.533296	0.00185777
SCO1465	1.54557	0.100425	1.98553	0.0100072	4.31328	7.43161e-09	1.28466	0.341981	2.79074	1.10099e-05	2.17236	0.000828796
SCO1466	3.13659	0.000599537	4.00673	2.5394e-05	12.4479	1.43645e-16	1.27742	0.386494	3.9686	3.59417e-08	3.10674	7.13274e-06
SCO1467	2.51929	0.00100566	3.55607	3.40681e-06	10.5246	6.80367e-19	1.41154	0.148342	4.17759	4.05043e-10	2.9596	2.01425e-06
SCO1468	2.23364	0.000884542	2.77163	2.36453e-05	7.61427	2.70621e-17	1.24086	0.347738	3.40891	1.45188e-08	2.74722	2.89658e-06
SCO1469	1.84718	0.003931	2.34557	5.02942e-05	4.22046	1.65861e-11	1.26981	0.235255	2.28481	3.96523e-05	1.79933	0.00363249
SCO1470	1.52927	0.0616652	3.09881	9.58942e-07	5.67864	8.62717e-14	2.02633	0.00156365	3.71329	2.07647e-09	1.83252	0.00466737
SCO1472	0.551987	0.00230927	0.520365	0.000725608	0.291089	7.22173e-10	0.942713	0.742371	0.527347	0.00117268	0.559393	0.00372993
SCO1474	1.7328	0.0517057	60.9081	2.81931e-53	40.0309	6.94848e-45	35.1501	2.17651e-48	23.1018	1.9696e-40	0.657234	0.0374802
SCO1475	0.656029	0.0491688	0.505142	0.000772172	0.424401	3.31656e-05	0.77	0.169089	0.646924	0.0266771	0.840161	0.418948
SCO1479	1.44678	0.0578618	3.49523	5.48884e-10	3.53087	2.93423e-10	2.41587	9.77071e-06	2.4405	3.95593e-06	1.0102	0.909245
SCO1480	2.69101	1.23109e-06	8.32542	3.7548e-23	9.92275	1.33424e-26	3.09379	2.13305e-08	3.68736	3.4527e-11	1.19186	0.317828
SCO1481	0.907656	0.725103	0.471947	0.165336	0.252646	0.0186528	0.519963	0.283684	0.27835	0.0395806	0.535326	0.313146
SCO1482	0.621498	0.474529	0.313484	0.152845	0.155068	0.0310689	0.5044	0.442843	0.249507	0.122372	0.494662	0.424989
SCO1483	0.426657	0.361547	0.258696	0.194423	0.100688	0.0424315	0.606334	0.661403	0.235994	0.208803	0.389215	0.402682
SCO1490	0.844891	0.325007	0.850985	0.308308	0.269635	3.28474e-10	1.00721	0.945276	0.319136	5.91059e-08	0.316851	8.71058e-08
SCO1491	0.840619	0.270276	0.896806	0.414281	0.347611	3.06623e-08	1.06684	0.804768	0.413518	5.76331e-06	0.38761	1.82648e-06
SCO1492	0.88401	0.466263	0.748289	0.110145	0.256443	1.49314e-10	0.84647	0.369449	0.29009	6.97878e-09	0.342705	8.50678e-07
SCO1500	0.669282	0.0703424	0.461102	0.000177422	0.281099	1.4275e-09	0.68895	0.0574463	0.420001	1.41454e-05	0.609625	0.0147274
SCO1504	1.46376	0.0839352	6.59713	7.25357e-18	10.4876	1.48401e-25	4.50696	5.34797e-13	7.16483	1.07678e-20	1.58973	0.0211419
SCO1505	0.635608	0.105889	0.784108	0.332097	0.338428	0.000123579	1.23363	0.512519	0.532448	0.0226445	0.431609	0.00339944
SCO1508	0.884472	0.613924	0.537668	0.00223121	0.41767	1.6813e-05	0.607897	0.0117467	0.472225	0.000122788	0.776818	0.194182
SCO1509	0.886165	0.561275	0.505217	0.000631082	0.41908	1.39835e-05	0.570116	0.00477333	0.472915	0.000136776	0.829506	0.338152
SCO1510	1.32869	0.126247	1.11837	0.497776	0.657625	0.0414137	0.841715	0.395578	0.494944	0.000306638	0.588019	0.00595217
SCO1511	1.27229	0.198245	1.09041	0.6529	0.584313	0.00705296	0.857047	0.396858	0.45926	5.96359e-05	0.535864	0.00151837
SCO1512	1.15885	0.484417	1.03717	0.960959	0.568004	0.00739505	0.894997	0.504243	0.490145	0.000629258	0.54765	0.00601848
SCO1513	1.0605	0.596855	1.24152	0.17988	2.22929	2.20568e-05	1.17069	0.394396	2.10211	0.000128755	1.79562	0.00293796
SCO1514	0.773543	0.181709	0.85375	0.346169	0.381043	1.32059e-06	1.10369	0.704294	0.492595	0.000345465	0.446317	8.0402e-05
SCO1516	0.766127	0.142575	0.824269	0.279582	0.478357	0.000100218	1.07589	0.702441	0.624383	0.0134137	0.58034	0.00444236
SCO1522	0.822463	0.272815	0.522392	0.000665816	0.133143	1.43693e-21	0.635156	0.0199617	0.161883	4.53411e-18	0.254872	5.83221e-11
SCO1523	0.911137	0.559995	0.605817	0.00683218	0.19397	7.00477e-16	0.664902	0.0325717	0.212888	2.76098e-14	0.320179	1.92621e-08
SCO1524	0.780682	0.209368	0.520818	0.00198095	0.328202	5.10183e-07	0.667132	0.0609003	0.420404	0.000108327	0.630167	0.0522426
SCO1525	0.905167	0.68849	0.590489	0.0099797	0.37328	1.99897e-06	0.652354	0.0313966	0.412388	1.05934e-05	0.632153	0.0247439
SCO1526	0.996616	0.973337	0.666432	0.0489302	0.457699	0.000138046	0.668695	0.0465686	0.459253	9.93827e-05	0.68679	0.0600364
SCO1528	2.60347	0.0183658	1.07578	0.911796	4.48418	0.000188861	0.413211	0.0242373	1.72239	0.14081	4.1683	0.00024317
SCO1529	1.86427	0.00094679	1.81091	0.00114652	2.09057	0.000100429	0.971377	0.950193	1.12139	0.557809	1.15443	0.509855
SCO1530	1.16887	0.403985	0.735207	0.141555	0.511354	0.00139005	0.62899	0.0216196	0.437478	4.68023e-05	0.695524	0.079693
SCO1531	0.793241	0.260696	0.567441	0.00387392	0.36349	3.83278e-07	0.715345	0.0814861	0.458234	5.89513e-05	0.640578	0.0227749
SCO1532	2.03628	0.000380064	0.990645	0.767912	9.68098	1.87001e-23	0.486497	0.0013107	4.75425	5.44654e-13	9.7724	4.94724e-23
SCO1533	3.752	1.60555e-09	1.59397	0.0138158	28.3204	6.39397e-43	0.424832	0.000261463	7.54806	3.69597e-21	17.7672	2.41659e-34
SCO1534	3.79797	1.07738e-08	3.52751	8.2155e-08	43.2105	7.86771e-50	0.928789	0.735212	11.3773	9.50953e-29	12.2496	2.30625e-29
SCO1535	1.11397	0.657243	3.05444	0.000246734	5.99644	4.77794e-09	2.74194	0.000834242	5.38295	1.08473e-08	1.96319	0.0186882
SCO1541	3.20772	1.54615e-08	3.23031	1.22147e-08	28.0452	9.22897e-45	1.00704	0.932981	8.74301	3.26543e-24	8.68188	2.19482e-23
SCO1542	1.26242	0.256	2.21225	0.000143306	2.59147	8.44585e-06	1.75239	0.00627953	2.05279	0.000573569	1.17142	0.503741
SCO1543	1.29576	0.234926	1.19759	0.411368	2.058	0.000618187	0.924236	0.704903	1.58826	0.0224656	1.71846	0.00788577
SCO1545	1.35951	0.116867	0.99472	0.953005	0.674631	0.0688395	0.731677	0.132961	0.496232	0.000585001	0.678212	0.0560495
SCO1546	1.38933	0.0528892	0.991944	0.829412	0.673039	0.0925712	0.713973	0.0904743	0.484434	0.000258445	0.678505	0.0515368
SCO1547	0.856537	0.478262	0.425274	4.98218e-05	0.345621	5.80541e-07	0.496504	0.000812396	0.40351	1.28097e-05	0.812701	0.342263
SCO1548	1.63022	0.024681	2.29607	0.000209042	4.33377	4.04403e-11	1.40844	0.14585	2.65839	3.9783e-06	1.88747	0.00160401
SCO1550	0.398796	5.05035e-06	5.84508	1.34319e-15	6.3846	1.00158e-16	14.6568	1.19345e-32	16.0097	8.87469e-35	1.0923	0.701006
SCO1551	0.711011	0.0732431	0.557297	0.00231292	0.409533	5.04923e-06	0.783809	0.207969	0.575986	0.00460193	0.734856	0.119524
SCO1552	0.627303	0.0620557	0.665244	0.090884	0.287702	8.91986e-07	1.06048	0.852486	0.458633	0.00166693	0.432476	0.000908186
SCO1553	0.614666	0.0130566	0.841283	0.350365	0.475585	0.00016792	1.36868	0.119311	0.773729	0.194272	0.56531	0.00421171
SCO1555	0.919822	0.766643	0.710825	0.130475	0.363949	3.32242e-06	0.772785	0.235511	0.395673	1.03411e-05	0.512009	0.00138586
SCO1557	0.489738	0.0178574	0.151974	1.1954e-09	0.373653	0.00126439	0.310317	9.27501e-05	0.762964	0.392409	2.45866	0.00172025
SCO1558	0.662383	0.130579	0.225186	2.02826e-06	0.379898	0.00131301	0.339964	0.000772837	0.573532	0.0792366	1.68704	0.0904663
SCO1559	0.467793	0.148735	0.167593	0.00294271	0.347982	0.0589392	0.358263	0.0942764	0.743879	0.634735	2.07635	0.216568
SCO1560	0.74773	0.162106	0.457795	0.000138812	0.307672	4.47743e-08	0.612246	0.0145672	0.411474	2.91248e-05	0.672074	0.0906988
SCO1561	1.08426	0.620487	0.478679	0.000576258	0.279715	2.71284e-09	0.441479	9.62611e-05	0.257977	9.44922e-11	0.584349	0.00879094
SCO1562	0.931451	0.72951	0.467837	0.00019949	0.300897	5.96496e-09	0.502267	0.000771162	0.323041	2.9198e-08	0.643166	0.0285653
SCO1563	1.51031	0.0717809	3.2982	4.07476e-08	2.19404	0.000332751	2.18379	0.000158366	1.4527	0.0674328	0.665222	0.0426819
SCO1564	5.84211	0.000293744	12.1796	4.94908e-07	17.9852	9.09267e-09	2.0848	0.0944441	3.07855	0.00826204	1.47666	0.337038
SCO1565	25.4198	7.68793e-09	40.9822	1.07623e-10	86.3295	1.29766e-13	1.61222	0.319412	3.39615	0.00945575	2.10651	0.104078
SCO1566	1.18493	0.42205	0.664116	0.0338395	0.518829	0.000995936	0.560468	0.00341877	0.437857	3.54684e-05	0.781233	0.236315
SCO1568	0.404997	4.2215e-05	0.391231	1.30577e-05	0.505363	0.00179034	0.966009	0.787649	1.24782	0.299752	1.29172	0.196295
SCO1569	1.55398	0.0301254	2.66806	2.4372e-06	1.68524	0.0098905	1.71691	0.0089178	1.08446	0.682733	0.631634	0.0248831
SCO1570	1.90699	0.00191788	7.34104	2.7864e-20	1.63687	0.0152039	3.84954	4.87612e-11	0.85835	0.469101	0.222975	2.79247e-13
SCO1571	1.11611	0.704933	2.70348	0.000285146	6.81773	5.96598e-12	2.42224	0.00108581	6.10849	1.57236e-11	2.52183	0.000256941
SCO1572	0.956464	0.818768	1.98682	0.0269753	5.75431	9.81621e-09	2.07726	0.0145389	6.01623	1.00243e-09	2.89624	0.000143938
SCO1573	1.23147	0.855079	4.18112	0.000521615	187.744	4.29451e-30	3.39521	0.000904022	152.454	1.37577e-31	44.9028	7.49359e-22
SCO1574	0.794945	0.670392	2.41	0.0691547	90.9087	1.73751e-19	3.03166	0.0179175	114.358	3.08346e-22	37.7214	6.43347e-16
SCO1575	1.37527	0.437719	2.40408	0.031444	62.2073	1.25816e-23	1.74808	0.16327	45.2328	3.42387e-23	25.8757	1.80057e-18
SCO1576	1.29915	0.247836	2.32652	6.93665e-05	0.675284	0.0509386	1.7908	0.00445512	0.519787	0.00152203	0.290255	3.20999e-09
SCO1577	1.68744	0.012967	4.11349	2.12817e-11	0.864133	0.485005	2.4377	1.17102e-05	0.512095	0.00110507	0.210073	7.93651e-14
SCO1578	1.86251	0.00523129	4.80769	8.87906e-13	0.975287	0.885484	2.5813	4.35875e-06	0.523641	0.00233691	0.20286	9.40938e-14
SCO1579	1.55699	0.0523897	5.82196	9.08518e-16	1.12357	0.663221	3.73923	1.81483e-10	0.721628	0.120259	0.192989	5.0947e-15
SCO1580	0.829131	0.33675	3.47611	1.27746e-08	0.52427	0.0034455	4.19248	2.6866e-11	0.632312	0.0453949	0.150821	2.5864e-17
SCO1582	1.79414	0.0242662	1.29288	0.307696	0.522729	0.0238161	0.720611	0.214236	0.291354	5.62532e-06	0.404315	0.000942993
SCO1585	1.40504	0.305883	0.518185	0.0229996	0.588206	0.043997	0.368805	0.000805442	0.418641	0.0016026	1.13513	0.788276
SCO1588	0.322899	2.34662e-06	0.168095	4.65906e-12	0.137627	1.72566e-14	0.520581	0.0138502	0.426224	0.00105525	0.818747	0.513522
SCO1590	2.31887	0.0022447	14.7529	1.34855e-25	31.6434	1.17537e-39	6.3621	2.76776e-16	13.646	2.77264e-30	2.14489	0.000170334
SCO1591	1.22173	0.33354	0.523196	0.000858927	0.308725	3.5215e-09	0.428243	1.90855e-05	0.252696	6.35966e-12	0.590076	0.00719109
SCO1592	1.08973	0.786455	0.258915	2.09301e-07	0.168714	1.62358e-11	0.237595	4.22452e-08	0.154821	1.23462e-12	0.651617	0.13268
SCO1593	0.349082	1.8829e-06	0.380855	1.44979e-05	0.759498	0.160177	1.09102	0.732259	2.1757	0.000544418	1.99419	0.00254953
SCO1597	0.503758	0.0226587	0.547434	0.0363247	0.203164	5.72778e-07	1.0867	0.86138	0.403298	0.00380302	0.371121	0.0022135
SCO1598	0.63339	0.0261649	0.827275	0.28959	0.385665	6.59328e-06	1.30611	0.246553	0.60889	0.0190872	0.466187	0.000466906
SCO1599	0.630613	0.0145766	0.844553	0.294384	0.418295	6.76147e-06	1.33926	0.165898	0.663315	0.0350051	0.495285	0.000471315
SCO1600	0.63646	0.0151267	0.74817	0.0940812	0.412226	4.52222e-06	1.17552	0.458176	0.647686	0.0266123	0.550979	0.00306981
SCO1601	1.0625	0.76489	0.676891	0.0495322	0.487258	0.000497549	0.637073	0.0232629	0.458595	0.000126946	0.719847	0.125497
SCO1607	0.816041	0.422509	0.569652	0.0108358	0.371713	5.52004e-06	0.698067	0.0876743	0.455508	0.000146407	0.652527	0.0403043
SCO1608	0.883688	0.631435	0.593351	0.0194045	0.42901	0.000114767	0.671448	0.0670612	0.485477	0.000618938	0.723029	0.12315
SCO1610	1.1353	0.539832	1.43141	0.1044	3.89844	5.67376e-10	1.26082	0.31104	3.43383	6.77865e-09	2.7235	2.07681e-06
SCO1611	2.62507	0.00165232	4.21994	1.22362e-06	69.607	4.79985e-50	1.60756	0.0594699	26.5163	4.31994e-41	16.4948	8.78995e-32
SCO1612	3.11418	0.000242819	4.07326	6.08968e-06	79.8136	1.57568e-45	1.30797	0.334166	25.6291	9.2421e-35	19.5945	7.65579e-30
SCO1613	3.01347	3.18625e-06	2.53528	6.66084e-05	55.549	4.93359e-54	0.841318	0.541603	18.4336	1.32767e-37	21.9104	3.8954e-39
SCO1614	0.78776	0.242558	0.804041	0.282237	3.51241	1.08954e-07	1.02067	0.990589	4.45873	3.90551e-11	4.36845	1.51819e-10
SCO1615	0.837488	0.545298	0.638458	0.12221	3.45349	1.63274e-06	0.762349	0.351468	4.12363	2.44784e-08	5.40912	3.07039e-10
SCO1616	0.639163	0.0455112	0.380467	9.65865e-06	0.255191	9.04134e-10	0.595259	0.014918	0.399259	2.07268e-05	0.670731	0.0761374
SCO1619	1.12552	0.50937	2.15013	0.000128369	3.11114	4.32673e-08	1.91034	0.00124126	2.76418	6.30193e-07	1.44695	0.0796511
SCO1620	0.37275	5.00639e-05	0.092358	1.14941e-19	0.0151961	1.09327e-44	0.247775	2.83977e-08	0.0407676	3.61185e-30	0.164535	4.01359e-12
SCO1621	0.363633	2.86529e-07	0.109653	6.50524e-26	0.0173732	4.19216e-63	0.301547	2.83909e-09	0.0477769	1.33416e-40	0.158439	2.49311e-17
SCO1623	1.04752	0.731203	0.413165	1.61421e-05	2.02076	0.000264425	0.39442	4.12638e-06	1.92908	0.000709613	4.89093	7.12602e-15
SCO1624	1.28523	0.320147	4.18533	1.05055e-10	5.51764	1.19194e-14	3.25649	2.40929e-08	4.29312	2.19436e-12	1.31833	0.148996
SCO1625	0.746078	0.166764	1.82729	0.00504763	2.12	0.000388401	2.4492	2.77862e-05	2.84153	5.17676e-07	1.16019	0.445924
SCO1626	2.45459	8.20185e-05	183.507	1.89792e-84	337.478	3.25353e-98	74.7607	1.05027e-70	137.489	3.02507e-86	1.83905	0.00137934
SCO1627	3.50992	8.37687e-05	263.808	5.38084e-80	572.577	5.28671e-97	75.1609	1.61523e-67	163.131	2.02297e-86	2.17043	7.84871e-05
SCO1628	3.7706	0.000191462	314.797	3.93833e-80	696.095	1.58119e-97	83.4871	6.58645e-69	184.611	3.02713e-88	2.21125	5.39986e-05
SCO1629	2.53947	0.00600589	238.665	1.64646e-78	543.197	1.41472e-96	93.9824	1.34287e-71	213.902	1.02497e-91	2.27598	2.7948e-05
SCO1630	3.60855	8.16132e-06	345.711	2.12755e-90	849.151	1.86892e-110	95.8031	3.96234e-75	235.316	2.40567e-97	2.45625	4.07674e-06
SCO1631	1.08629	0.688022	1.76598	0.00383599	2.13783	0.000117861	1.62569	0.0126925	1.968	0.000421841	1.21056	0.315133
SCO1633	1.57102	0.0151829	1.5242	0.0252525	2.69944	3.20405e-07	0.970202	0.839095	1.71828	0.00496997	1.77105	0.00272461
SCO1639	0.905949	0.623956	2.06947	0.000271219	1.32873	0.153547	2.28431	3.4875e-05	1.46668	0.0503588	0.642064	0.0226869
SCO1640	3.99166	9.29361e-10	4.83072	3.24737e-12	11.8485	3.91117e-24	1.2102	0.354495	2.96831	1.16576e-06	2.45274	7.29622e-05
SCO1641	2.42962	4.81126e-06	0.739183	0.244579	0.167308	1.19535e-14	0.304238	1.22037e-08	0.0688616	1.45465e-31	0.226341	1.82557e-11
SCO1643	1.73312	0.00259205	3.00097	9.53529e-09	3.2447	1.23809e-09	1.73155	0.0043444	1.87218	0.00113848	1.08122	0.714037
SCO1644	1.92429	0.000525259	3.14312	2.92877e-09	3.72717	2.66161e-11	1.63339	0.00956194	1.93691	0.000617953	1.18582	0.415447
SCO1645	2.36496	8.21609e-06	4.5208	3.49766e-14	6.71946	3.96619e-20	1.91157	0.000716965	2.84126	1.25338e-07	1.48635	0.0528686
SCO1646	2.78462	1.31522e-07	5.89759	1.72087e-18	9.61873	9.76842e-27	2.11792	9.64169e-05	3.45423	3.7532e-10	1.63096	0.014885
SCO1647	2.08587	0.000110754	5.53709	7.70342e-17	13.3516	2.79178e-31	2.65458	1.02216e-06	6.40099	1.4766e-18	2.4113	2.343e-05
SCO1648	3.31821	4.68148e-07	5.27329	8.1491e-12	15.7865	4.49274e-25	1.5892	0.0445065	4.75755	1.85017e-10	2.99368	6.68822e-06
SCO1649	1.29436	0.173499	0.576113	0.0101958	0.319149	6.87957e-08	0.445094	0.000100223	0.246569	1.57698e-11	0.55397	0.00344478
SCO1651	0.628737	0.0172544	0.470923	8.96553e-05	0.382786	1.05426e-06	0.748998	0.12342	0.608818	0.0105074	0.812843	0.316851
SCO1653	0.962473	0.952055	0.67425	0.0733954	1.4642	0.0490539	0.700539	0.0895876	1.52129	0.0373645	2.17159	0.000165002
SCO1655	0.68826	0.0522945	0.454646	5.9104e-05	0.227982	1.46123e-13	0.660573	0.0379889	0.331243	1.77326e-08	0.501449	0.000313263
SCO1657	1.27278	0.174861	1.91572	0.000918648	2.33108	1.14423e-05	1.50515	0.0486	1.83149	0.00171082	1.21682	0.260069
SCO1658	0.745197	0.131184	0.447328	7.80741e-05	0.32831	1.52956e-07	0.600282	0.0130435	0.440568	0.000123463	0.733936	0.189252
SCO1661	0.376279	0.0056102	0.508678	0.0491153	0.774027	0.530868	1.35186	0.38209	2.05706	0.0250369	1.52164	0.178289
SCO1666	1.88065	0.00187191	2.22647	0.000103689	2.85401	3.73144e-07	1.18388	0.431744	1.51757	0.0373934	1.28185	0.205921
SCO1667	0.977223	0.948354	0.741461	0.262246	0.439124	0.000389402	0.758743	0.247037	0.449359	0.00024525	0.592242	0.0138786
SCO1669	1.44605	0.0363281	1.32014	0.109897	2.3038	2.27899e-05	0.912927	0.650905	1.59316	0.0246969	1.74511	0.00717671
SCO1670	1.60197	0.0304896	1.85946	0.00362024	2.24055	0.000190359	1.16073	0.450576	1.39862	0.105412	1.20495	0.401617
SCO1671	0.853667	0.485071	0.671129	0.0461363	1.45836	0.0499319	0.786172	0.202314	1.70835	0.00669656	2.17299	7.39355e-05
SCO1672	1.60081	0.0158021	2.6875	6.73563e-07	2.75782	3.8447e-07	1.67884	0.00855991	1.72276	0.00537551	1.02617	0.910949
SCO1673	1.96866	0.00223686	1.37294	0.143141	3.36812	4.08039e-08	0.697399	0.108487	1.71087	0.00977351	2.45322	3.43332e-05
SCO1674	1.51749	0.28441	48.0997	2.10805e-16	26.3948	3.45393e-13	31.6968	1.3445e-14	17.3937	1.59783e-11	0.548753	0.13219
SCO1675	2.49701	0.123753	117.475	2.82357e-10	83.3026	1.80736e-09	47.0462	3.19258e-08	33.3609	1.63928e-07	0.709109	0.587234
SCO1677	0.782953	0.29495	0.745669	0.221861	0.44479	0.000705807	0.952381	0.870842	0.568093	0.0167773	0.596497	0.0310347
SCO1678	1.12756	0.497793	0.540768	0.00413606	0.418823	4.746e-05	0.479591	0.000434633	0.371441	1.69535e-06	0.774496	0.221292
SCO1679	1.22669	0.433661	0.182327	1.32693e-06	0.143195	5.16465e-08	0.148633	4.27904e-08	0.116732	7.64765e-10	0.785375	0.505996
SCO1680	1.46363	0.196841	0.205311	0.000109388	0.26367	0.00089532	0.140275	7.14325e-07	0.180148	5.67234e-06	1.28425	0.569865
SCO1681	1.06281	0.682683	0.230593	0.000274111	0.2317	0.000200472	0.216966	7.3073e-05	0.218007	3.57895e-05	1.0048	0.96267
SCO1682	0.747716	0.457673	0.207289	2.39833e-06	0.151752	1.77156e-08	0.27723	7.10656e-05	0.202954	5.72981e-07	0.732079	0.343014
SCO1683	4.26761	0.00810934	1.83646	0.269643	1.50206	0.468182	0.430325	0.0995971	0.351967	0.0405428	0.81791	0.704854
SCO1684	3.09139	0.000267296	1.26381	0.542087	0.932001	0.726578	0.408817	0.00191417	0.301483	3.67797e-05	0.737452	0.325923
SCO1685	1.64335	0.0482261	3.15807	2.83834e-06	8.7265	1.72974e-18	1.92172	0.00455224	5.31018	1.80686e-13	2.76324	4.5515e-06
SCO1687	1.24061	0.327808	0.63999	0.107144	0.548193	0.0304124	0.515868	0.00917364	0.441875	0.00124677	0.856565	0.620065
SCO1688	1.19172	0.52952	0.74133	0.451818	0.501473	0.0560646	0.622069	0.151702	0.420799	0.00777353	0.67645	0.282359
SCO1692	2.86124	0.000385728	2.93982	0.000324399	2.60468	0.00142741	1.02746	0.938819	0.910331	0.726741	0.886	0.659554
SCO1694	1.26018	0.487908	1.00673	0.975553	4.26294	3.94138e-07	0.798875	0.562775	3.38281	4.17176e-06	4.23446	5.49177e-07
SCO1695	0.950167	0.820714	3.18667	1.63069e-08	3.72133	3.45874e-10	3.3538	2.91881e-09	3.91651	2.78039e-11	1.16778	0.48644
SCO1696	0.819695	0.381266	1.697	0.0122873	2.23567	0.000153859	2.07028	0.000659444	2.72744	1.9676e-06	1.31743	0.187009
SCO1698	1.19212	0.5883	1.24622	0.414752	2.47482	0.000342021	1.04538	0.801625	2.07598	0.00177985	1.98586	0.00485959
SCO1699	1.86374	0.00364128	3.23877	1.05467e-08	19.6316	2.71793e-39	1.73779	0.00379822	10.5334	2.36672e-29	6.06142	1.19827e-18
SCO1700	2.72441	4.41009e-06	4.85758	1.01624e-13	39.1427	5.7119e-53	1.78298	0.00240911	14.3674	1.05559e-35	8.05806	1.06533e-23
SCO1701	1.08695	0.776751	1.15874	0.586517	0.462665	0.00952388	1.06605	0.806025	0.425655	0.00279499	0.399283	0.0014559
SCO1702	1.31756	0.223757	1.31459	0.233955	2.62528	6.02617e-05	0.997742	1	1.99253	0.00339222	1.99704	0.00452918
SCO1707	2.14291	0.00873082	1.31914	0.390325	2.49934	0.00134346	0.615582	0.0845429	1.16633	0.552797	1.89468	0.0200009
SCO1708	2.76276	1.06791e-05	0.57783	0.0214741	0.39731	0.000160104	0.209149	3.94396e-11	0.143809	6.42696e-16	0.687589	0.153484
SCO1709	3.59759	5.91738e-10	0.359152	4.0889e-07	0.239537	2.48667e-12	0.0998312	8.98002e-27	0.0665827	1.5954e-35	0.666953	0.0391457
SCO1710	4.59079	5.42325e-13	0.381752	8.7067e-07	0.223946	4.92164e-14	0.083156	1.13241e-30	0.0487816	9.48367e-43	0.586627	0.00518715
SCO1712	1.76447	0.00720455	0.642571	0.0905646	1.32782	0.153204	0.364172	1.37632e-05	0.752532	0.193231	2.06642	0.00170508
SCO1713	1.38611	0.124583	0.418736	0.00537831	0.670537	0.23883	0.302095	1.86137e-05	0.483755	0.00511384	1.60134	0.108134
SCO1714	1.73696	0.00595995	0.484486	0.000530413	1.06989	0.701862	0.278927	1.00513e-09	0.615952	0.0145826	2.2083	0.000107484
SCO1715	1.61092	0.256239	1.76618	0.170742	8.5879	4.34093e-06	1.09638	0.811886	5.33107	0.000178412	4.86242	0.000438344
SCO1716	1.49762	0.222716	1.24707	0.496201	4.24818	1.45563e-05	0.832699	0.591104	2.83662	0.000999436	3.40654	0.000161899
SCO1719	1.01119	0.981756	1.22443	0.475722	0.604887	0.0651507	1.21088	0.502223	0.598196	0.050837	0.494016	0.00926949
SCO1720	0.574507	0.0234534	0.548631	0.0158046	0.399656	0.000232917	0.954961	0.883361	0.695651	0.14653	0.728461	0.217377
SCO1722	3.52865	0.684846	8.10279	0.176995	157.17	1.80169e-08	2.29629	0.444525	44.5413	3.00636e-08	19.3971	4.11906e-06
SCO1723	2.64592	0.920602	9.06282	0.0835169	179.746	6.07714e-15	3.42521	0.149191	67.9335	3.44686e-16	19.8334	9.06135e-11
SCO1724	1.57039	0.0796722	2.3142	0.000738337	5.83123	4.66845e-13	1.47365	0.096022	3.71323	4.84339e-09	2.51975	3.36792e-05
SCO1725	3.87544	0.0229815	8.47036	0.000289695	118.012	7.98543e-14	2.18565	0.130805	30.4512	3.54869e-10	13.9323	3.55487e-07
SCO1726	1.88777	0.00728275	4.04293	7.92668e-10	4.80495	5.89617e-12	2.14164	0.000291253	2.5453	6.97229e-06	1.18848	0.411517
SCO1731	0.985273	0.841934	1.20499	0.530234	4.94418	4.22508e-12	1.223	0.405589	5.01808	1.9804e-13	4.10309	1.10638e-10
SCO1732	1.82178	0.0266784	2.10897	0.00429005	4.94939	1.70575e-10	1.15765	0.518862	2.71679	7.99583e-06	2.34682	0.000192746
SCO1734	1.03705	1	1.37223	0.75285	55.0936	0.000227983	1.3232	0.733532	53.1252	0.000134879	40.1489	0.000360713
SCO1737	1.25417	0.585734	0.476806	0.0117536	1.29794	0.500411	0.380176	0.00160205	1.0349	0.929904	2.72217	0.00108297
SCO1738	0.928447	0.693991	0.671528	0.108037	7.41757	3.94595e-16	0.72328	0.217083	7.98922	9.84155e-19	11.0458	6.73321e-22
SCO1739	1.01494	0.839458	0.36776	4.1704e-05	3.21938	3.98497e-08	0.362348	1.7833e-05	3.172	4.88561e-08	8.75402	2.41356e-20
SCO1741	0.963704	0.85245	2.06643	0.0568738	7.87379	9.07943e-11	2.14426	0.0233525	8.17034	1.03839e-12	3.81033	2.09136e-06
SCO1745	1.21602	0.529812	1.3036	0.368346	2.19479	0.0031018	1.07202	0.803231	1.8049	0.0164735	1.68364	0.0403933
SCO1746	0.777708	0.292822	0.850357	0.498624	4.27642	2.74421e-08	1.09341	0.78328	5.49874	9.84976e-12	5.02896	3.47374e-10
SCO1749	1.73367	0.00259375	1.78211	0.00152303	4.40636	1.66995e-13	1.02795	0.859095	2.54164	2.62867e-06	2.47254	6.54352e-06
SCO1752	0.73153	0.10893	0.637187	0.0225323	0.373328	1.81049e-06	0.871033	0.493081	0.510338	0.00115222	0.5859	0.0111185
SCO1753	0.635046	0.00938156	1.87765	0.00316425	3.88852	1.67162e-10	2.95672	5.30265e-08	6.12321	8.41072e-19	2.07095	0.000232081
SCO1754	2.29839	0.000175958	1.20604	0.398025	0.964425	0.912027	0.524732	0.00325048	0.419609	6.28974e-05	0.799663	0.321045
SCO1755	0.679009	0.0416469	0.519624	0.00068715	1.40912	0.121779	0.765267	0.164143	2.07526	0.000294015	2.71181	7.34819e-07
SCO1756	2.19692	0.0190759	78.3938	8.16234e-53	58.7189	3.12586e-47	35.6836	1.12656e-46	26.7279	1.1303e-41	0.749025	0.164677
SCO1757	1.46779	0.494734	36.0702	3.34961e-26	23.4184	3.55446e-21	24.5745	1.4616e-25	15.9548	9.27726e-21	0.649245	0.0997616
SCO1758	0.523674	0.00117315	0.665669	0.0334752	0.497288	0.000408728	1.27115	0.247101	0.949614	0.796344	0.747049	0.15041
SCO1759	0.681806	0.0650325	0.593161	0.00912674	0.425112	2.70474e-05	0.869985	0.459691	0.623508	0.0168337	0.716688	0.102612
SCO1765	1.13952	0.567807	0.82679	0.360677	0.385127	8.28345e-06	0.725561	0.133241	0.337974	3.59478e-07	0.46581	0.000349767
SCO1767	0.650618	0.034119	0.778764	0.188086	0.363464	2.30083e-06	1.19696	0.438693	0.558644	0.00711543	0.466719	0.000578889
SCO1769	0.726791	0.109797	0.537698	0.00161609	0.378418	1.85318e-06	0.739824	0.11897	0.520669	0.00119958	0.703773	0.0973248
SCO1770	0.523969	0.00129477	0.293911	7.48156e-09	0.265644	4.23997e-10	0.560931	0.0073097	0.506985	0.00144688	0.903828	0.670034
SCO1773	1.92443	0.00845184	0.211064	1.18044e-07	0.187531	2.49097e-08	0.109676	5.60196e-14	0.0974475	3.29456e-15	0.888505	0.732863
SCO1776	0.5279	0.0209004	0.342493	0.000161923	0.176283	9.25426e-09	0.648784	0.125289	0.333933	0.000248979	0.514706	0.0304158
SCO1777	0.671132	0.0411682	1.47667	0.0474007	1.26561	0.247198	2.20027	6.07883e-05	1.88578	0.0011543	0.857067	0.40116
SCO1785	0.80234	0.334878	0.0989945	1.80271e-23	0.637134	0.0361172	0.123382	7.01108e-20	0.794094	0.260751	6.43605	1.57606e-16
SCO1786	0.536734	0.00140085	0.073601	2.69023e-30	0.365456	4.29556e-07	0.137128	1.24695e-18	0.680889	0.0543177	4.96537	5.00049e-13
SCO1787	0.676161	0.034802	0.137691	4.89157e-21	0.351506	9.5913e-08	0.203636	3.88733e-14	0.519855	0.000891894	2.55287	4.70798e-06
SCO1789	0.752155	0.170071	0.434413	0.000117338	0.300671	3.89707e-08	0.577558	0.0123947	0.399746	2.28889e-05	0.692131	0.0934678
SCO1790	0.466735	0.00537943	0.372051	0.000375949	0.242168	8.12343e-07	0.797137	0.419226	0.518856	0.0225369	0.650899	0.143291
SCO1791	0.484891	0.000255239	0.461095	8.28927e-05	0.321049	1.68599e-08	0.950923	0.78581	0.662105	0.0391338	0.696275	0.0749176
SCO1792	0.753973	0.156355	0.533798	0.00305012	0.266779	2.1108e-09	0.707981	0.11777	0.353831	2.47818e-06	0.499774	0.00185952
SCO1795	3.75887	4.53346e-05	3.97128	1.89332e-05	13.6823	7.33329e-14	1.05651	0.853753	3.64001	4.24699e-05	3.44531	9.47848e-05
SCO1796	1.67418	0.00318967	3.33062	2.46766e-10	3.53887	5.06966e-11	1.98941	0.000360435	2.1138	0.000108254	1.06253	0.795161
SCO1798	1.40378	0.0516045	0.820672	0.489859	0.627739	0.0463358	0.584615	0.00929948	0.447177	7.33694e-05	0.764909	0.177593
SCO1799	0.886417	0.566673	0.531663	0.00347633	0.352267	1.39403e-06	0.599789	0.0190929	0.397405	1.51263e-05	0.662576	0.0523799
SCO1800	3.83393	0.0335082	247.052	2.70745e-12	112.95	2.60578e-10	64.4383	2.98492e-09	29.4606	2.48654e-07	0.457192	0.19351
SCO1807	1.58328	0.086222	1.32904	0.299206	4.3165	6.66168e-08	0.839419	0.503101	2.72629	9.71931e-05	3.24783	6.64661e-06
SCO1808	1.26513	0.308896	0.447045	0.000886035	0.679409	0.118645	0.35336	1.79572e-05	0.537029	0.00908474	1.51978	0.0723185
SCO1809	1.45165	0.0650171	2.48191	8.36321e-06	3.47843	1.0776e-09	1.70972	0.00810284	2.39619	8.53157e-06	1.40151	0.0742389
SCO1810	0.8497	0.430406	0.38273	1.25352e-05	0.581112	0.0116807	0.450429	0.00028624	0.683902	0.0773628	1.51833	0.0528081
SCO1811	0.974353	0.831233	0.461618	0.00241231	0.430282	0.000837868	0.473769	0.00435345	0.441608	0.00140174	0.932116	0.846801
SCO1812	0.597351	0.015138	0.429879	3.26991e-05	0.223254	3.87058e-12	0.719641	0.082803	0.37374	2.74729e-06	0.519342	0.00317498
SCO1813	0.552838	0.0083045	0.663273	0.0562907	0.409387	6.8548e-05	1.19976	0.45809	0.740519	0.176119	0.617223	0.0355149
SCO1814	0.888155	0.602071	1.26508	0.452904	0.226528	5.1315e-08	1.42439	0.211587	0.255055	5.39395e-07	0.179062	8.50585e-10
SCO1815	0.865441	0.396316	1.23979	0.359235	0.232097	7.23044e-13	1.43255	0.0825268	0.268184	1.099e-10	0.187207	1.03973e-15
SCO1820	0.852429	0.392225	0.547491	0.00325634	0.484157	0.000325369	0.642272	0.0358553	0.567973	0.0052075	0.88432	0.525271
SCO1821	2.26489	2.70927e-05	1.1605	0.371616	1.89749	0.000830705	0.512385	0.000763493	0.837784	0.345486	1.63507	0.0127007
SCO1822	3.21438	2.00611e-07	3.62457	8.22002e-09	3.61059	9.07739e-09	1.12761	0.554778	1.12326	0.571969	0.996144	0.977464
SCO1823	2.90997	0.000704306	3.43324	0.000120286	3.22771	0.000213495	1.17982	0.604311	1.10919	0.745835	0.940134	0.867788
SCO1824	2.41382	2.11207e-05	1.19983	0.366697	1.19001	0.332671	0.497068	0.000595753	0.492998	0.000612331	0.991811	0.954045
SCO1825	1.98218	0.00123564	1.0475	0.798564	0.976372	1	0.528457	0.00283068	0.492575	0.000913244	0.932101	0.798133
SCO1826	1.02238	0.870802	0.472545	0.000271705	0.338293	2.92623e-07	0.462202	0.000149917	0.330888	8.90483e-08	0.715896	0.126817
SCO1828	0.590255	0.0179718	0.5192	0.00595246	0.448099	0.000603393	0.879619	0.661681	0.759161	0.265984	0.863056	0.550058
SCO1829	1.12751	0.432747	0.53516	0.00354329	0.352028	6.78269e-07	0.47464	0.000267405	0.312218	8.06828e-09	0.6578	0.0322024
SCO1830	0.969437	1	0.58288	0.0156935	0.231851	4.88755e-11	0.601256	0.017401	0.239161	3.27332e-11	0.397769	1.5832e-05
SCO1831	1.25872	0.199826	0.843936	0.441853	0.317957	4.41353e-08	0.670471	0.0412118	0.252603	1.59366e-11	0.376755	1.72374e-06
SCO1833	1.72753	0.00689728	2.40889	3.75803e-05	4.388	8.3754e-12	1.39441	0.138471	2.54005	8.79366e-06	1.82159	0.00338705
SCO1834	1.96317	0.00259144	3.72545	3.75349e-09	6.2356	9.46953e-16	1.89767	0.00222792	3.1763	4.1907e-08	1.67379	0.0151743
SCO1835	1.94094	0.00464471	3.63971	2.86404e-08	5.8712	5.31524e-14	1.87523	0.0039632	3.02493	3.2324e-07	1.6131	0.027327
SCO1836	2.4044	4.15029e-05	4.7573	1.19486e-12	8.42539	5.48524e-21	1.97858	0.000983482	3.50415	2.13444e-09	1.77105	0.00648816
SCO1838	2.45355	0.000258792	8.14686	9.86489e-16	15.5234	1.66126e-23	3.32043	1.19356e-06	6.32692	3.72809e-13	1.90545	0.00869138
SCO1839	3.17568	2.12604e-08	13.0387	2.18692e-31	47.816	7.136e-58	4.1058	2.44009e-12	15.0569	3.27657e-36	3.66724	9.13457e-11
SCO1840	0.533448	0.00112259	0.409116	4.24347e-06	0.377562	6.36242e-07	0.766926	0.17281	0.707776	0.0766878	0.922873	0.701606
SCO1841	1.733	0.0903905	1.34605	0.343872	11.2869	5.99586e-11	0.776715	0.457067	6.51295	1.06333e-07	8.38525	3.25126e-09
SCO1842	1.31775	0.0977346	0.534674	0.00320017	0.59583	0.0187309	0.405747	6.04441e-06	0.452156	5.3992e-05	1.11438	0.557478
SCO1845	7.78695	1.68854e-22	0.168785	1.98933e-17	0.0477925	2.72946e-40	0.0216754	7.27904e-60	0.00613752	2.32656e-88	0.283156	3.02437e-09
SCO1846	7.23381	2.12165e-20	0.127256	9.76684e-17	0.0574501	5.04998e-27	0.0175919	1.10032e-55	0.00794189	5.40861e-70	0.451452	0.00609037
SCO1847	0.441191	0.000160373	0.300924	5.34214e-08	0.0477857	1.41349e-33	0.682072	0.0806013	0.108311	2.79116e-20	0.158797	1.00338e-14
SCO1848	0.367815	3.20827e-07	0.343666	4.78797e-08	0.0524019	1.13374e-40	0.934344	0.734376	0.142468	9.81941e-21	0.152479	1.76259e-19
SCO1849	0.430213	5.69367e-05	0.394847	6.98475e-06	0.0697486	5.93694e-33	0.917795	0.685906	0.162126	3.26487e-18	0.176647	7.58239e-17
SCO1850	0.491923	0.0180982	0.388277	0.00117402	0.0628899	1.47803e-18	0.789305	0.398446	0.127845	3.90357e-12	0.161972	5.10888e-10
SCO1851	0.544928	0.0182332	0.452549	0.00175893	0.0809616	7.06584e-21	0.830474	0.471529	0.148573	7.97059e-14	0.178901	8.47643e-12
SCO1852	0.492351	0.00140177	0.31529	1.77742e-07	0.0432306	1.62146e-37	0.640376	0.0416211	0.0878044	1.4263e-25	0.137114	1.65645e-18
SCO1853	0.560284	0.00588508	0.356705	5.99349e-07	0.0571881	2.28505e-36	0.63665	0.0256313	0.10207	8.62621e-26	0.160323	8.15771e-18
SCO1854	0.670432	0.0876171	0.367334	1.9451e-05	0.226623	4.45244e-10	0.547906	0.0100573	0.338026	2.93129e-06	0.616941	0.039763
SCO1855	0.666601	0.0517864	0.417382	1.67341e-05	0.076638	8.04332e-32	0.626134	0.0194045	0.114968	1.41859e-24	0.183616	2.09142e-16
SCO1856	0.642278	0.0301417	0.353281	1.63808e-07	0.0469984	1.9382e-42	0.550044	0.00204965	0.0731745	1.08802e-33	0.133034	8.16867e-22
SCO1857	0.683163	0.0725364	0.36571	5.44453e-07	0.0493449	1.82209e-41	0.535319	0.0013563	0.0722301	2.98552e-34	0.134929	6.97382e-22
SCO1858	0.79836	0.30788	0.422986	1.84265e-05	0.062413	3.2918e-36	0.529819	0.00120188	0.0781764	2.43947e-32	0.147553	4.37142e-20
SCO1859	0.707209	0.096331	0.553927	0.00293301	0.158866	1.47779e-18	0.783257	0.199618	0.224638	1.86773e-13	0.286799	7.16029e-10
SCO1860	4.43442	1.10337e-06	393.857	8.12178e-51	392.552	5.24525e-51	88.8181	4.96764e-37	88.5238	9.71904e-38	0.996686	0.942917
SCO1861	2.11166	0.000339733	1.23461	0.281891	0.771233	0.277667	0.584662	0.0110728	0.365226	1.86657e-06	0.624678	0.0274663
SCO1862	3.22979	2.98422e-05	1.42328	0.327018	1.60999	0.141786	0.440672	0.00103293	0.498481	0.00411348	1.13118	0.628362
SCO1864	0.678097	0.0381658	0.289257	7.73346e-10	0.55034	0.00144387	0.426571	2.9736e-05	0.811595	0.253855	1.9026	0.00168762
SCO1865	0.635637	0.0272877	0.355266	1.137e-06	0.677859	0.0469799	0.558913	0.00639232	1.06643	0.820721	1.90803	0.0027316
SCO1866	0.795729	0.21301	0.281784	9.7165e-11	0.300589	6.69394e-10	0.354121	1.24667e-07	0.377753	4.56404e-07	1.06674	0.727566
SCO1867	0.837796	0.317134	0.304707	8.5489e-10	0.28726	1.45825e-10	0.363701	2.21705e-07	0.342876	3.31048e-08	0.94274	0.783062
SCO1869	0.705876	0.0745391	0.533549	0.00166757	0.349941	3.29857e-07	0.755868	0.168046	0.495755	0.00063261	0.655874	0.0448403
SCO1870	1.03317	0.848524	0.710757	0.0888865	0.215062	4.74265e-13	0.687939	0.0588928	0.208158	7.81441e-14	0.302582	1.25209e-08
SCO1871	1.58501	0.0171869	1.3369	0.12678	0.592945	0.0113035	0.843466	0.380136	0.374096	7.4882e-07	0.443522	4.49073e-05
SCO1874	0.933659	0.900644	0.617455	0.0398312	0.440754	0.000402153	0.661328	0.0577323	0.472072	0.000551486	0.713824	0.135746
SCO1876	0.672258	0.0453162	0.391708	2.53835e-05	0.27551	9.04562e-09	0.582675	0.0222422	0.409827	9.48394e-05	0.703355	0.125311
SCO1877	0.553152	0.0217578	0.181934	9.09555e-09	0.18497	7.51072e-09	0.328905	0.00024671	0.334392	0.000228098	1.01668	0.957659
SCO1893	1.38002	0.159704	2.27303	0.000213696	2.47451	6.27149e-05	1.6471	0.0183753	1.7931	0.00703144	1.08864	0.773155
SCO1894	0.887578	0.814809	1.26683	0.341058	0.41346	0.00769863	1.42729	0.201685	0.465829	0.0136364	0.326373	0.000241551
SCO1897	4.31724	0.000989578	10.8131	6.63386e-08	2.41176	0.0540721	2.50464	0.0150757	0.558634	0.133779	0.22304	0.000119448
SCO1898	3.1853	0.129505	16.2111	0.000662383	2.22468	0.288421	5.08936	0.0281485	0.69842	0.622476	0.137232	0.00833939
SCO1899	9.12975	0.000520723	50.393	1.29324e-09	5.86566	0.00655584	5.51965	0.000760383	0.642478	0.373085	0.116398	3.38805e-05
SCO1900	3.47948	2.32353e-05	13.9658	1.78298e-19	1.54288	0.177646	4.01375	3.35838e-08	0.443422	0.00250681	0.110476	3.1522e-16
SCO1901	2.40168	0.000350899	9.98749	5.9006e-21	1.11917	0.720242	4.15855	1.45738e-10	0.465993	0.000914862	0.112057	1.13059e-20
SCO1902	1.5205	0.171615	4.66941	7.3768e-08	1.08246	0.859217	3.07098	2.56314e-05	0.711913	0.240664	0.23182	1.1045e-07
SCO1903	0.881858	0.564459	2.7707	3.29379e-07	2.09453	0.000173267	3.14189	1.31852e-08	2.37513	1.05943e-05	0.755956	0.150095
SCO1904	0.788211	0.229835	0.540242	0.00157889	0.482736	0.000280112	0.685403	0.0486325	0.612445	0.0133146	0.893554	0.644389
SCO1905	1.08273	0.67123	3.09781	6.7117e-08	8.85885	2.12252e-23	2.8611	4.4721e-07	8.18193	3.53937e-23	2.85972	1.42283e-07
SCO1906	5.12206	4.97888e-08	9.95657	1.10577e-13	30.4464	1.01794e-24	1.94386	0.0196334	5.94416	7.92364e-10	3.05792	6.49411e-05
SCO1908	3.68967	0.000133558	5.52738	1.06242e-06	6.62518	9.96431e-08	1.49807	0.237969	1.7956	0.0817816	1.19861	0.583995
SCO1909	1.56497	0.0587639	2.14379	0.0021528	2.14303	0.00189926	1.36986	0.224845	1.36937	0.207675	0.999645	0.994684
SCO1910	0.772003	0.531244	2.25988	0.0894373	2.22705	0.0774754	2.9273	0.0209196	2.88477	0.0148097	0.985473	0.948854
SCO1911	0.760963	0.362788	1.90757	0.0156953	1.45073	0.138025	2.50679	0.000765536	1.90644	0.012823	0.760512	0.338506
SCO1912	0.937983	1	0.835429	0.716227	0.492957	0.0358912	0.890665	0.747402	0.52555	0.0329115	0.590064	0.0903383
SCO1913	0.747971	0.641158	5.45644	2.50327e-07	2.50774	0.00591766	7.29498	2.59557e-09	3.35273	0.000414456	0.459593	0.00921723
SCO1917	1.19972	0.396025	2.33229	0.000294343	3.70535	1.05565e-08	1.94403	0.00478084	3.08852	3.40858e-07	1.58872	0.0256792
SCO1918	0.749639	0.27735	1.01289	0.946942	1.72002	0.0135377	1.35117	0.233416	2.29447	0.000228676	1.69813	0.0168042
SCO1920	0.747158	0.0988583	0.629267	0.011226	0.485479	0.000131817	0.842213	0.365441	0.649767	0.0264802	0.771499	0.192523
SCO1921	0.715492	0.0622678	0.535484	0.00086996	0.382781	5.40208e-07	0.748413	0.137822	0.534989	0.00124168	0.714832	0.082567
SCO1922	0.733473	0.0917538	0.575018	0.00373836	0.415201	5.14153e-06	0.783966	0.224351	0.566075	0.00333508	0.722066	0.0875095
SCO1923	0.681597	0.0458144	0.557682	0.00302128	0.400465	3.10465e-06	0.818199	0.338609	0.587539	0.00636998	0.718088	0.0796141
SCO1924	0.768284	0.17165	0.581835	0.00529207	0.429683	1.5697e-05	0.757318	0.158506	0.559276	0.0026835	0.738496	0.114279
SCO1926	0.620053	0.00828355	0.428497	6.77706e-06	0.335841	1.64903e-08	0.691065	0.0541616	0.541632	0.00179879	0.783764	0.240623
SCO1928	0.812449	0.340213	0.473797	0.000213694	0.382768	2.58091e-06	0.583172	0.00626672	0.471128	0.000141041	0.807872	0.300285
SCO1929	0.857806	0.442036	0.529875	0.00189277	0.443695	6.07834e-05	0.61771	0.0198614	0.517244	0.000997017	0.837357	0.357483
SCO1930	0.581738	0.00588164	0.2735	9.02997e-11	0.239231	1.08977e-12	0.470142	0.000133667	0.411234	5.3138e-06	0.874701	0.493004
SCO1933	0.69918	0.104672	0.46484	0.000343414	0.606959	0.0181429	0.664835	0.0504501	0.868101	0.461939	1.30574	0.210561
SCO1934	0.840899	0.3759	0.474786	0.000137014	0.264182	3.47001e-11	0.564617	0.00346628	0.314165	5.08886e-09	0.556422	0.00291193
SCO1942	1.19107	0.385999	2.0667	0.000247042	2.44575	8.36005e-06	1.73516	0.00476989	2.0534	0.000225296	1.18341	0.402671
SCO1943	1.30194	0.166183	2.16793	7.01426e-05	4.15664	2.53738e-12	1.66516	0.00846614	3.19266	4.47506e-09	1.91733	0.000987183
SCO1945	1.00528	0.903417	0.891721	0.579126	0.471176	0.00018367	0.887036	0.507287	0.4687	9.9328e-05	0.528389	0.00121753
SCO1946	1.08064	0.594336	0.760754	0.184229	0.373345	1.23237e-06	0.703987	0.0662609	0.345487	6.5604e-08	0.490757	0.00030601
SCO1947	1.17459	0.366764	0.754159	0.153272	0.330111	3.84936e-08	0.642063	0.0204825	0.281045	1.56955e-10	0.437721	2.99472e-05
SCO1948	2.20656	0.000674305	1.7066	0.0189302	6.90388	1.01515e-16	0.773423	0.289403	3.1288	6.96207e-08	4.0454	2.54027e-10
SCO1954	1.47719	0.0843473	1.86572	0.00506321	2.2441	0.000313525	1.26302	0.267617	1.51917	0.0503147	1.2028	0.424624
SCO1955	1.47554	0.0838494	0.715537	0.135401	0.315412	9.1205e-07	0.484933	0.00122034	0.213761	3.07564e-11	0.440805	0.000572648
SCO1956	1.97809	0.000849941	1.19287	0.313283	0.877628	0.568146	0.603041	0.018251	0.443675	6.14638e-05	0.73573	0.106277
SCO1957	2.01957	0.000623605	1.26365	0.226738	1.11925	0.565964	0.6257	0.0242172	0.554202	0.00317429	0.885732	0.519032
SCO1958	0.987398	0.926449	1.8604	0.00177269	4.78371	2.32638e-14	1.88414	0.00129419	4.84476	2.84027e-15	2.57133	1.18634e-06
SCO1959	1.96592	0.0334247	2.18363	0.0143902	3.82699	2.85082e-05	1.11074	0.76101	1.94667	0.0274589	1.75258	0.0599242
SCO1962	0.559383	0.005239	0.398111	3.27804e-05	0.185944	5.96229e-13	0.711696	0.154132	0.332409	2.96938e-06	0.467065	0.00143766
SCO1963	0.687689	0.0764086	0.461696	0.000132413	0.166511	3.91947e-18	0.671374	0.0438586	0.242132	9.23326e-13	0.360651	1.67282e-07
SCO1964	1.23467	0.33271	1.40258	0.12546	2.45689	2.48544e-05	1.13599	0.590806	1.98991	0.000883129	1.75169	0.00538906
SCO1965	1.81741	0.00246132	2.0336	0.000311781	4.33224	6.193e-13	1.11895	0.574724	2.38375	8.46248e-06	2.13033	9.93867e-05
SCO1966	0.962787	0.921433	0.99607	0.917095	4.19904	1.61018e-12	1.03457	0.818194	4.36133	2.25997e-13	4.2156	1.25714e-12
SCO1967	0.891656	0.573613	1.40785	0.106155	3.54992	4.97429e-09	1.57892	0.0273587	3.98127	5.6691e-11	2.52152	1.119e-05
SCO1968	6.63312	5.29639e-06	106.475	7.13521e-23	297.287	8.01115e-30	16.052	4.79358e-12	44.8186	2.66698e-19	2.79208	0.00367298
SCO1969	1.93017	0.0889408	29.9646	2.68919e-17	64.5194	3.24718e-23	15.5243	1.56248e-13	33.4268	6.34655e-20	2.15319	0.0167572
SCO1970	2.10788	0.0366341	6.34477	2.41734e-07	9.28226	6.58785e-10	3.01002	0.000911823	4.40359	5.89791e-06	1.46298	0.222942
SCO1971	2.33101	0.00836923	8.77556	1.10351e-11	13.8381	9.95591e-16	3.7647	5.63063e-06	5.93653	1.39016e-09	1.57689	0.105712
SCO1972	1.18595	0.380825	2.27904	0.000130632	1.91408	0.00182946	1.92171	0.00268138	1.61397	0.0204463	0.839862	0.45181
SCO1975	1.51158	0.0761578	0.827693	0.419707	0.677687	0.0847092	0.547567	0.00914706	0.44833	0.000344696	0.818767	0.372252
SCO1978	0.643657	0.0315162	1.00908	0.897304	0.497234	0.0010641	1.56772	0.0475278	0.772514	0.248228	0.492762	0.00171476
SCO1979	0.673716	0.0239522	1.55005	0.0699273	0.884351	0.349889	2.30075	6.48961e-05	1.31265	0.186214	0.57053	0.00593654
SCO1982	1.25943	0.639003	2.53575	0.00457768	3.33751	0.000282113	2.01341	0.0173817	2.65002	0.0011691	1.31618	0.405538
SCO1985	0.413764	0.10214	0.652583	0.419606	2.50917	0.0553163	1.57719	0.389483	6.06427	0.000447753	3.84499	0.00689888
SCO1988	1.02142	0.992068	1.11078	0.764862	0.457857	0.00131193	1.08749	0.751164	0.448256	0.00108448	0.412194	0.000406119
SCO1989	1.2894	0.246477	2.16852	0.000216261	1.9328	0.00150475	1.68181	0.0106566	1.499	0.0394135	0.891302	0.585177
SCO1990	1.11861	0.638626	0.65671	0.0714142	0.349251	3.40301e-05	0.587077	0.0209869	0.312219	2.52117e-06	0.531819	0.0201842
SCO1991	1.73469	0.00616499	2.38462	1.55238e-05	2.26219	5.56176e-05	1.37467	0.10391	1.30409	0.182744	0.948659	0.754155
SCO1992	1.17666	0.493074	8.96812	1.81511e-21	2.9914	9.34339e-07	7.62168	6.65624e-20	2.54228	1.18355e-05	0.333559	1.39584e-07
SCO1993	1.28719	0.223819	14.3092	2.54725e-31	6.08094	1.74078e-16	11.1166	6.90652e-28	4.72419	1.33941e-13	0.424968	1.62818e-05
SCO1997	0.534927	0.00147627	1.63749	0.0174808	1.83992	0.0028016	3.06116	4.28214e-08	3.43958	6.76827e-10	1.12362	0.524544
SCO1998	0.760512	0.117078	0.798845	0.170004	0.449346	4.22243e-05	1.0504	0.874877	0.590846	0.00955773	0.562495	0.00593009
SCO1999	0.629307	0.0273082	0.730641	0.131332	0.46293	0.00030992	1.16103	0.487639	0.735618	0.154866	0.633594	0.0344182
SCO2000	0.685841	0.0802463	0.528333	0.00193483	0.27751	1.08096e-09	0.770344	0.185418	0.404627	8.10493e-06	0.525255	0.00175041
SCO2001	1.69757	0.0126262	1.87622	0.00228753	2.59415	3.69618e-06	1.10524	0.606736	1.52815	0.0280779	1.38265	0.0942538
SCO2002	0.476439	0.00208631	0.189221	2.86807e-10	0.299611	1.48744e-06	0.397156	0.000534202	0.628855	0.0687108	1.58339	0.0884686
SCO2005	1.13314	0.385619	1.20806	0.242972	0.549297	0.00747908	1.06612	0.73684	0.484756	0.000341841	0.454693	0.00010271
SCO2008	5.66263	8.00759e-16	10.9619	1.32521e-27	36.278	1.09958e-51	1.93583	0.000746946	6.40657	7.94854e-20	3.30948	1.45452e-09
SCO2009	4.2709	3.25965e-09	8.72493	1.90649e-18	24.276	8.47347e-34	2.04288	0.00110236	5.68405	3.3446e-14	2.78237	5.22412e-06
SCO2010	4.20017	1.11924e-06	7.45854	1.2086e-11	19.6374	2.84471e-21	1.77577	0.031377	4.67538	2.36984e-08	2.63287	0.000367623
SCO2011	3.30569	3.31965e-05	5.75296	1.2987e-09	15.8892	5.48479e-20	1.74032	0.0382386	4.80663	4.89066e-09	2.76192	9.50744e-05
SCO2012	2.93226	1.22505e-05	4.91888	1.22967e-10	11.7858	8.21113e-22	1.67751	0.0274364	4.01936	2.02903e-09	2.39603	0.000105056
SCO2013	0.793993	0.255561	0.699408	0.0619001	0.442946	5.05957e-05	0.880874	0.473019	0.557871	0.00313647	0.633315	0.0253294
SCO2014	1.59894	0.1337	2.43369	0.00372821	3.89017	1.04009e-05	1.52207	0.158509	2.43297	0.00216367	1.59846	0.0984794
SCO2015	2.58628	0.0486448	1.63276	0.304776	0.421187	0.063856	0.631317	0.317556	0.162855	0.000178353	0.25796	0.00442966
SCO2016	1.47011	0.115551	7.74983	1.71404e-17	5.93686	7.15197e-14	5.27162	2.18295e-13	4.03839	2.52589e-10	0.766063	0.213757
SCO2017	0.793664	0.325801	2.09099	0.00396423	1.45811	0.156686	2.6346	8.80591e-05	1.83719	0.0124151	0.69733	0.134677
SCO2018	2.04459	0.000321009	1.91563	0.000959264	2.21106	6.06182e-05	0.936929	0.739128	1.08142	0.689285	1.15422	0.460543
SCO2019	1.62413	0.266085	1.05171	0.874158	2.5374	0.00980227	0.647551	0.175848	1.56231	0.137072	2.41265	0.00489374
SCO2020	1.60828	0.0212353	1.38977	0.0906011	2.15098	0.000258442	0.864134	0.557827	1.33744	0.160113	1.54772	0.0466337
SCO2021	1.56213	0.0337101	3.29007	5.28603e-08	6.05739	4.36761e-16	2.10614	0.000562024	3.87764	1.18809e-10	1.84111	0.00244894
SCO2023	0.795161	0.299732	0.194284	1.53539e-09	0.118669	3.02739e-14	0.244333	3.10238e-07	0.149238	1.19154e-11	0.610798	0.0779192
SCO2024	0.812476	0.252924	0.258874	3.43506e-10	0.203847	2.00138e-13	0.318624	1.80734e-07	0.250895	1.78517e-10	0.787434	0.275515
SCO2026	0.538711	0.0337187	1.49636	0.258437	0.621363	0.0935379	2.77767	0.00140646	1.15342	0.646236	0.415248	0.00520202
SCO2027	0.71893	0.546526	5.50516	3.76915e-05	0.976512	0.922364	7.65744	2.33016e-06	1.35829	0.451949	0.177381	3.74386e-05
SCO2035	1.35618	0.188183	11.991	2.10548e-25	3.44012	7.4886e-08	8.84174	7.23641e-22	2.53663	1.81047e-05	0.286893	3.91606e-09
SCO2036	1.42278	0.1195	2.80169	4.68807e-05	0.994885	0.876998	1.96917	0.00976688	0.699256	0.152582	0.355102	6.28569e-05
SCO2037	1.29706	0.145783	2.34346	1.2179e-05	0.954575	0.910526	1.80675	0.00292789	0.735955	0.108803	0.407337	4.91279e-06
SCO2039	0.762592	0.237128	0.570994	0.00658629	0.411388	1.77819e-05	0.748755	0.136921	0.53946	0.00168326	0.720477	0.100762
SCO2040	0.858332	0.381386	0.487858	0.000254025	0.274108	4.31689e-10	0.568379	0.0048867	0.31935	4.17161e-08	0.561861	0.00734285
SCO2051	0.735217	0.173506	0.516226	0.00137342	0.432847	5.90023e-05	0.702141	0.0723659	0.588734	0.00734444	0.838483	0.39172
SCO2055	2.44193	0.000206963	9.75308	4.97772e-21	38.5551	7.70346e-46	3.994	1.70132e-10	15.7888	1.04348e-33	3.95312	7.94126e-11
SCO2056	1.25851	0.406891	0.632058	0.144571	1.56332	0.0995671	0.502226	0.0190972	1.2422	0.406984	2.47338	0.00163902
SCO2057	0.799424	0.185043	0.557686	0.00280684	0.383556	1.55305e-06	0.69761	0.0890367	0.479791	0.000353075	0.687763	0.065541
SCO2058	0.751532	0.168206	0.48739	0.000697459	0.375966	4.88162e-06	0.648529	0.0430099	0.500266	0.00109563	0.771386	0.2353
SCO2059	0.871768	0.49897	0.443594	5.5307e-05	0.312556	1.1914e-08	0.508844	0.000804311	0.358531	3.26766e-07	0.704598	0.0810015
SCO2060	0.748725	0.141757	0.410835	8.41552e-06	0.319096	2.16778e-08	0.548713	0.00257108	0.426186	2.30473e-05	0.776701	0.239198
SCO2061	0.681347	0.0391865	0.428904	1.60274e-05	0.329419	2.37444e-08	0.629494	0.0214013	0.483483	0.000274881	0.76805	0.19374
SCO2062	1.48853	0.0542465	2.50164	2.12603e-05	1.58638	0.027675	1.68061	0.0156848	1.06573	0.782346	0.634134	0.030898
SCO2065	0.992407	0.926335	2.24079	8.38075e-05	2.89733	1.78046e-07	2.25793	5.67365e-05	2.9195	5.71328e-08	1.293	0.16731
SCO2067	0.704321	0.0419417	1.40552	0.149029	1.633	0.02371	1.99556	0.000658	2.31855	1.64864e-05	1.16185	0.389837
SCO2068	1.1292	0.724781	7.49705	2.49362e-20	19.7676	4.53811e-39	6.63924	2.14177e-19	17.5058	1.14768e-39	2.63672	3.90513e-07
SCO2071	0.655548	0.0432334	0.371546	3.64029e-06	0.243102	3.21402e-11	0.566771	0.00887274	0.370838	1.83131e-06	0.654299	0.033191
SCO2072	0.573535	0.00805094	0.403618	1.5803e-05	0.326862	1.44998e-07	0.703738	0.0915862	0.569907	0.00708294	0.809828	0.33854
SCO2073	0.669341	0.0382922	0.499118	0.000386954	0.381529	1.09201e-06	0.745685	0.138936	0.570007	0.00407275	0.764406	0.170871
SCO2075	1.96478	0.0193335	1.66077	0.0550033	2.09974	0.011627	0.845271	0.684554	1.06869	0.859403	1.26432	0.542016
SCO2076	0.77209	0.248079	0.695045	0.072905	0.434619	4.34722e-05	0.900213	0.550247	0.562912	0.0030642	0.62531	0.0181434
SCO2077	0.812528	0.285653	1.29874	0.201836	1.7597	0.00392797	1.5984	0.0196462	2.16571	6.26771e-05	1.35493	0.0987925
SCO2079	1.24541	0.244797	2.20675	3.67662e-05	3.29329	2.45802e-09	1.7719	0.00258074	2.64434	6.44271e-07	1.49237	0.0469572
SCO2085	0.957851	0.831056	0.590188	0.00833108	0.383293	1.70741e-06	0.616159	0.0159914	0.400159	3.7787e-06	0.649442	0.0264758
SCO2086	0.80976	0.282462	0.494389	0.000315111	0.298981	1.40488e-09	0.610537	0.0116572	0.369221	3.79986e-07	0.604748	0.00996446
SCO2087	0.887556	0.524728	0.567776	0.00406276	0.371086	4.50251e-07	0.639707	0.0261126	0.418099	7.63683e-06	0.653578	0.024057
SCO2088	0.807549	0.265992	0.507692	0.000559125	0.353119	1.18709e-07	0.628683	0.0198503	0.437273	2.03195e-05	0.695538	0.0537731
SCO2089	0.745308	0.107798	0.484915	0.000171037	0.421248	6.92185e-06	0.650624	0.0302421	0.5652	0.00314763	0.868705	0.45117
SCO2090	0.958307	0.85691	0.698813	0.0887819	0.441848	6.22904e-05	0.729216	0.13363	0.461071	0.000110419	0.632283	0.0185773
SCO2091	0.692597	0.0868993	0.410444	2.42524e-05	0.27169	1.51368e-09	0.592616	0.0117613	0.392277	8.43495e-06	0.661942	0.0573562
SCO2092	0.649079	0.0374705	0.411406	1.62155e-05	0.200906	2.37906e-14	0.633831	0.0263529	0.309525	8.94225e-09	0.48834	0.000364686
SCO2093	1.0276	0.977846	1.95372	0.00119072	0.614122	0.0109293	1.90124	0.00142129	0.597625	0.00902829	0.314334	8.9661e-09
SCO2097	1.39093	0.0827368	1.73975	0.00386222	2.46334	3.91694e-06	1.25079	0.246771	1.77101	0.00285032	1.41591	0.069801
SCO2099	1.50151	0.320483	1.47884	0.338206	28.3059	2.71918e-26	0.984903	1	18.8517	1.39762e-25	19.1406	3.67235e-23
SCO2100	0.926769	0.813303	0.615009	0.0319308	0.437766	0.000278561	0.663606	0.0586923	0.472357	0.000569225	0.711804	0.13581
SCO2101	0.930916	0.820995	0.511575	0.0013603	0.257259	1.22351e-10	0.549539	0.00328847	0.27635	3.51446e-10	0.502876	0.000681015
SCO2102	1.32164	0.170079	1.25019	0.239357	2.01656	0.000470302	0.945939	0.838738	1.52581	0.029666	1.61301	0.0173031
SCO2104	0.754562	0.190422	0.401814	7.81184e-06	0.644838	0.0324713	0.532513	0.00155158	0.854586	0.40985	1.60482	0.0165482
SCO2106	1.08662	0.586906	0.69174	0.0874818	0.413328	4.15642e-05	0.636597	0.0254805	0.380379	2.84167e-06	0.597519	0.0147824
SCO2107	0.582563	0.0156926	0.482288	0.00169018	0.268831	5.14253e-08	0.827872	0.451058	0.461462	0.00152594	0.557407	0.019658
SCO2109	0.624724	0.0518426	0.513362	0.00792429	0.228424	1.32844e-08	0.821743	0.470958	0.36564	9.47136e-05	0.444957	0.00211597
SCO2111	0.783622	0.187628	0.377369	2.07673e-06	0.22783	4.57809e-12	0.48157	0.000489472	0.290739	8.12092e-09	0.603731	0.0230129
SCO2112	0.819643	0.351816	0.461886	0.000183926	0.41875	2.44312e-05	0.563521	0.0051531	0.510893	0.00084218	0.906608	0.626414
SCO2113	1.3961	0.192618	31.2041	1.10912e-31	5.16868	3.96031e-10	22.3509	1.72952e-28	3.70223	1.62156e-07	0.165641	2.71382e-12
SCO2114	0.874701	0.383197	0.196645	1.95562e-14	0.661957	0.0261668	0.224814	5.84153e-12	0.756781	0.166583	3.36625	1.2688e-08
SCO2116	1.35723	0.342321	0.665699	0.190375	0.357916	0.00113013	0.490485	0.0244253	0.263711	2.74734e-05	0.537654	0.0452198
SCO2118	1.52982	0.083976	1.57834	0.0467188	2.80629	1.92448e-05	1.03172	0.789789	1.8344	0.00778836	1.778	0.0183321
SCO2119	1.15038	0.395089	0.832622	0.528589	2.09379	0.000216118	0.723781	0.14443	1.82009	0.00320454	2.5147	1.31318e-05
SCO2121	0.920852	0.773999	0.612616	0.0203134	0.421621	2.71312e-05	0.665271	0.0459766	0.45786	7.84097e-05	0.688231	0.0527947
SCO2122	0.92218	0.75867	0.514145	0.00111174	0.383719	2.64715e-06	0.557532	0.00345953	0.4161	9.05547e-06	0.746325	0.135431
SCO2125	0.825714	0.357513	0.643182	0.0271249	0.41276	1.66709e-05	0.778941	0.199913	0.499882	0.000577757	0.641746	0.0325306
SCO2127	1.16902	0.29666	1.4536	0.036426	2.03261	0.000173995	1.24344	0.277555	1.73874	0.00501933	1.39833	0.0889547
SCO2128	0.976478	0.922188	0.505004	0.0155136	0.474514	0.00837334	0.517169	0.0129716	0.485944	0.00569832	0.939624	0.828299
SCO2129	1.49714	0.0328568	0.99719	0.868712	0.730856	0.15095	0.666065	0.0495174	0.488169	0.000292925	0.732915	0.101639
SCO2131	0.676683	0.0390628	0.466078	0.000134031	0.468657	9.42368e-05	0.688769	0.0762094	0.692581	0.059345	1.00553	0.949378
SCO2132	1.24607	0.249358	0.653015	0.0394619	0.363961	1e-06	0.52406	0.00141259	0.292087	1.40878e-09	0.557354	0.00364584
SCO2134	0.899136	0.706053	0.510892	0.00217047	0.34027	9.38679e-07	0.568203	0.00780824	0.378442	4.52772e-06	0.666032	0.0586874
SCO2135	0.49406	0.00132239	0.569419	0.0128496	0.436177	0.000214629	1.15253	0.483455	0.882842	0.624214	0.766004	0.22999
SCO2136	0.97107	0.929655	0.39729	2.88765e-06	0.34772	1.2337e-07	0.409126	5.11806e-06	0.358079	1.53831e-07	0.87523	0.51626
SCO2137	0.751435	0.162702	0.632956	0.0248578	0.426251	2.8266e-05	0.84233	0.409593	0.56725	0.00456603	0.67343	0.0462248
SCO2139	0.579016	0.0487272	0.435758	0.00340925	0.648668	0.123637	0.752584	0.320977	1.12029	0.682741	1.4886	0.157516
SCO2141	1.58742	0.0159521	0.90853	0.779939	0.549464	0.00668858	0.572331	0.00716753	0.346136	2.60806e-07	0.604783	0.0136242
SCO2142	1.00889	0.758282	0.502092	0.015275	0.340566	0.000143676	0.497666	0.00731208	0.337564	3.56894e-05	0.678293	0.152227
SCO2143	1.03151	0.787427	0.55449	0.0346416	0.492516	0.00852814	0.537552	0.0169565	0.477471	0.00293141	0.888233	0.639709
SCO2144	0.484253	0.0143239	0.380361	0.0023566	0.431936	0.00632408	0.785459	0.506538	0.891964	0.784525	1.13559	0.741182
SCO2146	0.182382	4.47567e-05	0.347084	0.0109062	1.46425	0.351596	1.90306	0.101667	8.02849	6.90832e-07	4.21872	0.000562232
SCO2148	0.87871	0.550736	0.536276	0.00154866	0.276581	1.61801e-10	0.610299	0.0109331	0.314758	4.20486e-09	0.515744	0.000683425
SCO2149	0.858344	0.511344	0.488491	0.000353553	0.284756	5.39741e-10	0.569109	0.0039856	0.33175	1.86485e-08	0.582929	0.00522058
SCO2150	0.87413	0.55516	0.448855	5.36918e-05	0.291427	9.03942e-10	0.513488	0.000625266	0.333391	2.05013e-08	0.649267	0.0262657
SCO2151	0.963363	0.876573	0.438162	3.23955e-05	0.246268	3.27515e-12	0.454826	7.11478e-05	0.255634	6.27188e-12	0.562047	0.00263007
SCO2152	3.17463	3.78774e-09	3.97197	2.92966e-12	6.83035	1.46753e-20	1.25116	0.235684	2.15154	8.77438e-05	1.71964	0.00626339
SCO2153	0.711961	0.135154	0.559795	0.0125825	0.312449	4.65183e-07	0.786272	0.326684	0.438857	0.00027511	0.558149	0.00935488
SCO2154	0.802198	0.292559	0.515632	0.000728486	0.267086	7.55886e-11	0.642774	0.0211056	0.332943	2.75965e-08	0.517979	0.000955814
SCO2155	0.854535	0.469852	0.495499	0.00038046	0.294269	1.24695e-09	0.579847	0.00503745	0.344362	5.73108e-08	0.593885	0.0077028
SCO2156	0.849791	0.448699	0.480925	0.000209091	0.288259	6.48171e-10	0.565933	0.0034282	0.339211	3.78323e-08	0.599384	0.00885518
SCO2157	1.08701	0.625179	0.56261	0.0053578	0.353141	5.32865e-07	0.517576	0.00116048	0.324874	3.03387e-08	0.627684	0.0212091
SCO2159	2.3188	0.0484287	1.85571	0.141623	1.10465	0.764566	0.800291	0.621049	0.476391	0.0882123	0.595272	0.240676
SCO2162	1.15347	0.341544	1.55264	0.0184667	2.26905	1.24105e-05	1.34606	0.154343	1.96716	0.000401245	1.46141	0.036835
SCO2164	0.521598	0.00113206	4.5158	1.35762e-13	1.08292	0.662738	8.65763	7.90235e-25	2.07616	0.000164207	0.239807	8.31283e-13
SCO2168	1.25877	0.164421	1.85005	0.000903962	2.13789	5.73973e-05	1.46972	0.0487317	1.69839	0.00647495	1.15558	0.465756
SCO2169	0.623858	0.0111497	0.411051	3.10364e-06	0.378286	4.11667e-07	0.658885	0.0290542	0.606366	0.00902069	0.920291	0.69971
SCO2170	0.494085	0.000275399	0.28797	3.67324e-10	0.150408	5.70285e-20	0.582835	0.00620639	0.304417	3.40291e-09	0.522305	0.00129071
SCO2171	0.331124	7.88983e-06	0.183967	5.37602e-11	0.0585859	1.2978e-23	0.555583	0.0210498	0.17693	1.96843e-10	0.318459	2.98819e-05
SCO2172	2.44799	3.22158e-06	2.61719	5.71728e-07	2.08382	8.741e-05	1.06912	0.726788	0.851239	0.415738	0.796208	0.243521
SCO2173	0.786036	0.378628	0.483232	0.00170584	0.332777	2.90534e-06	0.614771	0.0256259	0.423361	0.000112284	0.688649	0.118511
SCO2175	0.869697	0.459359	0.842107	0.365115	0.465313	0.00011146	0.968277	0.869926	0.535029	0.00149706	0.552558	0.00275799
SCO2176	0.546763	0.0121567	0.318901	1.27349e-05	0.167545	2.2436e-10	0.583253	0.0473463	0.30643	4.28518e-05	0.525382	0.0436438
SCO2177	0.5792	0.0344048	0.53611	0.0190514	0.328468	3.0044e-05	0.925605	0.81019	0.567106	0.0319574	0.612687	0.073376
SCO2178	0.750298	0.160272	0.692444	0.0764742	0.410855	2.9536e-05	0.922892	0.712784	0.547589	0.00448844	0.593341	0.015244
SCO2179	0.845526	0.432885	0.657434	0.0270316	0.31436	8.37688e-09	0.777545	0.157565	0.371792	4.41933e-07	0.478162	0.000243962
SCO2183	0.485548	0.026119	0.547842	0.0468951	0.298198	0.000145324	1.1283	0.783378	0.614147	0.105016	0.544314	0.0576196
SCO2184	0.68124	0.0695858	0.546293	0.00402558	0.462006	0.000284059	0.80191	0.280688	0.678184	0.063007	0.84571	0.467952
SCO2186	1.61418	0.0889266	2.20013	0.00410979	3.80513	9.52956e-07	1.363	0.234351	2.35732	0.000741377	1.7295	0.0324552
SCO2187	0.614375	0.174334	0.75234	0.448467	1.36413	0.304408	1.22456	0.621565	2.22035	0.0112576	1.81318	0.0642817
SCO2188	0.357487	2.26825e-05	2.16011	0.000743855	2.99359	1.56954e-06	6.04249	7.32547e-14	8.374	4.76797e-19	1.38585	0.135096
SCO2191	3.34277	1.47789e-06	2.80039	3.29778e-05	2.91456	1.71492e-05	0.837745	0.477096	0.871901	0.553756	1.04077	0.899234
SCO2192	3.28795	1.96305e-06	43.2442	4.80835e-48	35.0234	1.10852e-43	13.1523	1.46439e-30	10.6521	5.34164e-27	0.809899	0.274279
SCO2195	1.69926	0.291225	4.65081	0.00487504	25.4262	1.10189e-07	2.73697	0.0641172	14.9631	2.51881e-06	5.46704	0.00160201
SCO2196	0.924633	0.772471	0.770505	0.354169	1.82404	0.0490106	0.833309	0.521132	1.97272	0.0214629	2.36733	0.00366924
SCO2198	1.27089	0.213747	0.549257	0.0026901	1.51513	0.0284223	0.432184	2.63031e-05	1.19219	0.334801	2.75852	2.35154e-07
SCO2199	1.17619	0.383559	0.365657	1.99598e-06	0.516148	0.00170666	0.310883	2.68406e-08	0.438831	5.14533e-05	1.41156	0.0924659
SCO2200	1.17545	0.419022	2.392	0.000381526	2.83992	1.39226e-05	2.03496	0.00468531	2.41602	0.000207915	1.18726	0.432904
SCO2204	1.30466	0.140876	1.33657	0.121411	5.36325	1.78991e-15	1.02446	0.925768	4.11085	7.69586e-12	4.01268	2.1886e-11
SCO2205	1.22682	0.216304	0.45572	0.000832757	21.3373	3.11189e-41	0.371465	6.36818e-06	17.3924	1.38893e-38	46.821	1.82758e-57
SCO2207	1.06861	0.914339	0.967571	0.916171	20.4542	8.89187e-08	0.905444	0.825254	19.1408	6.09792e-08	21.1397	2.71469e-08
SCO2208	0.997701	1	0.867754	0.674691	6.74997	1.00828e-08	0.869754	0.66351	6.76553	3.63469e-09	7.77867	5.3895e-10
SCO2209	0.627072	0.0472553	1.04028	0.975988	5.49872	1.83124e-12	1.65894	0.0424329	8.76887	1.1219e-19	5.28582	1.28924e-12
SCO2210	1.09009	0.96369	0.334476	0.510302	13.7138	0.146002	0.306835	0.488487	12.5805	0.142255	41.0007	0.0481118
SCO2211	1.02489	0.996223	0.472721	0.499851	6.60521	0.111355	0.461239	0.500296	6.44477	0.10215	13.9727	0.0294172
SCO2212	1.7028	0.131664	0.817082	0.553179	2.63219	0.0037627	0.479846	0.0326717	1.5458	0.148851	3.22146	0.000419933
SCO2213	2.8431	0.0137216	0.473852	0.120257	3.90412	0.00124408	0.166668	8.00992e-05	1.37319	0.4113	8.2391	2.94451e-06
SCO2214	2.29658	0.000500178	0.912481	0.633857	1.34966	0.224834	0.397321	6.22864e-05	0.587681	0.0180145	1.47911	0.0827687
SCO2217	0.949286	0.706749	3.69458	1.94866e-09	298.007	7.87041e-97	3.89196	1.18154e-10	313.928	2.64714e-105	80.6606	1.28411e-73
SCO2218	1.18877	0.722848	11.4923	3.60523e-08	414.563	2.46943e-64	9.66737	3.77147e-08	348.731	9.24816e-71	36.073	1.62596e-43
SCO2219	1.4374	0.0916987	1.47615	0.0732325	2.23063	0.000184879	1.02696	0.928093	1.55185	0.0343461	1.51111	0.0460118
SCO2220	1.25175	0.218819	6.45673	4.73774e-18	4.15017	1.13225e-11	5.15817	1.05959e-14	3.31551	5.26404e-09	0.642768	0.0276571
SCO2223	0.895144	0.611587	0.209863	1.52306e-11	0.156895	3.19171e-15	0.234446	3.51941e-10	0.175273	5.82586e-14	0.747605	0.256335
SCO2224	0.934375	0.692088	0.311959	2.32817e-07	0.122882	4.48311e-17	0.333869	1.48484e-06	0.131513	3.78027e-16	0.393904	0.000574291
SCO2227	1.32117	0.361235	1.48712	0.194206	2.47934	0.00174166	1.12561	0.700972	1.87663	0.0203931	1.66721	0.0723515
SCO2228	1.43905	0.289157	2.26479	0.017735	5.16924	2.21217e-06	1.57381	0.186874	3.59211	0.000103585	2.28243	0.00993692
SCO2229	1.60383	0.0854242	2.39123	0.000690097	6.12764	6.07697e-13	1.49095	0.0923612	3.82063	5.51303e-09	2.56255	3.32699e-05
SCO2230	1.48506	0.152351	2.0822	0.00233924	5.64627	4.34632e-14	1.4021	0.113246	3.80206	1.2797e-10	2.71168	1.25542e-06
SCO2231	1.89728	0.00440864	2.36792	9.11824e-05	7.41643	4.26751e-19	1.24806	0.295895	3.90898	4.19797e-11	3.13204	2.43121e-08
SCO2235	1.21686	0.317696	2.36611	1.87735e-05	2.75103	8.13855e-07	1.94443	0.000821362	2.26075	4.62577e-05	1.16268	0.491042
SCO2236	1.44602	0.0567316	3.00541	6.27443e-08	3.07035	4.58784e-08	2.0784	0.00027009	2.12331	0.000178598	1.02161	0.966371
SCO2237	1.50963	0.0243901	2.99728	2.39665e-08	4.56295	9.5252e-14	1.98544	0.000515114	3.02256	2.98639e-08	1.52236	0.0366181
SCO2241	1.32146	0.383698	0.963982	0.988046	2.0626	0.0324945	0.729483	0.398874	1.56085	0.18707	2.13966	0.0319077
SCO2243	0.723243	0.117898	0.607303	0.0133785	0.419446	2.86431e-05	0.839694	0.368228	0.579952	0.00764365	0.690671	0.0810198
SCO2244	1.31864	0.227779	1.46467	0.0775215	2.24625	0.000185117	1.11075	0.581627	1.70347	0.00903925	1.53362	0.0431625
SCO2245	2.63113	0.0061	5.01566	2.33231e-06	8.34981	1.23012e-09	1.90628	0.0311288	3.17347	0.000184882	1.66475	0.115126
SCO2246	1.41374	0.202985	3.58676	6.62556e-07	3.34517	3.41497e-06	2.53707	0.000127236	2.36619	0.000416425	0.932646	0.714437
SCO2248	0.84227	0.571777	2.64066	0.00344368	1.07797	1	3.13517	0.000261551	1.27984	0.512774	0.408221	0.00335299
SCO2250	1.92554	0.0125727	10.1528	5.76902e-18	13.3805	3.51689e-21	5.27272	2.48454e-11	6.94895	1.61595e-14	1.31791	0.282004
SCO2251	1.82252	0.0259661	7.9412	9.04679e-17	11.0329	1.43987e-21	4.35727	6.34891e-11	6.05367	1.37512e-15	1.38933	0.13527
SCO2252	1.09584	0.525383	1.89939	0.00152813	2.50583	6.74718e-06	1.73328	0.00963682	2.28669	5.98608e-05	1.31928	0.169053
SCO2253	0.526307	0.00229055	1.08833	0.614567	1.07001	0.688717	2.06786	0.000338397	2.03306	0.00040255	0.983169	0.913972
SCO2254	0.445834	6.54852e-05	0.162079	2.7849e-17	0.0683998	4.78868e-31	0.363541	1.77698e-06	0.15342	7.05255e-17	0.422015	0.000191562
SCO2256	0.375429	0.0200718	0.430646	0.0461082	1.25879	0.809196	1.14708	0.760289	3.35294	0.0104445	2.92303	0.0232317
SCO2257	1.35649	0.180151	1.33075	0.212274	2.50783	1.66924e-05	0.981019	0.909876	1.84876	0.00226048	1.88453	0.00166765
SCO2258	1.3869	0.2283	1.45795	0.148276	2.2472	0.000683183	1.05123	0.847932	1.62031	0.0253726	1.54135	0.044103
SCO2261	1.08238	0.701054	0.976782	0.937837	0.503205	0.00176914	0.902442	0.637652	0.464907	0.000353453	0.515166	0.0022137
SCO2262	1.35316	0.109777	1.17865	0.411406	0.639343	0.0382613	0.871033	0.434332	0.47248	0.000200728	0.542437	0.0034554
SCO2263	1.16208	0.67039	10.3642	7.91527e-19	6.8022	3.73832e-13	8.91872	1.44185e-18	5.85349	5.70602e-13	0.656314	0.0512381
SCO2264	0.631884	0.0813583	0.463636	0.00865353	0.430853	0.00281196	0.733735	0.356943	0.681854	0.200446	0.929291	0.805878
SCO2265	1.24264	0.24427	1.29559	0.203595	2.99523	6.63631e-07	1.04261	0.897534	2.41038	6.44897e-05	2.31186	0.000163741
SCO2267	1.13745	0.683632	1.47224	0.116638	5.82261	1.94383e-13	1.29433	0.254146	5.11901	6.6575e-13	3.95494	1.21921e-09
SCO2269	0.681527	0.171633	0.322437	3.30981e-05	0.375265	0.000296555	0.47311	0.00473108	0.550624	0.0216839	1.16384	0.565227
SCO2270	0.648176	0.178792	0.101525	4.34416e-12	0.942754	1	0.156631	1.05121e-08	1.45447	0.15872	9.28598	3.75937e-12
SCO2271	0.771416	0.29408	0.152929	5.05355e-09	1.64247	0.0571447	0.198244	7.53132e-07	2.12916	0.0022155	10.7401	3.27472e-14
SCO2272	0.787276	0.337935	0.155986	2.06673e-09	1.20987	0.458765	0.198134	2.38695e-07	1.53678	0.0752586	7.75625	1.75566e-11
SCO2273	0.639653	0.177086	0.148209	6.68905e-07	0.841395	0.640455	0.231703	0.000172101	1.31539	0.383206	5.67706	5.11174e-06
SCO2275	0.93684	0.677662	0.18094	9.67919e-06	0.563649	0.0847368	0.193139	4.50692e-05	0.601649	0.17905	3.11511	0.00374668
SCO2276	0.963672	0.76483	0.136939	2.27112e-06	0.473784	0.0431931	0.142101	7.11234e-06	0.491644	0.0782034	3.45981	0.00300028
SCO2277	1.07491	0.889718	0.192988	2.853e-09	0.74088	0.210836	0.179539	1.29152e-09	0.689249	0.153937	3.839	1.23591e-06
SCO2281	0.771244	0.218091	0.493573	0.000818154	0.448282	0.000154129	0.639969	0.0342402	0.581245	0.00942602	0.908238	0.672558
SCO2282	0.675495	0.0675018	0.570671	0.00831378	0.484312	0.00063733	0.844819	0.427485	0.716974	0.108317	0.848672	0.437269
SCO2283	0.55866	0.00633003	0.230849	4.17905e-12	0.222177	2.10091e-12	0.41322	1.54931e-05	0.397697	7.42146e-06	0.962434	0.955274
SCO2284	0.693455	0.0838649	0.335516	9.12785e-08	0.414361	1.75186e-05	0.483833	0.000284728	0.597532	0.00926642	1.235	0.270213
SCO2286	4.09641	0.0465045	104.849	6.83142e-09	206.426	1.29134e-10	25.5953	4.13227e-06	50.3919	5.19594e-08	1.96879	0.229911
SCO2289	0.388258	0.00457396	0.389471	0.00700082	0.10322	6.59944e-08	1.00312	1	0.265855	0.00456936	0.265027	0.00696278
SCO2293	0.872344	0.495744	1.11025	0.658494	0.525531	0.00104763	1.27272	0.265176	0.602436	0.00867304	0.473346	0.000185043
SCO2294	2.71683	0.00163155	1.50202	0.264394	1.37969	0.349145	0.552856	0.0464676	0.50783	0.0229519	0.918556	0.884886
SCO2295	1.42533	0.142453	1.22738	0.421382	0.711919	0.205137	0.861118	0.529324	0.499477	0.00460302	0.580034	0.0338139
SCO2297	0.880584	0.590711	0.55222	0.0049914	0.303864	2.62233e-08	0.627107	0.0246014	0.345071	3.37629e-07	0.550258	0.0043138
SCO2298	0.729633	0.128364	0.443942	8.39014e-05	0.105372	4.32224e-23	0.608446	0.015503	0.144418	4.0786e-18	0.237355	1.15139e-10
SCO2299	0.665161	0.0482678	0.366418	4.17195e-07	0.208159	2.04123e-14	0.550872	0.00194536	0.312945	4.50922e-09	0.56809	0.00492438
SCO2300	0.805785	0.267537	0.546876	0.00220049	0.364727	4.01191e-07	0.678687	0.0519138	0.452635	5.53215e-05	0.666928	0.0373045
SCO2301	0.71915	0.0921868	0.47675	0.000160281	0.365963	4.74874e-07	0.662935	0.0357644	0.508883	0.000602124	0.767621	0.192149
SCO2302	4.23898	1.76606e-08	209.132	1.07947e-82	169.327	3.20586e-78	49.3354	1.0245e-60	39.9452	5.0904e-57	0.809666	0.29935
SCO2305	0.635908	0.119876	0.465167	0.0200867	0.288391	0.000221001	0.7315	0.414874	0.453511	0.0250386	0.619974	0.180447
SCO2306	0.597867	0.155838	0.4205	0.0384978	0.349121	0.00933967	0.703334	0.493569	0.583944	0.21877	0.830251	0.645823
SCO2310	0.397357	0.202802	1.99109	0.423322	2.40295	0.260191	5.01083	0.0445687	6.04733	0.0183507	1.20685	0.732913
SCO2311	1.29446	0.270775	10.0427	4.08248e-25	9.8672	1.09081e-24	7.75826	6.06718e-22	7.62266	4.96128e-22	0.982522	0.907487
SCO2312	0.916846	0.606308	1.76413	0.00893496	2.01977	0.00111279	1.92412	0.00171672	2.20295	0.000115656	1.14491	0.505906
SCO2316	0.819251	0.484663	0.634805	0.0496231	0.27876	5.99222e-09	0.774859	0.229445	0.340262	2.11759e-07	0.439127	6.45023e-05
SCO2317	0.883148	0.873008	0.766052	0.483071	0.412674	0.00269668	0.86741	0.634473	0.467276	0.00433985	0.538702	0.0181181
SCO2318	0.89876	0.791704	0.619662	0.0360762	0.431216	0.000110775	0.689463	0.0761336	0.47979	0.00028225	0.695889	0.0669559
SCO2319	0.509999	0.00387035	0.354784	6.90549e-06	0.27573	1.55205e-08	0.695655	0.112601	0.540649	0.00418349	0.777179	0.223285
SCO2320	0.825372	0.372503	0.527244	0.00467721	0.20995	1.56105e-10	0.638795	0.0505502	0.25437	1.57176e-08	0.398203	0.000246914
SCO2321	0.647901	0.0264395	0.644906	0.0245538	0.322846	1.36114e-08	0.995378	0.996017	0.498295	0.000373534	0.500609	0.000398606
SCO2322	0.590494	0.00945151	0.570385	0.00513727	0.216318	1.81686e-13	0.965947	0.864666	0.366334	6.7447e-07	0.379248	1.74316e-06
SCO2323	0.670951	0.0633859	0.496995	0.000554607	0.256794	1.31757e-10	0.740732	0.113298	0.382731	2.57701e-06	0.516693	0.00183306
SCO2324	0.721747	0.121316	0.386652	3.44214e-06	0.222071	9.11438e-13	0.535717	0.00190677	0.307685	8.62495e-09	0.574343	0.0075922
SCO2325	0.626187	0.0293414	0.340429	3.16784e-07	0.155684	1.02866e-16	0.543654	0.00288321	0.248622	1.61221e-10	0.457317	0.000561495
SCO2326	0.42534	0.00575612	0.454784	0.013713	0.328349	0.000498962	1.06923	0.878268	0.771969	0.458039	0.721989	0.360175
SCO2331	0.895384	0.671677	0.59043	0.0302301	0.474347	0.00155984	0.659415	0.083694	0.52977	0.00534576	0.803393	0.332304
SCO2332	0.854128	0.389633	0.645826	0.0452112	0.404808	9.0233e-05	0.756123	0.24026	0.473943	0.00170837	0.626806	0.0593278
SCO2334	0.505736	0.00316671	0.17054	9.27988e-13	0.115516	4.21029e-17	0.337212	8.40063e-06	0.228411	4.05862e-09	0.677353	0.155252
SCO2336	0.270801	2.74942e-05	0.269068	4.38625e-05	0.10673	1.12741e-10	0.993603	1	0.394129	0.00946035	0.396666	0.010727
SCO2339	1.80831	0.00759939	5.56336	6.82912e-15	5.37777	3.1375e-14	3.07656	5.63326e-08	2.97392	1.22488e-07	0.966641	0.818387
SCO2341	0.845139	0.683474	1.86028	0.0143096	1.23041	0.326529	2.20116	0.00386991	1.45587	0.148234	0.66141	0.129852
SCO2342	0.878446	0.799316	2.25632	3.34752e-05	1.40705	0.0490673	2.56853	7.47283e-06	1.60175	0.0205986	0.623607	0.0225047
SCO2345	0.901876	0.58158	0.837505	0.350742	0.36399	4.67568e-07	0.928626	0.703615	0.403592	5.19307e-06	0.434612	3.08757e-05
SCO2346	0.903035	0.993927	0.059496	4.96735e-06	0.0127033	1.67313e-10	0.0658845	6.44478e-06	0.0140673	1.60876e-10	0.213514	0.00727762
SCO2347	0.555915	0.00238046	0.329087	5.97771e-08	0.281048	9.51777e-10	0.591974	0.0126411	0.505558	0.00122768	0.854022	0.497747
SCO2348	4.98376	0.000778586	139.185	5.14839e-19	234.84	6.94798e-22	27.9278	3.61507e-12	47.121	2.33548e-15	1.68725	0.166783
SCO2349	1.346	0.13511	4.18213	5.13912e-12	5.19694	2.80134e-15	3.10708	2.51932e-08	3.86103	1.56225e-11	1.24266	0.247369
SCO2351	0.50808	0.0113534	0.425452	0.00167194	0.357673	0.000200087	0.837373	0.516416	0.70397	0.215176	0.840689	0.569185
SCO2352	1.62874	0.0294119	1.93324	0.00257704	6.28995	2.04452e-15	1.18696	0.375775	3.86186	5.11489e-10	3.25358	1.28759e-07
SCO2353	1.13191	0.618003	1.3426	0.180519	4.25134	3.82718e-11	1.18613	0.405404	3.75589	2.60383e-10	3.1665	4.64052e-08
SCO2354	0.730227	0.167842	0.513505	0.00980367	2.1311	0.00183346	0.703212	0.216698	2.91841	4.09303e-06	4.15011	1.53305e-08
SCO2355	0.767247	0.666269	0.940121	0.997484	1.5524	0.133911	1.22532	0.591295	2.02334	0.0359337	1.65128	0.156736
SCO2357	1.46165	0.0689385	2.02514	0.0006716	1.92084	0.0017294	1.38551	0.10724	1.31416	0.177544	0.948499	0.776457
SCO2360	0.742235	0.132073	0.328406	1.8061e-07	0.123366	1.42007e-20	0.442456	0.00017202	0.166209	6.94522e-16	0.375651	7.43212e-06
SCO2363	1.18197	0.481769	2.28761	6.38475e-05	3.49796	2.55887e-09	1.93543	0.000905257	2.95944	5.95483e-08	1.52909	0.0344003
SCO2364	1.42527	0.0694623	0.639053	0.032245	0.526823	0.00183978	0.448373	8.55986e-05	0.36963	7.05716e-07	0.824381	0.321789
SCO2365	0.94252	0.8185	1.1879	0.339034	2.59948	2.30801e-06	1.26034	0.22529	2.75801	4.05799e-07	2.1883	0.000111524
SCO2371	1.83494	0.00632599	3.5904	2.40389e-08	6.38459	1.1208e-14	1.95669	0.00267912	3.47946	5.23954e-08	1.77824	0.0122283
SCO2372	0.809244	0.316219	3.92464	2.6112e-10	6.95654	6.32482e-19	4.84976	2.44562e-13	8.59636	1.16448e-23	1.77253	0.00286629
SCO2373	0.884081	0.522233	5.69611	7.7897e-17	14.5543	5.51256e-34	6.44298	2.97797e-19	16.4626	1.67115e-38	2.55513	1.15297e-06
SCO2377	2.15022	0.000529038	2.12147	0.000715869	1.9261	0.0022389	0.986626	0.933487	0.895765	0.657273	0.907907	0.71925
SCO2378	2.08952	0.00149592	1.74291	0.0136276	1.4699	0.0825724	0.83412	0.469655	0.703462	0.130995	0.843358	0.44832
SCO2379	2.08818	0.00743493	2.22602	0.00301918	2.26916	0.00322552	1.06601	0.752772	1.08667	0.795635	1.01938	0.977367
SCO2380	1.20056	0.295478	0.856688	0.565005	0.570331	0.00942958	0.713571	0.108875	0.475052	0.000230786	0.66574	0.0402442
SCO2381	1.33233	0.20968	2.83928	3.01702e-06	6.55249	2.9684e-15	2.13106	0.00044853	4.91805	2.65655e-12	2.3078	0.000255016
SCO2382	2.25848	0.00527875	1.88451	0.0217033	2.50259	0.00170213	0.834414	0.607213	1.10809	0.723315	1.32798	0.378468
SCO2383	2.22753	7.31835e-05	2.13566	0.00015929	0.77251	0.181359	0.958758	0.802134	0.346801	7.48665e-08	0.361719	2.8961e-07
SCO2384	1.06725	0.7522	1.44259	0.0725093	2.2008	0.000101932	1.35169	0.140003	2.06212	0.000261366	1.52559	0.0309997
SCO2385	1.11278	0.619431	1.42336	0.114758	2.41229	3.96889e-05	1.2791	0.283144	2.16781	0.000199809	1.69479	0.00945604
SCO2386	0.710826	0.0668865	0.386954	1.5489e-06	0.263681	2.91919e-11	0.544373	0.00257618	0.37095	6.56015e-07	0.681427	0.050411
SCO2387	0.602666	0.0928272	0.702296	0.218276	0.188803	1.56359e-06	1.16531	0.673598	0.31328	0.000942243	0.268837	0.000217167
SCO2388	0.692907	0.0916267	0.825045	0.32821	0.189317	3.06112e-11	1.1907	0.493029	0.273222	2.40888e-07	0.229463	7.02564e-09
SCO2389	0.911623	0.587285	1.13494	0.575121	0.32895	1.70001e-08	1.24496	0.275955	0.36084	2.34662e-07	0.28984	5.62802e-10
SCO2390	0.717738	0.157058	0.858847	0.441794	0.193822	2.52526e-10	1.1966	0.528199	0.270045	3.71268e-07	0.225677	1.51075e-08
SCO2391	1.49799	0.0380659	2.82896	2.96645e-07	4.85123	4.74002e-14	1.8885	0.00158514	3.23848	6.13001e-09	1.71485	0.00719098
SCO2392	0.679164	0.0436211	1.61747	0.0266122	0.944452	0.654165	2.38156	2.66903e-05	1.39061	0.112277	0.583907	0.00706858
SCO2393	0.951113	0.788123	0.789345	0.275276	0.333206	2.30871e-07	0.829918	0.417222	0.350333	6.54975e-07	0.42213	3.41111e-05
SCO2395	1.17056	0.391294	0.877277	0.604156	0.437372	5.86926e-05	0.749448	0.172774	0.373642	9.28538e-07	0.498557	0.000385297
SCO2398	0.818856	0.381528	0.504559	0.00645635	0.496867	0.0045879	0.616175	0.0602709	0.606782	0.0449609	0.984755	0.987189
SCO2400	0.976066	0.71945	1.26838	0.492261	2.43036	0.00098767	1.29948	0.287574	2.48996	0.000149382	1.91612	0.00868757
SCO2401	2.17266	0.00326407	1.16564	0.721005	1.14417	0.765838	0.536503	0.00941955	0.526622	0.00636204	0.981582	0.983616
SCO2402	2.0122	0.0158716	0.677095	0.17172	0.758649	0.260452	0.336494	0.000138578	0.377024	0.000234515	1.12045	0.81968
SCO2404	1.80139	0.0204454	5.6487	8.40651e-14	9.77738	5.44447e-22	3.13575	5.98165e-08	5.42769	2.47262e-15	1.73091	0.00855392
SCO2405	1.72971	0.014507	4.07894	1.43763e-10	6.71799	2.05455e-17	2.35816	3.26739e-05	3.88387	7.68786e-11	1.647	0.0159881
SCO2406	1.77761	0.0157437	3.39611	5.21943e-08	5.4423	9.00963e-14	1.91049	0.0017283	3.06158	7.33031e-08	1.60251	0.0239814
SCO2407	2.45079	0.00575637	4.87388	2.01671e-06	10.2833	2.49305e-11	1.9887	0.0312872	4.19593	9.72874e-06	2.10989	0.0191143
SCO2408	1.79541	0.19655	3.66807	0.00620249	85.2974	6.27993e-15	2.04303	0.131262	47.5087	3.91251e-13	23.254	5.439e-10
SCO2423	2.05073	0.240377	3.42538	0.0203457	17.0797	4.76148e-12	1.67032	0.242733	8.32858	3.00731e-10	4.98621	1.25947e-06
SCO2424	1.00719	1	0.646707	0.3055	2.21075	0.0234465	0.642088	0.314597	2.19496	0.0143182	3.41847	0.000807311
SCO2425	2.3354	0.156249	2.36317	0.160649	9.76176	1.30216e-06	1.01189	1	4.1799	0.000204931	4.1308	0.000427317
SCO2426	4.50778	4.10111e-06	4.13067	9.7261e-06	6.11066	3.17296e-08	0.916341	0.81688	1.35558	0.298015	1.47934	0.201833
SCO2428	5.73419	6.45521e-12	42.6293	3.25797e-47	170.54	7.06787e-77	7.43423	7.28565e-21	29.741	9.37456e-50	4.00054	5.05875e-12
SCO2429	1.6933	0.737634	4.91159	0.0584104	17.4451	0.000301076	2.9006	0.128345	10.3024	0.000631145	3.55182	0.0540921
SCO2430	0.761721	0.209847	0.513854	0.00105672	0.362024	8.50243e-07	0.674596	0.0457263	0.475271	0.000190169	0.704526	0.0864376
SCO2431	0.482086	0.0139428	0.52717	0.0343768	1.12646	0.755329	1.09352	0.855768	2.33664	0.00395832	2.1368	0.0124453
SCO2439	1.57966	0.0260872	1.44992	0.0706768	0.58552	0.00728439	0.91787	0.654451	0.370662	7.43232e-07	0.403829	6.97037e-06
SCO2440	1.58093	0.0300018	1.60712	0.0215656	0.584834	0.00631079	1.01657	0.924918	0.369929	7.68577e-07	0.363901	5.22921e-07
SCO2442	1.30387	0.155625	1.14528	0.434037	0.581169	0.0146908	0.878372	0.534848	0.445727	9.43314e-05	0.507447	0.0011103
SCO2443	1.2311	0.494596	0.984213	0.988803	0.469537	0.0158611	0.799458	0.455345	0.381397	0.00128717	0.477069	0.0189017
SCO2445	0.712066	0.116084	0.68565	0.069248	0.424341	9.58604e-05	0.962903	0.805124	0.59593	0.0171635	0.618889	0.0363547
SCO2446	1.72514	0.00989192	2.69547	4.18431e-06	2.51748	1.38847e-05	1.56246	0.0362942	1.45929	0.0641241	0.933967	0.776773
SCO2449	1.196	0.32908	1.5406	0.0322636	2.70298	9.51865e-07	1.28813	0.241126	2.26001	4.85505e-05	1.7545	0.00414354
SCO2451	0.788862	0.377239	0.433553	0.0101015	0.464998	0.0183644	0.549593	0.0801373	0.589454	0.131456	1.07253	0.826896
SCO2455	1.43454	0.0821423	0.724395	0.0979225	0.418729	1.21299e-05	0.504965	0.000679896	0.29189	9.45564e-10	0.57804	0.00568642
SCO2456	1.58792	0.0428721	1.03696	0.992891	0.612541	0.0126246	0.65303	0.0398364	0.385752	4.75248e-06	0.590711	0.0119829
SCO2457	1.53597	0.0591448	1.01637	0.959117	0.60404	0.0091234	0.661715	0.0467821	0.393263	5.18363e-06	0.594309	0.0106998
SCO2458	1.23908	0.579059	0.731285	0.159096	0.433717	0.00085975	0.590184	0.0450262	0.350032	8.51193e-05	0.59309	0.0525875
SCO2460	0.547481	0.06078	0.346429	0.00231072	0.26574	0.000155055	0.632768	0.216965	0.485386	0.0437932	0.767083	0.456914
SCO2461	1.35468	0.141021	2.63711	3.43748e-06	2.81255	8.79701e-07	1.94666	0.00115142	2.07617	0.000334195	1.06653	0.779304
SCO2465	1.11162	0.87077	0.872072	0.54155	2.6774	0.00031113	0.784504	0.393162	2.40855	0.000394742	3.07016	1.93839e-05
SCO2469	1.76294	0.00336742	2.75847	4.35821e-07	7.22623	2.00836e-20	1.5647	0.0265702	4.09897	5.13066e-12	2.61965	1.81693e-06
SCO2470	0.931974	0.820834	0.658268	0.0717117	1.70373	0.0110814	0.706316	0.118311	1.82809	0.00411368	2.5882	1.40155e-05
SCO2471	3.27633	0.55264	0.56653	0.90414	157.285	0.01882	0.172916	0.415501	48.0064	0.0415363	277.628	0.010756
SCO2472	1.04338	0.939185	1.35649	0.297972	2.66369	0.000213751	1.30009	0.343729	2.55295	0.000181765	1.96367	0.00759384
SCO2473	1.23317	0.816664	0.56401	0.484798	17.0857	0.000466746	0.457365	0.33615	13.855	0.000626332	30.2931	4.11726e-05
SCO2478	1.45882	0.312072	2.32283	0.0115521	6.26126	1.01233e-09	1.59226	0.121831	4.292	5.35984e-08	2.69554	0.000184257
SCO2481	0.78813	0.342144	2.87703	4.00554e-05	1.6191	0.0716144	3.65045	2.62006e-07	2.05436	0.00398845	0.562768	0.0166298
SCO2482	1.90236	0.0887865	2.45827	0.013503	2.56197	0.00743516	1.29222	0.432312	1.34673	0.314804	1.04218	0.898219
SCO2483	1.24859	0.314607	1.31859	0.179094	0.517572	0.00253507	1.05607	0.736512	0.414527	4.30724e-05	0.39252	1.18796e-05
SCO2484	1.18338	0.44033	1.19128	0.40433	0.45177	0.000117974	1.00668	0.9615	0.381761	2.97297e-06	0.379229	2.66801e-06
SCO2485	1.58296	0.123754	0.577519	0.0223477	0.046675	1.35658e-21	0.364835	0.000137018	0.0294859	1.13673e-26	0.0808198	6.84723e-15
SCO2486	0.630366	0.268316	0.309483	0.0241474	22.0059	2.06562e-09	0.490957	0.232284	34.9098	2.2566e-12	71.1055	1.72837e-14
SCO2487	1.2495	0.932789	0.405462	0.254879	104.485	1.00482e-06	0.324498	0.196577	83.621	6.22989e-07	257.693	1.38288e-08
SCO2488	0.545879	0.720671	0.417967	0.62943	121.062	4.04577e-06	0.765676	1	221.775	2.90713e-07	289.645	3.61409e-07
SCO2490	1.34593	0.261293	1.30472	0.343503	0.53627	0.00982651	0.969381	0.861861	0.398438	0.000145853	0.411022	0.000381904
SCO2492	6.47216	0.000474507	45.9484	1.2571e-10	39.4543	4.2956e-10	7.09938	0.000144484	6.096	0.000328439	0.858665	0.760669
SCO2493	1.00006	0.952055	1.04687	0.73837	0.443416	0.000108535	1.04681	0.772488	0.443389	6.69965e-05	0.423563	2.23175e-05
SCO2494	1.424	0.0864964	1.62519	0.0223968	4.36473	3.58993e-12	1.14128	0.573909	3.06511	3.18011e-08	2.68568	8.68697e-07
SCO2495	0.954868	0.820539	3.12378	0.000905646	148.753	1.97002e-39	3.27142	0.000235033	155.784	2.27331e-43	47.6197	1.76753e-30
SCO2496	0.94952	0.757449	1.09863	0.772919	4.48346	1.59258e-10	1.15704	0.537508	4.72182	4.37229e-12	4.08095	5.69087e-10
SCO2497	0.590602	0.00906458	0.54766	0.00261743	0.495842	0.000500037	0.927292	0.705122	0.839553	0.386444	0.905382	0.634235
SCO2498	0.22069	5.43755e-05	0.143503	4.23081e-07	0.122054	8.96024e-08	0.650247	0.231712	0.553055	0.129793	0.850531	0.773805
SCO2501	1.57515	0.0270789	2.34788	3.45892e-05	3.00766	1.13355e-07	1.49058	0.0477565	1.90944	0.00114097	1.28101	0.21662
SCO2503	0.418099	0.00783074	0.441141	0.0140126	0.586923	0.0889507	1.05511	0.971514	1.40379	0.352177	1.33047	0.430805
SCO2505	0.270214	0.00134939	0.140873	1.84509e-06	0.255249	0.000647759	0.521339	0.0961019	0.944616	0.867882	1.8119	0.127761
SCO2506	0.447794	0.000173013	0.49395	0.000830945	0.525359	0.0023908	1.10307	0.658037	1.17322	0.435959	1.06359	0.755971
SCO2507	0.472737	0.000767143	0.605493	0.0250909	0.604883	0.0248554	1.28082	0.240318	1.27953	0.233455	0.998993	1
SCO2511	0.981121	0.95575	3.23466	0.00511669	6.02788	1.30844e-05	3.2969	0.00514337	6.14387	6.84061e-06	1.86353	0.112208
SCO2513	3.09854	9.48512e-05	19.0667	2.35862e-21	42.2698	7.03227e-30	6.15345	7.17539e-11	13.6418	5.85876e-19	2.21694	0.00413206
SCO2514	2.72275	0.000404904	2.54277	0.000641846	3.38723	1.9438e-05	0.933897	0.88672	1.24405	0.43597	1.3321	0.351318
SCO2515	2.28774	0.000180613	1.83382	0.0037585	1.87864	0.00332099	0.801586	0.381808	0.821178	0.379432	1.02444	0.987545
SCO2516	1.09389	0.770818	6.98776	2.06331e-13	7.41741	5.0964e-14	6.38802	3.37467e-13	6.78079	3.86012e-14	1.06149	0.841322
SCO2517	1.54394	0.106727	44.8604	3.23245e-37	56.1792	2.15975e-40	29.0557	4.30977e-33	36.3868	5.93536e-37	1.25231	0.343418
SCO2518	1.37407	0.14707	105.805	1.50086e-73	132.636	2.3735e-78	77.0008	5.2348e-71	96.5276	5.6677e-77	1.25359	0.252857
SCO2519	3.90214	1.38625e-09	1003.57	2.95391e-122	1226.1	1.17116e-126	257.184	2.22148e-100	314.212	5.43228e-106	1.22174	0.301801
SCO2520	2.70701	1.18202e-06	6.05104	1.82852e-17	29.6699	3.76462e-47	2.23532	5.29027e-05	10.9604	2.82418e-29	4.90328	8.66563e-15
SCO2521	1.83002	0.0039454	3.48408	5.82258e-09	10.0568	1.80916e-24	1.90385	0.00185588	5.49546	7.25522e-16	2.8865	3.10876e-07
SCO2522	1.26667	0.180786	2.83781	2.20996e-07	6.23604	8.53576e-18	2.24037	7.14201e-05	4.92318	1.79142e-14	2.19748	0.000117724
SCO2523	1.52123	0.0365883	3.25876	6.59605e-09	6.66023	8.22901e-19	2.14219	0.000115993	4.3782	4.79233e-13	2.04379	0.00044384
SCO2524	1.6822	0.00416915	4.01243	1.27815e-12	8.69885	6.9079e-25	2.38523	7.21978e-06	5.17112	4.5002e-16	2.16797	0.000113725
SCO2525	0.999863	0.907165	3.04219	2.19517e-06	4.28314	2.97056e-09	3.04261	2.75023e-06	4.28373	2.25914e-09	1.40791	0.17807
SCO2526	3.32013	8.1139e-05	13.935	4.89177e-20	94.6581	2.18029e-54	4.19714	1.68316e-09	28.5104	1.91341e-42	6.79282	4.15662e-18
SCO2527	3.7593	0.000198718	3.91733	8.58677e-05	11.5005	9.99041e-12	1.04204	0.850173	3.05923	0.000339588	2.93581	0.000730147
SCO2528	0.825145	0.228309	0.806995	0.196602	1.71379	0.0116488	0.978004	0.905039	2.07696	0.000168981	2.12367	0.000116053
SCO2529	3.88669	0.00361145	89.785	3.26255e-17	176.156	1.10771e-20	23.1006	1.73824e-11	45.3229	3.07187e-15	1.96198	0.0956402
SCO2530	2.31275	0.0863622	30.9483	1.39373e-09	55.2913	1.09747e-11	13.3816	7.30366e-07	23.9071	4.24153e-09	1.78657	0.22935
SCO2531	2.46011	0.00143056	4.36826	1.7192e-07	5.93681	3.76317e-10	1.77564	0.0301263	2.41323	0.000680597	1.35908	0.227971
SCO2535	0.88507	0.503079	0.456093	0.000151821	0.597632	0.0104352	0.515319	0.00173071	0.675237	0.0545957	1.31033	0.202234
SCO2536	0.598851	0.0518325	0.265856	1.3127e-05	0.280286	1.6906e-05	0.443944	0.0105465	0.46804	0.0134186	1.05428	0.910735
SCO2539	0.724288	0.103657	0.500236	0.00042919	0.329728	2.61815e-08	0.690658	0.0593783	0.455244	5.58609e-05	0.659145	0.0324771
SCO2546	0.588839	0.0202099	0.205296	5.48715e-12	0.122206	1.09451e-18	0.348646	2.62166e-06	0.207538	7.67535e-12	0.595267	0.0271247
SCO2547	1.25595	0.180984	0.975933	0.956986	0.526376	0.00279101	0.77705	0.207691	0.419107	1.33668e-05	0.539357	0.00198318
SCO2548	1.53583	0.01772	1.31814	0.110407	0.726529	0.183138	0.858261	0.441815	0.473053	0.000175388	0.551176	0.00292157
SCO2549	1.76784	0.00330244	2.81546	1.46387e-07	2.49341	3.17616e-06	1.5926	0.0167471	1.41042	0.0737929	0.885612	0.518105
SCO2550	1.69962	0.0269555	2.05075	0.00235706	4.13518	1.50516e-09	1.20659	0.396104	2.433	4.51651e-05	2.01642	0.00152445
SCO2551	1.07901	0.705172	0.870065	0.804411	0.413396	0.00996249	0.806353	0.51144	0.383124	0.00210654	0.475132	0.0223848
SCO2552	0.682062	0.0795531	0.407929	1.71466e-05	0.226289	4.51114e-12	0.598082	0.0111502	0.331771	1.03891e-07	0.554726	0.00526005
SCO2553	0.657779	0.0332572	0.427537	1.74262e-05	0.216507	5.75428e-14	0.649971	0.0298397	0.329148	2.38095e-08	0.506405	0.000559276
SCO2554	0.779565	0.197791	0.657334	0.029948	0.42058	9.48125e-06	0.843207	0.384239	0.539506	0.00139339	0.639826	0.0204517
SCO2555	0.736977	0.101183	0.616817	0.0117127	0.362483	1.80407e-07	0.836955	0.380764	0.491851	0.000247314	0.587667	0.00537754
SCO2556	0.676598	0.078653	0.461706	0.00075512	0.252054	1.26998e-08	0.682393	0.0984474	0.372532	4.45618e-05	0.54592	0.0188306
SCO2557	0.517915	0.000821312	0.583129	0.00545495	0.286417	1.155e-09	1.12592	0.576665	0.553019	0.00404384	0.491173	0.000639491
SCO2559	0.543772	0.00314941	0.79411	0.262627	1.9533	0.000815235	1.46037	0.0626419	3.59213	2.7037e-10	2.45974	7.07065e-06
SCO2560	1.33007	0.195783	15.7072	1.73766e-33	60.1414	3.45363e-61	11.8093	1.00547e-29	45.2169	2.36624e-59	3.82891	2.11147e-11
SCO2563	0.574091	0.0535115	0.766619	0.289614	0.414102	0.00241396	1.33536	0.384911	0.721318	0.258968	0.540167	0.0447511
SCO2564	0.702275	0.0891893	0.394386	4.6182e-06	0.541477	0.00245945	0.561583	0.00390225	0.771032	0.182539	1.37296	0.107705
SCO2565	0.647721	0.0446865	0.237946	3.02429e-09	0.277137	4.53396e-08	0.367359	4.72353e-05	0.427865	0.000317396	1.16471	0.566598
SCO2566	0.513448	0.00110079	0.135468	7.72578e-19	0.237349	1.30484e-11	0.263839	2.96189e-09	0.462264	0.000222483	1.75207	0.0137961
SCO2568	0.68202	0.0690016	0.33866	2.18252e-06	0.182559	5.588e-12	0.496555	0.00246896	0.267674	1.16859e-07	0.539062	0.0282911
SCO2570	0.914639	0.732776	2.0172	0.000507175	1.82766	0.00279375	2.20546	0.000117118	1.99823	0.000645625	0.906038	0.608683
SCO2571	0.620745	0.0172495	0.794671	0.238009	0.420957	1.38232e-05	1.28019	0.218704	0.678149	0.0455926	0.529725	0.00125693
SCO2572	2.27326	0.0386278	12.428	8.11398e-09	47.7473	9.96126e-16	5.46705	3.71189e-05	21.0039	6.86712e-12	3.84191	0.00085892
SCO2573	1.64303	0.0412643	8.66213	1.31233e-16	57.5572	5.0945e-43	5.27206	3.15188e-11	35.0312	5.82547e-38	6.64469	1.88151e-14
SCO2576	0.637681	0.0176706	0.527639	0.000564343	0.366197	3.28967e-07	0.827435	0.271521	0.574265	0.00494515	0.69403	0.0878882
SCO2577	0.724038	0.0867036	0.613468	0.0096177	0.479093	0.000168524	0.847287	0.378361	0.661695	0.0372976	0.780958	0.232919
SCO2579	0.961717	0.901678	0.722317	0.113665	0.466989	0.000164449	0.75107	0.150867	0.485579	0.00023106	0.646516	0.0254504
SCO2581	0.89905	0.638493	0.55385	0.00686759	0.495603	0.00210295	0.61604	0.0249373	0.551252	0.00819785	0.894832	0.741323
SCO2582	0.959248	0.843312	2.30778	1.9641e-05	2.93667	9.71668e-08	2.40582	7.09034e-06	3.06143	1.77539e-08	1.27251	0.251253
SCO2583	2.46723	1.30619e-05	1.63572	0.0108237	2.61498	3.73535e-06	0.662976	0.0640488	1.05988	0.797708	1.59868	0.0323292
SCO2584	1.60918	0.0177787	1.38111	0.109922	2.9596	1.21083e-07	0.858272	0.428686	1.8392	0.00222935	2.14291	0.000130617
SCO2586	1.98623	0.0093761	8.70559	2.93619e-19	27.0922	2.75843e-39	4.38298	6.4732e-12	13.6401	2.39453e-31	3.11205	4.66837e-08
SCO2588	1.34348	0.579944	7.93235	1.85363e-11	1.84161	0.123889	5.90431	1.26534e-10	1.37077	0.332392	0.232165	4.50117e-08
SCO2591	1.49039	0.055592	0.798281	0.190764	0.153866	2.52977e-20	0.535619	0.00117149	0.103239	1.13148e-27	0.192746	4.06363e-16
SCO2592	0.652808	0.0351609	0.445052	3.75279e-05	0.165319	1.6194e-18	0.681751	0.0452682	0.253242	3.98689e-12	0.371459	4.66997e-07
SCO2593	0.656737	0.0440717	0.399517	5.46675e-06	0.149823	9.19147e-20	0.608336	0.0118992	0.228132	1.835e-13	0.37501	6.34974e-07
SCO2594	0.651592	0.0299541	0.427802	1.955e-05	0.175854	1.6956e-17	0.656548	0.0363212	0.269883	4.12039e-11	0.411063	4.38957e-06
SCO2595	0.337324	0.0014127	0.487284	0.0267169	0.252386	7.24675e-05	1.44456	0.31773	0.748201	0.401932	0.517945	0.0653756
SCO2597	0.617353	0.0450437	0.875149	0.469846	0.471924	0.00252904	1.41758	0.207632	0.76443	0.297797	0.53925	0.0206579
SCO2598	0.835493	0.327812	0.54168	0.00243116	0.414349	1.81044e-05	0.648336	0.0379352	0.495933	0.000723776	0.764933	0.20898
SCO2599	0.532393	0.00837042	0.523163	0.00600525	0.408469	0.000268477	0.982663	0.888893	0.767231	0.295552	0.780767	0.364603
SCO2600	0.736048	0.104698	0.587997	0.00527578	0.397839	2.11485e-06	0.798857	0.243836	0.540507	0.00143908	0.6766	0.0442111
SCO2603	1.36975	0.156088	1.82594	0.00662836	2.06945	0.00110172	1.33304	0.183407	1.51083	0.0555026	1.13336	0.594139
SCO2605	0.543427	0.00813794	0.431848	0.000594178	2.85948	2.59958e-06	0.794676	0.408461	5.26194	1.71337e-13	6.62149	2.13771e-15
SCO2608	1.1282	0.562879	1.36615	0.0996226	2.19325	9.94448e-05	1.21091	0.282949	1.94402	0.000704193	1.60542	0.0204775
SCO2612	0.739841	0.129141	0.612574	0.0103704	0.280687	3.02572e-10	0.82798	0.298887	0.379388	9.60994e-07	0.45821	0.000106777
SCO2613	0.881248	0.551586	0.523798	0.00168963	0.389444	4.18572e-06	0.594382	0.0114827	0.441923	4.81161e-05	0.7435	0.131619
SCO2614	0.703229	0.0707918	0.403685	4.39474e-06	0.311403	4.53604e-09	0.574045	0.00512942	0.442819	3.12964e-05	0.771401	0.178544
SCO2615	0.798007	0.284902	0.515377	0.000919451	0.415172	1.04045e-05	0.64583	0.0267531	0.520261	0.00071369	0.80557	0.251072
SCO2619	1.47057	0.0311314	1.30158	0.125121	0.674622	0.0675871	0.885085	0.53326	0.458748	5.82264e-05	0.51831	0.000676162
SCO2620	0.699168	0.0974196	0.696629	0.0820179	0.425036	0.000252355	0.996369	0.910108	0.607917	0.039557	0.610132	0.051176
SCO2626	1.10592	0.518747	0.477262	0.000570079	0.701514	0.110046	0.431551	5.15087e-05	0.634325	0.0227699	1.46987	0.0610763
SCO2628	1.71048	0.0188129	0.60885	0.00830432	0.539838	0.0014636	0.355952	6.18381e-07	0.315606	2.60888e-08	0.886652	0.61424
SCO2629	1.3743	0.255081	0.4036	0.00046039	0.343472	2.76811e-05	0.293677	3.3597e-06	0.249926	6.61089e-08	0.851021	0.562486
SCO2630	1.10046	0.84288	1.54287	0.357002	0.146161	1.66324e-05	1.40203	0.4804	0.132818	6.69364e-06	0.094733	3.79169e-07
SCO2631	0.361429	0.232834	0.0534718	0.00443327	0.0299135	0.00122068	0.147946	0.0573561	0.0827644	0.0180726	0.559425	0.624644
SCO2633	3.06495	9.94575e-09	3.05772	7.49503e-09	6.13338	4.73359e-19	0.99764	0.996746	2.00113	0.000294688	2.00587	0.000313057
SCO2634	0.92488	0.885447	3.58327	0.00979127	1.84096	0.186626	3.87431	0.00645222	1.99048	0.134634	0.513765	0.178742
SCO2635	0.897181	0.717341	0.871857	0.553428	0.340762	1.34346e-07	0.971774	0.845361	0.379814	7.1617e-07	0.390846	1.93162e-06
SCO2636	0.556466	0.00717117	1.24403	0.293987	2.02772	0.000508356	2.23559	0.000179233	3.64392	5.58866e-10	1.62996	0.0133978
SCO2637	1.98344	0.000764998	1.24321	0.315479	0.186272	1.08034e-16	0.626793	0.0147289	0.0939134	3.2288e-29	0.149832	3.63352e-20
SCO2641	1.87921	0.00267221	6.92226	1.87029e-19	3.55793	1.4133e-09	3.6836	1.32463e-10	1.89331	0.00128111	0.513984	0.00059905
SCO2644	0.981776	0.86996	0.535835	0.00645742	0.411221	0.000164263	0.545781	0.00977856	0.418854	0.000236961	0.767439	0.324248
SCO2648	1.05784	0.760705	0.582116	0.00381839	0.410564	8.6777e-06	0.550287	0.00140142	0.388115	1.64982e-06	0.705296	0.110546
SCO2652	0.518996	0.0013935	0.488961	0.000453914	0.311064	2.98169e-08	0.942128	0.75023	0.599357	0.0143967	0.636174	0.0363651
SCO2655	1.92627	0.00283789	3.64114	1.41911e-09	10.3901	5.60122e-26	1.89026	0.00150556	5.39389	1.41887e-16	2.85353	1.22026e-07
SCO2656	0.829457	0.411022	2.28619	3.49435e-05	2.49198	4.11135e-06	2.75625	6.69288e-07	3.00436	3.21966e-08	1.09002	0.62385
SCO2657	0.804351	0.266241	0.498584	0.000752816	0.314132	3.72785e-08	0.619859	0.0232897	0.390541	7.05359e-06	0.630048	0.027951
SCO2660	0.806936	0.463938	0.410328	0.00762408	0.639924	0.149952	0.508501	0.048473	0.793029	0.484054	1.55954	0.212302
SCO2663	1.08122	0.64598	1.87487	0.00113537	3.06237	2.86229e-08	1.73403	0.0046918	2.83233	1.65446e-07	1.63338	0.0147946
SCO2664	1.05231	0.801432	2.00068	0.000432377	2.93432	1.31495e-07	1.90123	0.000985123	2.78847	2.62517e-07	1.46666	0.0614087
SCO2668	1.57015	0.0292011	1.58837	0.0208107	2.67999	1.60852e-06	1.01161	0.917528	1.70684	0.00685194	1.68726	0.00924515
SCO2672	1.10658	0.752686	0.472652	7.74629e-05	0.155041	1.37552e-19	0.427129	1.86089e-05	0.140108	5.45939e-21	0.328022	4.50899e-08
SCO2673	1.47436	0.0767272	0.576899	0.00397538	0.184429	1.73425e-15	0.391287	3.49736e-06	0.125091	9.67224e-22	0.31969	1.13122e-07
SCO2674	1.19356	0.446797	0.531575	0.003714	0.167412	2.73335e-14	0.44537	0.00024868	0.140263	5.37992e-17	0.314936	9.28671e-07
SCO2675	0.690424	0.0796684	0.634474	0.0219488	0.29447	9.45527e-09	0.918962	0.594628	0.426506	4.19032e-05	0.464117	0.000360843
SCO2680	3.94338	2.35744e-07	10.1262	2.7258e-18	17.8777	7.3399e-27	2.56789	3.20164e-05	4.53361	2.50875e-11	1.7655	0.0108979
SCO2681	0.580015	0.00576606	1.14445	0.759785	2.13028	0.00298338	1.97314	0.00252534	3.67281	1.08447e-08	1.8614	0.00652779
SCO2682	0.561313	0.00657458	0.699827	0.0845629	0.457846	0.000328286	1.24677	0.328152	0.815669	0.364198	0.654227	0.0592194
SCO2695	0.895319	0.761124	0.756596	0.236305	0.487018	0.0016674	0.845058	0.39825	0.54396	0.00412022	0.643696	0.0476588
SCO2699	2.37885	0.194543	109.75	3.24995e-17	71.7299	3.89512e-15	46.1358	4.66498e-15	30.1531	3.86928e-13	0.653573	0.320351
SCO2700	1.9283	0.161886	34.5388	5.92482e-23	17.1056	1.98209e-15	17.9115	3.2585e-20	8.87081	6.31947e-13	0.495257	0.00897669
SCO2701	1.91111	0.392031	32.2954	2.59255e-06	15.9428	9.47709e-05	16.8988	3.16073e-05	8.3422	0.000907808	0.493656	0.259349
SCO2702	Inf	0.155543	Inf	2.99626e-22	Inf	1.68162e-15	47.2907	3.56731e-21	23.947	3.5181e-14	0.506378	0.0155407
SCO2703	1.41802	0.91931	49.697	8.68259e-18	36.8686	8.01935e-15	35.0467	2.17371e-19	26	2.14276e-16	0.741868	0.267377
SCO2704	1.62529	0.212981	2.7345	0.013298	1.68253	0.188973	1.68246	0.20747	1.03522	0.97438	0.615297	0.239126
SCO2705	2.01562	0.515529	37.6768	0.000806828	57.0291	0.000240311	18.6924	0.00324473	28.2936	0.000809042	1.51364	0.603155
SCO2714	1.80381	0.00932327	3.94988	3.66507e-09	2.63858	2.61611e-05	2.18974	0.000439459	1.46278	0.0888264	0.668016	0.0619438
SCO2716	0.917354	1	6.04775	0.173992	18.9617	0.0349741	6.5926	0.162931	20.6699	0.0279152	3.13532	0.347938
SCO2717	0.731467	0.84715	14.8726	0.0953075	67.5971	0.0155729	20.3326	0.0605328	92.413	0.00801531	4.54507	0.279547
SCO2718	1.70334	0.892839	45.0964	0.0734685	166.023	0.0220684	26.4752	0.0892974	97.4688	0.0235815	3.68151	0.427666
SCO2719	0.864565	0.825406	8.9122	0.0688378	33.7553	0.00539913	10.3083	0.0415249	39.0431	0.00239529	3.78754	0.197731
SCO2720	1.56478	0.182132	1.20181	0.614482	2.62894	0.00331182	0.768038	0.469821	1.68007	0.0942087	2.18749	0.0181229
SCO2721	0.751115	0.208243	1.74397	0.0149964	1.04853	0.921306	2.32185	0.000197277	1.39597	0.159734	0.601232	0.0184088
SCO2722	0.831005	0.487175	2.63104	2.08484e-06	1.73923	0.00569757	3.16609	3.87134e-08	2.09293	0.000375643	0.661045	0.0363312
SCO2723	0.807469	0.336801	2.18957	5.50922e-05	1.33333	0.135195	2.71165	5.44286e-07	1.65124	0.012159	0.608944	0.0086347
SCO2724	0.694813	0.0971046	0.327988	4.46091e-06	0.282212	1.97214e-07	0.472052	0.00255384	0.40617	0.000240215	0.860434	0.603914
SCO2725	1.6007	0.0147711	2.67908	7.30815e-07	4.76571	3.50965e-14	1.67369	0.00950048	2.97727	4.26914e-08	1.77886	0.00348863
SCO2726	2.37652	1.29559e-05	2.94294	7.63046e-08	10.2683	5.0855e-27	1.23834	0.289357	4.32073	3.7953e-13	3.48914	4.30207e-10
SCO2727	2.46065	0.00012656	2.74965	1.50415e-05	7.95292	1.06659e-18	1.11745	0.612587	3.23204	2.54866e-08	2.89234	5.6563e-07
SCO2731	0.645055	0.0353819	0.745614	0.16119	0.430681	3.20659e-05	1.15589	0.457303	0.667666	0.0371114	0.577619	0.00486132
SCO2732	1.43655	0.240944	4.06883	8.97862e-07	3.50134	1.25423e-05	2.83237	9.0338e-05	2.43733	0.000736982	0.860529	0.541584
SCO2733	1.99065	0.0142562	8.9125	5.04021e-16	8.2819	5.48154e-15	4.47717	6.6333e-10	4.16039	3.34471e-09	0.929246	0.703783
SCO2736	1.07687	0.674804	0.535938	0.00106578	0.715635	0.107343	0.497679	0.000241955	0.664548	0.0407725	1.3353	0.0917233
SCO2737	0.98852	0.86401	0.97845	0.9044	1.97776	0.00112243	0.989813	0.969793	2.00073	0.000480537	2.02132	0.000590289
SCO2742	0.8683	0.704711	1.85898	0.0219669	1.59654	0.0906308	2.14094	0.00517885	1.8387	0.0269343	0.858828	0.541311
SCO2745	1.45422	0.401157	0.752401	0.363312	0.535624	0.0487353	0.517392	0.0730429	0.368324	0.00410178	0.711887	0.304466
SCO2746	1.57619	0.0270725	0.800585	0.367232	0.464768	0.000611879	0.507925	0.0018566	0.294869	1.51845e-08	0.580535	0.0108609
SCO2747	1.2329	0.266138	0.758486	0.232841	0.4424	0.000158696	0.615204	0.021941	0.358828	8.48157e-07	0.583267	0.00866913
SCO2749	0.732894	0.188049	0.667838	0.0814855	0.409982	0.00029327	0.911234	0.663243	0.559401	0.0179653	0.613894	0.0639749
SCO2750	1.0573	0.781273	0.48852	0.0038746	0.265709	2.89242e-07	0.462044	0.00142886	0.251309	3.68918e-08	0.543907	0.0251655
SCO2751	1.12482	0.581456	0.566273	0.0177155	0.336852	1.44689e-05	0.503436	0.00330983	0.299473	6.94454e-07	0.594857	0.0504982
SCO2752	1.05918	0.73649	0.556356	0.0118639	0.400634	0.000152198	0.52527	0.00424776	0.378249	2.76965e-05	0.720103	0.209356
SCO2756	0.689452	0.273092	0.450683	0.0291937	0.126127	4.06955e-07	0.653683	0.275511	0.182938	3.60016e-05	0.279857	0.00410599
SCO2757	0.445401	0.000180972	0.989346	0.841686	0.536784	0.00342616	2.22125	0.000447504	1.20517	0.408744	0.542565	0.00657514
SCO2758	1.16817	0.54831	2.87556	3.70399e-06	9.52793	6.68573e-22	2.46158	3.84987e-05	8.15626	3.3325e-21	3.31342	1.793e-08
SCO2760	1.51076	0.15686	0.868337	0.553972	0.527448	0.0318046	0.574768	0.0384649	0.349127	0.000231315	0.607423	0.138099
SCO2762	0.484472	0.00794709	0.483067	0.00997575	0.67055	0.122043	0.9971	1	1.38408	0.280407	1.38811	0.29014
SCO2763	0.704055	0.0389391	1.74172	0.012639	1.67636	0.0190687	2.47383	7.78437e-06	2.38101	9.47023e-06	0.962478	0.894652
SCO2764	25.2623	5.99755e-14	48.6703	2.07564e-18	167.198	2.67962e-27	1.9266	0.0678783	6.61849	1.44045e-07	3.43533	0.000332839
SCO2765	3.07777	1.23459e-06	3.11192	7.25202e-07	13.237	7.40867e-26	1.0111	0.862573	4.30084	2.91746e-11	4.25365	1.93994e-10
SCO2766	5.49042	0.000472028	13.7991	1.09676e-07	199.818	1.4876e-20	2.5133	0.0304555	36.3939	1.02021e-13	14.4805	4.49446e-09
SCO2767	1.07793	0.689668	1.47682	0.0542786	2.54138	4.98521e-06	1.37005	0.126631	2.35765	1.93065e-05	1.72085	0.00620146
SCO2769	0.410833	1.34976e-05	0.274166	2.45971e-10	0.280085	4.42183e-10	0.667342	0.0425935	0.681749	0.0498358	1.02159	0.918408
SCO2770	0.468809	0.000329475	0.318245	2.89871e-08	0.377208	2.46744e-06	0.678838	0.0509172	0.804609	0.266996	1.18527	0.381987
SCO2772	0.63408	0.047938	0.602022	0.0289689	0.396241	7.7533e-05	0.949442	0.844303	0.624908	0.0429169	0.658184	0.0771961
SCO2773	0.932991	0.766951	1.42173	0.109017	0.468038	0.000459778	1.52384	0.0551562	0.501653	0.00108819	0.329204	3.41925e-07
SCO2774	1.08131	0.676984	1.84731	0.00217688	0.490031	0.00031105	1.70841	0.00780815	0.453184	4.52227e-05	0.265267	4.17565e-11
SCO2775	0.849514	0.397929	3.49733	9.5519e-09	1.1637	0.535913	4.11685	3.90099e-11	1.36984	0.130865	0.33274	1.45311e-07
SCO2776	2.86898	0.0487504	35.8061	2.47896e-09	4.96122	0.00306753	12.4804	3.32871e-06	1.72926	0.283079	0.138558	0.000128369
SCO2777	3.27307	0.00667227	28.972	6.48356e-12	3.82274	0.00234068	8.85163	8.23972e-07	1.16794	0.74269	0.131946	2.58509e-06
SCO2778	4.05769	0.000131443	31.7416	1.33371e-17	4.75403	2.34228e-05	7.82258	9.29214e-09	1.17161	0.681179	0.149773	5.10883e-08
SCO2779	3.13262	1.05646e-07	25.8685	3.57595e-44	4.09878	6.39302e-11	8.25778	7.17373e-24	1.30842	0.202058	0.158447	9.19869e-20
SCO2780	0.619148	0.101278	0.454591	0.0122991	0.213656	2.76889e-06	0.73422	0.3684	0.345081	0.00133082	0.469996	0.0200413
SCO2781	0.378767	0.0337384	0.0510245	3.53621e-08	0.060838	1.45365e-07	0.134712	0.000121487	0.160621	0.000377111	1.19233	0.696353
SCO2782	0.325981	0.000657557	0.0793004	2.71822e-11	0.66182	0.189098	0.243267	0.000213868	2.03024	0.0293494	8.34573	1.8984e-08
SCO2783	0.42372	0.000120756	0.0601833	4.95182e-23	0.487043	0.00141178	0.142035	2.71848e-11	1.14945	0.497163	8.09267	3.6056e-13
SCO2784	0.402564	0.00152268	0.0326158	2.8251e-16	0.425986	0.00342047	0.0810203	2.49996e-08	1.05818	0.833084	13.0607	8.1422e-09
SCO2785	0.480551	0.0985442	0.0610986	1.4061e-09	0.32469	0.00887462	0.127143	3.17859e-06	0.675662	0.335264	5.3142	0.000110482
SCO2786	2.91202	3.98611e-07	3.20156	2.08093e-08	7.71657	3.29998e-20	1.09943	0.550747	2.6499	2.11494e-06	2.41025	3.64165e-05
SCO2787	1.18941	0.435328	0.852842	0.416488	0.521925	0.00153716	0.71703	0.107287	0.43881	6.36771e-05	0.611983	0.0177263
SCO2788	0.566306	0.176706	0.27687	0.00559041	0.142756	6.47055e-05	0.488905	0.135945	0.252083	0.00475639	0.515608	0.174283
SCO2789	0.55532	0.247951	0.223101	0.00734843	0.15655	0.00134037	0.401752	0.106787	0.281909	0.0282722	0.701701	0.555797
SCO2791	1.10159	0.854688	0.46365	0.00838126	0.354609	0.000297708	0.420894	0.00386437	0.321908	8.56543e-05	0.764821	0.385448
SCO2792	1.26812	0.137745	2.01071	0.000160413	1.21619	0.201436	1.58558	0.0190222	0.959047	0.837873	0.604857	0.00975119
SCO2796	0.987617	0.76859	0.466206	0.00380651	0.539942	0.0121208	0.472052	0.00838005	0.546712	0.0233547	1.15816	0.670252
SCO2797	1.25817	0.439521	0.487463	0.00133164	0.483872	0.000596998	0.387439	5.92661e-05	0.384585	1.72687e-05	0.992634	0.894685
SCO2798	1.18513	0.533174	0.297576	0.000235087	0.382183	0.00122738	0.251091	1.55028e-05	0.322481	7.31957e-05	1.28432	0.628174
SCO2799	0.677386	0.546469	0.758732	0.689324	14.1451	0.00026691	1.12009	0.860221	20.8819	2.46755e-05	18.6431	5.19222e-05
SCO2800	1.10145	0.638202	1.79574	0.00399253	2.08261	0.000448695	1.63035	0.014791	1.89079	0.00182576	1.15975	0.520091
SCO2801	1.36637	0.210098	2.47519	4.36077e-05	3.7381	5.88426e-09	1.81151	0.00381011	2.73579	1.88599e-06	1.51023	0.06309
SCO2804	0.773432	0.711329	11.0375	4.6884e-09	28.3965	3.23726e-16	14.2708	5.93305e-11	36.7149	2.9285e-19	2.57273	0.00262536
SCO2805	1.14921	0.551598	9.16017	2.3477e-23	43.7866	2.07471e-54	7.97083	5.12374e-22	38.1015	2.57484e-55	4.78011	9.89778e-15
SCO2806	0.589552	0.0112173	0.462202	0.000196015	0.288245	5.33158e-09	0.78399	0.231134	0.488923	0.000616175	0.623634	0.0286243
SCO2808	0.608653	0.0135108	0.421567	1.97816e-05	0.699791	0.069115	0.692623	0.0696324	1.14974	0.494015	1.65997	0.0118993
SCO2809	0.670341	0.0488108	0.43503	4.86009e-05	0.695131	0.0676692	0.648968	0.0356625	1.03698	0.873603	1.59789	0.0219455
SCO2810	0.662264	0.0512599	0.478948	0.000360528	0.623588	0.0218501	0.723197	0.107329	0.941601	0.74528	1.302	0.191398
SCO2812	0.400835	0.00277187	0.534439	0.0460045	0.353111	0.000830251	1.33331	0.377758	0.880938	0.722308	0.660713	0.205638
SCO2813	1.40661	0.131498	3.15222	1.58319e-07	4.91656	1.16805e-12	2.241	0.000111087	3.49532	3.20775e-09	1.55971	0.0386691
SCO2815	0.697431	0.119879	0.654589	0.0673185	0.417474	0.000671703	0.938571	0.753325	0.598588	0.0564548	0.637765	0.117318
SCO2816	0.381902	6.86613e-06	0.590866	0.00941923	0.431264	8.17777e-05	1.54717	0.054983	1.12925	0.548106	0.729885	0.177914
SCO2817	1.11258	0.633752	2.30217	4.01515e-05	3.36378	5.99071e-09	2.06921	0.000247451	3.02339	3.97592e-08	1.46114	0.0649558
SCO2818	0.16944	2.95732e-05	0.142711	1.37268e-05	0.0936767	2.76826e-07	0.84225	0.784647	0.552859	0.250991	0.656407	0.464899
SCO2819	1.05399	0.672635	7.40704	1.01539e-20	23.6079	2.89221e-43	7.02762	7.81046e-20	22.3986	3.7851e-44	3.18723	2.59901e-09
SCO2821	1.32888	0.507984	0.789141	0.434824	2.96212	0.000531504	0.593841	0.122763	2.22904	0.00363455	3.75359	1.73273e-05
SCO2822	2.52572	0.0180856	10.6876	5.19594e-09	30.7308	1.53232e-15	4.23151	0.000120753	12.1672	1.01513e-10	2.87537	0.00274233
SCO2823	4.40329	3.13983e-05	18.4717	2.26111e-14	58.8257	4.00328e-23	4.19499	2.52508e-05	13.3595	4.30757e-13	3.18463	0.000467149
SCO2827	4.77195	6.34954e-06	3.00457	0.00112787	5.50378	8.01933e-07	0.629631	0.156961	1.15336	0.65506	1.8318	0.0604458
SCO2828	0.738395	0.0977849	0.486182	0.000174634	0.118543	1.384e-24	0.65843	0.0343044	0.160542	5.47992e-19	0.243825	2.63474e-12
SCO2829	0.677984	0.037716	0.485016	0.00020173	0.115974	1.27373e-24	0.71538	0.0981864	0.171057	1.28996e-17	0.239113	1.92795e-12
SCO2830	0.697038	0.0496458	0.441177	2.42377e-05	0.119433	2.43407e-24	0.632931	0.0220288	0.171344	9.53942e-18	0.270715	8.74656e-11
SCO2831	0.727511	0.0875587	0.491304	0.000206324	0.145268	1.06037e-20	0.675322	0.0430139	0.199679	2.69598e-15	0.29568	1.70735e-09
SCO2832	0.716653	0.0825202	1.21768	0.353428	2.20327	0.000106627	1.69912	0.00789895	3.07439	1.68764e-08	1.80941	0.00248358
SCO2833	0.802468	0.578232	0.934429	0.902997	3.06462	0.000500751	1.16444	0.744633	3.819	1.67925e-05	3.27968	0.000226135
SCO2836	0.985864	0.816165	1.23851	0.307439	2.60815	2.9686e-06	1.25627	0.216511	2.64555	6.43865e-07	2.10588	0.000163883
SCO2838	1.49104	0.0388544	2.04258	0.000290762	2.35405	1.53671e-05	1.3699	0.115771	1.5788	0.0196183	1.15249	0.460729
SCO2839	1.37331	0.636662	16.0074	4.98908e-05	4.89712	0.0159329	11.6561	0.000164826	3.56593	0.0445097	0.305929	0.0415688
SCO2841	0.717645	0.217013	0.390985	0.00146386	0.338797	0.000176654	0.544817	0.0462805	0.472096	0.00946435	0.866522	0.659025
SCO2842	1.17877	0.345622	0.727635	0.175448	0.361117	6.17765e-06	0.617286	0.0227098	0.306352	3.98929e-08	0.496289	0.00126326
SCO2843	1.84309	0.00108346	1.22315	0.196775	0.791826	0.376294	0.663642	0.0462048	0.429619	2.39321e-05	0.647365	0.025897
SCO2846	1.00341	0.932436	0.466878	0.00356458	0.244683	1.43157e-07	0.465292	0.0025605	0.243852	5.04586e-08	0.524083	0.0183478
SCO2847	0.860755	0.519739	0.373983	1.88167e-06	0.148367	2.25817e-18	0.434483	3.96872e-05	0.172368	1.73034e-16	0.39672	1.47346e-05
SCO2848	0.850191	0.502287	0.369608	3.68724e-06	0.141142	1.97033e-17	0.434736	7.67789e-05	0.166012	1.52451e-15	0.38187	3.04269e-05
SCO2849	0.784808	0.267879	0.953646	0.805189	0.295049	1.85641e-08	1.21513	0.38763	0.37595	4.0094e-06	0.30939	5.97592e-08
SCO2852	1.32285	0.221553	0.562939	0.0129036	0.314597	1.18808e-06	0.425549	0.000206937	0.237816	9.40934e-10	0.558847	0.017293
SCO2853	1.12563	0.560695	0.675822	0.147041	0.481989	0.00582339	0.600395	0.0403205	0.428195	0.000610841	0.713188	0.204678
SCO2857	0.60633	0.0214518	0.441866	0.000335171	0.291481	6.35395e-08	0.728756	0.191837	0.48073	0.00123971	0.659659	0.064053
SCO2858	0.484311	0.00205938	0.584748	0.0240551	0.454486	0.000670475	1.20738	0.423609	0.938417	0.753199	0.777234	0.262652
SCO2860	1.37211	0.134219	1.25995	0.233452	2.29159	7.31835e-05	0.918261	0.76539	1.67012	0.0108792	1.81879	0.00453961
SCO2861	5.65554	1.08129e-11	4.75634	4.22705e-10	1.95641	0.00826146	0.841006	0.522759	0.345928	5.53335e-06	0.411327	0.000107388
SCO2863	1.18555	0.380596	1.38333	0.0767174	2.98958	6.34979e-08	1.16682	0.363172	2.52168	2.87964e-06	2.16115	0.000154141
SCO2864	0.913208	0.99667	2.20531	0.0146676	2.17566	0.0193086	2.41491	0.00757375	2.38243	0.0096112	0.986552	0.919057
SCO2873	1.30232	0.381367	0.799585	0.521159	0.605778	0.108549	0.613971	0.120051	0.465154	0.0100065	0.757615	0.362648
SCO2878	12.8232	6.86892e-23	51.8309	1.67245e-45	94.1706	9.14131e-56	4.04196	1.18522e-09	7.34377	9.27973e-18	1.81688	0.0057818
SCO2879	2.11665	0.000589719	11.1813	2.50847e-27	9.78542	6.78995e-25	5.28255	8.11136e-16	4.62307	3.80746e-14	0.875159	0.498226
SCO2880	2.1572	0.000693713	9.85778	4.01254e-24	9.05659	1.73211e-22	4.56971	2.09357e-13	4.19831	2.27071e-12	0.918725	0.635856
SCO2881	2.07146	0.00171298	9.70971	3.25413e-23	7.6401	3.68907e-19	4.68737	1.93413e-13	3.68826	2.1949e-10	0.786851	0.221061
SCO2882	2.69712	1.26445e-05	10.9737	1.62065e-25	9.54801	6.30037e-23	4.06866	1.19512e-11	3.54008	6.02646e-10	0.870084	0.455098
SCO2883	2.6142	9.155e-06	10.6799	2.3269e-26	11.3549	2.38295e-27	4.08534	5.21188e-12	4.34356	4.04807e-13	1.06321	0.776052
SCO2884	2.62935	1.33298e-06	11.4797	2.61527e-29	11.5988	1.53231e-29	4.36597	4.56968e-13	4.41127	1.29171e-13	1.01038	0.944718
SCO2885	1.45861	0.0899659	3.12559	7.64241e-07	4.06453	1.04101e-09	2.14285	0.000740381	2.78658	2.9654e-06	1.30041	0.214068
SCO2887	1.21847	0.25191	0.77731	0.255328	0.590544	0.0174714	0.637941	0.0232245	0.484661	0.000362489	0.759727	0.210177
SCO2892	0.620098	0.0163352	0.837549	0.387306	1.60164	0.0181335	1.35067	0.117459	2.58288	1.55002e-06	1.91229	0.00112194
SCO2894	0.850936	0.599089	0.801858	0.479764	0.483192	0.0159333	0.942325	0.869077	0.567836	0.054863	0.602591	0.0920104
SCO2895	0.749397	0.175056	0.795066	0.301206	0.381625	0.000114616	1.06094	0.807393	0.509242	0.00939742	0.479991	0.00524643
SCO2896	0.690286	0.0886374	0.660707	0.0795073	0.440548	0.000921363	0.95715	0.92991	0.638211	0.0939768	0.666782	0.133911
SCO2897	0.601933	0.0115165	0.741937	0.150222	1.24962	0.26765	1.23259	0.260809	2.07601	0.000222441	1.68427	0.0102045
SCO2898	0.749338	0.273738	0.400393	0.00313364	0.127494	7.35628e-10	0.534329	0.0575356	0.170143	1.40532e-07	0.318423	0.000493023
SCO2899	0.876079	0.460834	0.554501	0.00164943	0.261144	2.0453e-11	0.632935	0.0154196	0.298083	1.26982e-09	0.470953	0.000202087
SCO2903	0.8432	0.449567	1.5923	0.0230313	1.73815	0.00661164	1.8884	0.00230854	2.06138	0.000388106	1.0916	0.655739
SCO2907	0.487236	0.0218824	0.13349	6.87761e-09	0.0198588	2.37172e-22	0.273973	0.000162952	0.0407581	1.82652e-16	0.148767	2.02402e-07
SCO2908	0.924405	0.524851	4.39712	1.32459e-11	4.20206	4.90105e-11	4.7567	1.33593e-13	4.54569	2.31604e-13	0.95564	0.835392
SCO2910	2.63385	0.00366403	0.757523	0.215861	1.40927	0.341888	0.287611	3.32498e-05	0.535063	0.039128	1.86037	0.0262606
SCO2911	2.41974	0.0382114	0.729784	0.250275	1.82318	0.15992	0.301596	0.00121801	0.753461	0.465263	2.49824	0.00994582
SCO2912	1.89209	0.0104587	0.810211	0.253584	1.07452	0.952052	0.42821	0.000174811	0.567904	0.00988969	1.32623	0.209351
SCO2913	1.69541	0.0203873	0.798259	0.198986	1.02488	0.975112	0.470835	0.000270692	0.604504	0.01477	1.2839	0.201352
SCO2914	2.64864	3.92838e-06	1.45775	0.0810847	0.117245	3.2355e-24	0.550378	0.0025912	0.0442662	1.64874e-43	0.0804286	5.44371e-31
SCO2916	1.25827	0.208366	0.602276	0.0165408	0.50959	0.00106932	0.478655	0.000299556	0.404994	5.12641e-06	0.846108	0.367428
SCO2917	0.757708	0.236263	0.659927	0.0537174	0.466216	0.000300338	0.870952	0.487495	0.615298	0.0143198	0.706466	0.0826982
SCO2919	2.71934	6.81552e-07	1.70566	0.00677849	2.98351	5.37526e-08	0.627234	0.0172772	1.09714	0.641112	1.74918	0.0041033
SCO2920	4.18481	6.36192e-12	1.62184	0.0178536	0.429116	1.02332e-05	0.387555	1.65402e-06	0.102541	1.18212e-27	0.264585	2.16773e-11
SCO2921	6.7521	1.68383e-12	6.40185	2.61167e-12	16.0768	1.13225e-22	0.948127	0.893744	2.38101	0.000467079	2.51128	0.000279994
SCO2922	1.3271	0.29264	1.25559	0.352545	2.19631	0.00128453	0.946117	0.916724	1.65497	0.0257879	1.74922	0.0204983
SCO2923	0.912431	0.786658	1.90481	0.0010772	1.6427	0.0106043	2.08762	0.000341911	1.80035	0.00370816	0.862395	0.454081
SCO2924	1.17699	0.484775	4.23042	8.29894e-12	4.22494	6.13496e-12	3.59429	4.43959e-10	3.58963	1.58101e-10	0.998703	0.959242
SCO2925	4.39491	0.0210945	2.2093	0.196777	1.38035	0.610823	0.502694	0.265331	0.314078	0.0564988	0.62479	0.421473
SCO2934	1.01357	0.977809	0.684227	0.0668676	0.422919	2.23636e-05	0.675067	0.0630425	0.417257	1.50798e-05	0.618098	0.014216
SCO2936	0.475132	0.0106687	0.618023	0.0887097	0.400088	0.00215723	1.30074	0.397752	0.842056	0.593851	0.647367	0.164642
SCO2939	0.651068	0.0394891	0.494446	0.000653462	0.880303	0.540634	0.759438	0.18263	1.35209	0.13584	1.78038	0.00468159
SCO2941	0.763336	0.358543	0.58034	0.0271783	0.441592	0.000875041	0.760268	0.216823	0.578503	0.0153425	0.760921	0.240476
SCO2942	0.879826	0.5327	0.617262	0.0126262	0.499293	0.000434729	0.701573	0.0627788	0.56749	0.00337282	0.808883	0.295567
SCO2943	1.45756	0.145988	2.27412	0.000762948	2.33234	0.000426933	1.56023	0.053334	1.60017	0.0327274	1.0256	0.889821
SCO2944	1.59636	0.226585	1.59618	0.210855	2.07399	0.0373387	0.999886	0.988136	1.2992	0.381265	1.29935	0.439962
SCO2948	1.29054	0.275285	1.68398	0.016163	2.31082	9.70203e-05	1.30487	0.1931	1.79058	0.00398428	1.37224	0.121331
SCO2950	0.782476	0.184611	0.688168	0.0392265	0.474813	0.000114698	0.879475	0.458333	0.606809	0.0101558	0.689967	0.0672544
SCO2951	1.49858	0.0307041	0.666389	0.0415046	0.540863	0.00251626	0.44468	3.11438e-05	0.360916	2.024e-07	0.811632	0.31071
SCO2952	0.561075	0.0186542	0.464726	0.0024564	0.605227	0.0366537	0.828278	0.478071	1.07869	0.787664	1.30233	0.320863
SCO2953	2.31214	0.000205065	2.49285	4.10521e-05	28.261	1.11027e-37	1.07816	0.69214	12.2229	1.20895e-25	11.3369	4.94366e-24
SCO2954	1.90111	0.00500189	6.90971	6.76865e-17	116.869	1.48865e-71	3.63456	1.93974e-09	61.4741	5.70128e-64	16.9138	9.45916e-37
SCO2957	0.489919	0.010416	0.316141	0.000170756	0.913759	0.724629	0.645292	0.191495	1.86512	0.025415	2.89035	0.000575452
SCO2958	0.74318	0.463293	0.534939	0.0875434	2.10284	0.0220476	0.719798	0.345549	2.82951	0.00203225	3.93098	8.07399e-05
SCO2959	0.837194	0.328634	0.652178	0.0494733	1.54065	0.0823413	0.779004	0.309625	1.84025	0.00573479	2.36231	0.000192512
SCO2963	1.15449	0.452106	1.56879	0.0206672	2.68852	9.71862e-07	1.35886	0.115499	2.32876	1.98007e-05	1.71376	0.00699767
SCO2964	0.448705	0.00171069	0.5698	0.0274165	0.411773	0.000684517	1.26988	0.412794	0.917693	0.786173	0.722663	0.264272
SCO2965	0.38212	0.00135123	0.216146	2.46709e-06	0.32368	0.000230594	0.56565	0.0938906	0.847064	0.6271	1.49751	0.254332
SCO2970	0.680756	0.0573076	1.04671	0.865827	1.49489	0.04925	1.53756	0.0377928	2.19592	8.57374e-05	1.42818	0.0690051
SCO2972	0.867765	0.488959	0.533506	0.00132286	0.439551	3.33729e-05	0.614804	0.0122888	0.506532	0.000463619	0.823892	0.330112
SCO2976	1.05129	1	8.38704	5.87455e-16	146.226	3.18292e-70	7.97783	1.58606e-17	139.091	5.90037e-77	17.4347	1.33229e-36
SCO2977	0.760369	0.233394	3.20163	3.25006e-07	20.0023	5.96995e-35	4.21062	1.47643e-10	26.306	8.37246e-43	6.24753	3.59677e-17
SCO2978	3.2007	0.000631342	3.57693	0.000155837	13.171	2.04598e-12	1.11755	0.708379	4.11504	2.28225e-05	3.68221	0.000105203
SCO2979	2.32224	0.00758203	2.40826	0.00423528	8.47262	5.95863e-11	1.03704	0.857709	3.64847	1.67982e-05	3.51814	3.91154e-05
SCO2980	2.109	0.00626876	2.53927	0.000535174	8.93369	4.52352e-18	1.20402	0.464126	4.23599	8.25331e-11	3.51821	1.41277e-08
SCO2981	3.12198	0.0572085	15.8038	5.49266e-07	8.31029	0.000126287	5.06211	0.000483021	2.66186	0.0312258	0.52584	0.149849
SCO2982	1.14654	1	17.6376	1.66941e-11	4.52596	0.00192081	15.3834	1.46382e-12	3.9475	0.00111842	0.256608	4.22684e-05
SCO2983	0.605668	0.298819	4.39453	4.41156e-06	2.15846	0.0183807	7.25567	4.05761e-09	3.56377	0.00024073	0.49117	0.0171637
SCO2985	0.946616	0.820648	1.37175	0.102308	1.97777	0.000612023	1.44911	0.0608063	2.0893	0.000194689	1.44179	0.0654387
SCO2987	0.653611	0.0381823	0.519229	0.00192965	0.377644	7.61265e-06	0.7944	0.289068	0.577781	0.0131351	0.727317	0.171783
SCO2989	1.12461	0.451851	0.659751	0.112624	0.399732	0.000392599	0.58665	0.0211735	0.355441	1.54398e-05	0.605883	0.0451513
SCO2990	1.31573	0.182248	0.730431	0.319426	0.514408	0.0157609	0.555154	0.0218589	0.390969	0.000164281	0.704253	0.145152
SCO2991	1.58724	0.118534	0.646369	0.257777	0.571469	0.133277	0.407228	0.00797584	0.360039	0.00208675	0.884121	0.697297
SCO2992	1.51843	0.181305	0.819806	0.664868	0.399147	0.0123945	0.539904	0.0787387	0.262868	0.000134163	0.486879	0.035098
SCO2993	1.82014	0.0517485	6.8578	2.49097e-09	13.4832	9.48318e-15	3.76773	1.31456e-05	7.40776	1.32928e-10	1.96611	0.0258014
SCO2994	0.667606	0.27951	0.209529	5.38676e-05	0.197932	3.44729e-05	0.313851	0.00249917	0.29648	0.00152734	0.94465	0.93944
SCO2995	2.04125	0.000249575	1.51648	0.0323245	4.99172	5.92459e-15	0.742921	0.117353	2.44543	6.10867e-06	3.29164	2.21081e-09
SCO2996	1.34252	0.13085	1.42551	0.083051	4.17831	5.94876e-12	1.06181	0.829773	3.11228	1.70166e-08	2.9311	7.61251e-08
SCO2997	0.714976	0.150472	0.945	0.78479	2.9519	8.53238e-07	1.32172	0.253443	4.12867	9.85125e-11	3.12371	1.4209e-07
SCO2998	0.806567	0.547362	1.07015	0.862121	3.38153	1.16406e-05	1.3268	0.39632	4.1925	1.54672e-07	3.15986	2.87429e-05
SCO2999	1.19556	0.326865	1.04756	0.681397	2.13167	0.00127868	0.876205	0.59071	1.78299	0.0201729	2.0349	0.00430753
SCO3000	0.770861	0.206812	0.653665	0.0383848	1.31659	0.17678	0.847968	0.427859	1.70795	0.00773944	2.01417	0.000578717
SCO3001	0.793322	0.325052	0.596766	0.0178915	0.373005	4.66857e-06	0.752237	0.177144	0.470182	0.000259334	0.625044	0.0231935
SCO3007	1.05737	0.684446	0.986185	0.890437	2.31003	3.43564e-05	0.93268	0.820815	2.1847	0.000121863	2.34239	5.10203e-05
SCO3008	1.72388	0.00416257	2.26315	1.85092e-05	2.1006	0.000115592	1.31282	0.145046	1.21853	0.311075	0.928175	0.646556
SCO3009	2.97804	0.000181742	5.25307	3.65739e-08	6.32689	2.21097e-09	1.76394	0.0493083	2.12452	0.0106464	1.20442	0.56354
SCO3011	0.810906	0.341458	0.498388	0.000770937	0.538107	0.00230456	0.614606	0.0175426	0.663587	0.0346355	1.0797	0.756954
SCO3016	0.900357	0.68719	0.622735	0.0302089	0.454666	0.000224332	0.691654	0.0829573	0.504984	0.000882496	0.730112	0.120137
SCO3022	0.685445	0.134227	0.511105	0.00402332	1.06445	0.618747	0.745655	0.180169	1.55293	0.0377727	2.08264	0.000706929
SCO3023	1.19807	0.463741	2.35314	0.00685212	1.4901	0.159509	1.96411	0.0452651	1.24375	0.486098	0.633241	0.174314
SCO3028	0.993784	0.854201	0.643036	0.0392365	0.421336	3.7057e-05	0.647058	0.0276041	0.423971	1.4177e-05	0.65523	0.0331715
SCO3029	0.639528	0.264913	0.222463	0.00261887	0.258167	0.00386889	0.347855	0.0475937	0.403684	0.0632961	1.16049	0.88959
SCO3031	0.756247	0.156296	0.491078	0.000700289	0.282146	6.66184e-09	0.649362	0.0451273	0.373086	6.3958e-06	0.574543	0.0135224
SCO3032	0.750172	0.151603	0.60732	0.0129238	0.363491	4.98673e-07	0.809574	0.302291	0.484543	0.000247185	0.598516	0.00869947
SCO3033	0.699494	0.0576007	0.686968	0.0484509	0.499147	0.00028484	0.982093	0.947568	0.713584	0.0783035	0.726594	0.0922512
SCO3035	2.99354	0.122885	0.686962	0.58957	0.692505	0.572151	0.229481	0.0381002	0.231333	0.0332503	1.00807	0.990338
SCO3038	0.556486	0.00399571	0.378322	1.74532e-06	0.242188	6.45874e-12	0.679842	0.0556514	0.43521	3.12598e-05	0.640164	0.0255812
SCO3040	1.40209	0.310048	0.76077	0.493394	1.76826	0.0803382	0.542599	0.0756599	1.26116	0.463233	2.3243	0.0122381
SCO3042	0.596654	0.0179827	0.536052	0.004192	0.218795	4.35476e-11	0.89843	0.621606	0.366704	1.02788e-05	0.408161	0.000112661
SCO3043	0.726721	0.10573	1.17433	0.474013	2.06632	0.000616623	1.61592	0.0194936	2.84334	3.43071e-07	1.75958	0.00574587
SCO3044	0.937953	0.853454	0.716027	0.129415	1.55404	0.0205497	0.763393	0.195883	1.65684	0.0105023	2.17036	0.000121943
SCO3046	0.799951	0.354482	0.600436	0.0228367	1.35402	0.101605	0.75059	0.191903	1.69263	0.00841689	2.25506	9.15134e-05
SCO3048	1.45564	0.0693373	2.44726	8.31994e-06	6.42333	1.31313e-18	1.68123	0.0074271	4.41273	1.50457e-13	2.6247	1.16305e-06
SCO3049	0.681036	0.0483337	0.420666	1.35117e-05	0.218813	1.61784e-13	0.617686	0.0163897	0.321295	2.18424e-08	0.520159	0.00124715
SCO3050	1.03521	0.926866	0.967281	0.926812	9.38255	4.13958e-11	0.934378	0.852188	9.06339	2.22059e-11	9.69992	8.74314e-12
SCO3051	1.63477	0.0182618	4.5496	4.05272e-13	3.85644	7.40811e-11	2.78302	3.84904e-07	2.35901	1.30463e-05	0.847644	0.403928
SCO3053	2.4327	8.14546e-06	2.39916	7.38544e-06	1.31762	0.153837	0.986214	0.981713	0.541628	0.0014025	0.549199	0.00158479
SCO3054	0.852864	0.571727	0.576693	0.0471474	0.318979	0.00015772	0.676184	0.152178	0.37401	0.00100659	0.553118	0.0838677
SCO3055	2.66004	0.000298106	1.8851	0.0201894	1.98949	0.01076	0.708671	0.176026	0.747916	0.246371	1.05538	0.830467
SCO3057	0.494472	0.000571062	0.255991	7.56511e-11	0.108528	6.74068e-24	0.517706	0.00152112	0.219483	9.71014e-13	0.423954	4.94558e-05
SCO3058	0.832507	0.453256	0.489415	0.000463738	0.303244	5.6966e-09	0.587881	0.00683426	0.364254	2.72044e-07	0.619605	0.0138587
SCO3059	0.786503	0.288324	0.440704	6.3177e-05	0.285765	9.58148e-10	0.560333	0.00372728	0.363336	2.73102e-07	0.648428	0.0240451
SCO3060	0.740589	0.147396	0.364735	5.59438e-07	0.222002	1.49294e-13	0.492494	0.000386416	0.299764	1.12919e-09	0.608665	0.00940628
SCO3064	0.422672	0.0180931	1.00883	0.839557	0.205358	5.92755e-05	2.38679	0.0336157	0.485856	0.0707625	0.203561	0.000126125
SCO3065	0.541718	0.0656334	0.532013	0.0753657	0.374099	0.00577659	0.982086	0.988611	0.690579	0.336285	0.703175	0.329929
SCO3066	1.0726	0.766407	0.66172	0.0331651	0.488567	0.000315859	0.616933	0.0149156	0.4555	7.84077e-05	0.738329	0.136213
SCO3069	0.752456	0.149675	0.562911	0.0045974	0.377745	4.14376e-06	0.748098	0.157166	0.502016	0.00118364	0.671057	0.0737213
SCO3070	0.74472	0.208273	0.387638	0.00016236	0.579488	0.0218892	0.520515	0.0104484	0.778129	0.294932	1.49492	0.123413
SCO3071	0.633654	0.04675	0.323595	1.847e-06	0.906876	0.726495	0.510681	0.00472237	1.43118	0.0916664	2.8025	8.22462e-06
SCO3072	0.571799	0.012679	0.2963	1.31379e-07	0.590187	0.0205418	0.518189	0.0042611	1.03216	0.844265	1.99186	0.00214068
SCO3073	0.813377	0.269191	0.367819	8.43816e-07	1.05145	0.837743	0.452212	0.000113057	1.29269	0.179153	2.85861	2.37334e-07
SCO3074	0.755811	0.157424	0.195249	1.52672e-12	0.133675	3.38898e-17	0.25833	6.28565e-09	0.176863	3.31298e-13	0.68464	0.122338
SCO3075	0.563525	0.00691018	0.388925	1.2099e-05	0.881664	0.569846	0.690165	0.0833994	1.56455	0.0283063	2.26692	0.000113833
SCO3076	0.820329	0.415487	0.986646	0.946539	1.68089	0.044167	1.20274	0.482955	2.04904	0.0033067	1.70364	0.0330443
SCO3078	3.199	7.67691e-09	2.65241	4.26991e-07	8.88275	4.53863e-24	0.829137	0.450053	2.77672	3.72373e-07	3.34893	7.48753e-09
SCO3079	1.09631	0.652295	1.993	0.000870627	3.03017	8.81388e-08	1.81792	0.00384127	2.76398	4.69737e-07	1.52041	0.0321358
SCO3080	0.954141	0.679009	2.2172	0.000269751	3.37072	1.28872e-08	2.32377	5.5086e-05	3.53272	5.33627e-10	1.52026	0.0281507
SCO3081	1.19582	0.394433	0.713718	0.14322	0.536847	0.00666558	0.596847	0.0201514	0.448938	0.000284686	0.752184	0.216059
SCO3082	2.44677	0.000319574	1.57049	0.0670833	9.30309	1.87251e-18	0.641864	0.0774388	3.80219	6.23846e-09	5.92367	2.50176e-13
SCO3084	2.24536	0.145735	2.36235	0.102385	2.99289	0.0385785	1.0521	0.872024	1.33293	0.524577	1.26691	0.648091
SCO3085	0.487788	0.0193245	0.215922	2.23805e-05	0.183544	2.74256e-06	0.442657	0.0374315	0.376278	0.0118736	0.850045	0.853349
SCO3086	1.15023	0.672994	2.22486	0.000191977	6.53436	8.03783e-18	1.93427	0.000985429	5.6809	3.62174e-17	2.93698	8.40826e-08
SCO3089	0.262335	0.0015951	0.396399	0.0242183	0.246845	0.00101179	1.51104	0.346733	0.940952	0.890609	0.622718	0.274867
SCO3090	0.293073	4.51066e-05	0.331826	0.000201304	0.139705	4.69931e-10	1.13223	0.706062	0.476691	0.0151015	0.421019	0.00519325
SCO3091	1.04444	0.881351	2.85974	0.0279348	4.01404	0.00334854	2.73807	0.0389504	3.84326	0.00401983	1.40364	0.415198
SCO3092	0.759256	0.210037	0.430385	1.77309e-05	0.700796	0.0878468	0.566852	0.00254826	0.923004	0.666178	1.6283	0.00849855
SCO3093	0.688004	0.0506104	0.615892	0.0113815	0.302939	2.08922e-09	0.895186	0.566475	0.440316	3.20608e-05	0.491871	0.000346897
SCO3094	0.700421	0.0733588	0.653936	0.0315476	0.398386	4.57171e-06	0.933633	0.731873	0.568781	0.00434793	0.609213	0.0126488
SCO3095	0.747267	0.145366	0.695202	0.0622472	0.391509	2.86343e-06	0.930326	0.69322	0.523921	0.00100798	0.563158	0.00397328
SCO3097	0.314994	3.01858e-08	3.67439	1.25951e-07	1.24961	0.566115	11.665	4.83227e-24	3.9671	1.00478e-09	0.340087	1.48465e-06
SCO3098	0.767745	0.381209	1.18236	0.384301	0.544187	0.0217591	1.54004	0.0739025	0.708811	0.158975	0.460255	0.00138699
SCO3099	1.11578	0.465256	0.625378	0.0346037	0.342961	5.58486e-07	0.560486	0.00510538	0.307374	8.67173e-09	0.548407	0.00280926
SCO3101	3.71135	1.51376e-07	4.09847	1.46977e-08	6.52232	2.32154e-13	1.10431	0.670421	1.7574	0.0171907	1.5914	0.0518581
SCO3103	1.41252	0.233085	2.70024	0.000324445	2.76215	0.000355705	1.91165	0.0139217	1.95547	0.0138953	1.02293	0.982047
SCO3105	0.605623	0.0584139	4.47527	8.10806e-09	4.58934	7.25287e-09	7.38954	3.6787e-14	7.57789	1.66112e-14	1.02549	0.990196
SCO3106	0.814397	0.240669	2.17479	0.000245799	1.66629	0.021384	2.67044	1.50519e-06	2.04604	0.00044159	0.766183	0.159722
SCO3108	0.538999	0.00758085	1.51091	0.0754177	4.9408	1.94239e-12	2.80318	8.25802e-06	9.16662	4.69825e-22	3.27008	3.93776e-08
SCO3115	0.721213	0.11947	0.450693	6.05164e-05	0.214489	4.76788e-14	0.624909	0.0149883	0.2974	8.11111e-10	0.475909	0.000156102
SCO3116	0.817984	0.315309	0.477002	0.000211557	0.231023	5.15849e-13	0.583143	0.00723342	0.28243	2.23469e-10	0.484324	0.000185194
SCO3117	0.54317	0.00319855	0.316977	1.44445e-07	0.280413	3.02408e-09	0.583569	0.0172784	0.516253	0.00181446	0.884648	0.51109
SCO3118	0.841132	0.472825	0.480583	0.00155167	0.468765	0.000775208	0.571352	0.0148664	0.557303	0.00725426	0.975411	0.873442
SCO3119	1.18419	0.398061	1.98554	0.000499625	2.35565	1.89783e-05	1.6767	0.00787416	1.98924	0.000426573	1.18641	0.401387
SCO3120	0.984711	0.970639	1.25905	0.892007	15.0843	0.00253623	1.2786	0.807176	15.3185	0.001299	11.9806	0.00346797
SCO3121	1.92642	0.212792	4.94205	0.000128477	8.51149	4.14584e-08	2.56541	0.00634806	4.41829	4.21706e-06	1.72226	0.0825937
SCO3122	0.690611	0.0784659	0.473958	0.000179461	0.237261	1.7261e-12	0.686287	0.050517	0.343551	5.35379e-08	0.500594	0.000420719
SCO3123	0.681036	0.0612214	0.677421	0.0479224	0.30812	5.45773e-09	0.994691	0.943757	0.452429	5.0706e-05	0.454843	6.86662e-05
SCO3124	0.579508	0.0044137	0.659858	0.0215472	0.2803	1.83961e-10	1.13865	0.58483	0.483686	0.000238926	0.424788	2.54427e-05
SCO3125	0.399257	0.0235145	0.518126	0.0934549	0.195581	0.000167148	1.29773	0.56322	0.489864	0.100591	0.377479	0.0275301
SCO3126	0.429893	0.0318216	0.389802	0.0181919	0.121426	1.57263e-06	0.906742	0.808114	0.282455	0.00343859	0.311505	0.00731602
SCO3128	1.44462	0.0570236	1.79165	0.0023821	2.10154	0.000146264	1.24023	0.250219	1.45474	0.0504174	1.17296	0.431649
SCO3130	0.94807	0.837369	0.597626	0.014226	0.379048	4.23532e-06	0.630361	0.0260289	0.39981	8.80523e-06	0.634255	0.027432
SCO3131	0.76911	0.441972	1.02536	0.915328	2.43022	0.0389167	1.33318	0.564267	3.15978	0.00340841	2.37011	0.024993
SCO3132	1.08604	0.845507	1.73571	0.0546208	3.89424	3.1607e-07	1.59821	0.0830386	3.58573	2.98639e-07	2.2436	0.00106952
SCO3134	2.06175	0.00114444	13.6879	2.80827e-29	48.2083	3.99278e-53	6.63899	1.76584e-18	23.3822	2.52083e-42	3.52196	1.32642e-09
SCO3135	1.53315	0.0831807	0.886467	0.696622	0.34696	0.000189878	0.578201	0.031258	0.226306	3.32751e-08	0.391397	0.000901554
SCO3138	0.882151	0.557742	0.686848	0.0826803	0.366049	2.05805e-06	0.778606	0.259341	0.41495	2.38788e-05	0.53294	0.00208855
SCO3144	1.21119	0.417125	2.79831	5.06168e-06	2.86666	4.35818e-06	2.31038	0.000122216	2.36682	8.85055e-05	1.02443	0.995053
SCO3147	0.580289	0.00489861	0.538683	0.0014581	0.392519	1.76164e-06	0.928301	0.723261	0.676419	0.0437955	0.728664	0.0993685
SCO3148	0.701258	0.0756142	0.445848	5.05753e-05	0.287862	1.14118e-09	0.635783	0.0220751	0.410493	9.21718e-06	0.64565	0.0328733
SCO3149	0.646961	0.0220976	0.409434	7.20751e-06	0.397976	3.0069e-06	0.632857	0.0249657	0.615147	0.0142283	0.972015	0.875292
SCO3150	0.648165	0.0435348	0.608484	0.0201598	0.471884	0.000418602	0.938779	0.78281	0.728031	0.12753	0.775508	0.22183
SCO3152	0.800296	0.275737	0.396337	2.9678e-05	0.637817	0.0373735	0.495237	0.00184949	0.796976	0.319938	1.60928	0.030883
SCO3153	0.755453	0.181774	0.409979	1.20958e-05	0.262359	1.53445e-10	0.542693	0.0023129	0.347286	2.10708e-07	0.639932	0.0325427
SCO3156	1.61645	0.0173625	1.99891	0.000500667	3.41552	2.04341e-09	1.2366	0.271452	2.11298	0.000152346	1.7087	0.00700935
SCO3157	1.28977	0.214516	1.66878	0.0103614	3.0914	3.03643e-08	1.29385	0.188706	2.39686	8.9991e-06	1.8525	0.00169261
SCO3159	1.10757	0.660336	0.620968	0.0144112	0.520966	0.000826396	0.560659	0.00390044	0.47037	0.000129544	0.838958	0.362982
SCO3160	0.900721	0.510057	0.445037	4.3019e-05	0.337802	4.34111e-08	0.49409	0.000561314	0.375035	9.35024e-07	0.759042	0.15171
SCO3161	0.876612	0.462364	0.329197	3.69286e-08	0.223395	3.05945e-13	0.375533	1.64354e-06	0.254839	2.38483e-11	0.678608	0.0547468
SCO3162	0.738326	0.105232	0.412293	5.57706e-06	0.21974	9.6837e-14	0.558416	0.00310853	0.297619	1.88932e-09	0.53297	0.00191479
SCO3166	0.470408	9.73819e-05	1.74633	0.0136984	2.29858	0.000140197	3.71238	5.01653e-10	4.88636	2.86522e-14	1.31623	0.158462
SCO3167	0.424763	1.35882e-05	1.08432	0.839826	1.44183	0.107016	2.55277	6.14183e-06	3.39444	2.28642e-09	1.32971	0.149684
SCO3168	0.827223	0.456852	0.489748	0.00947644	0.336291	9.92531e-05	0.592038	0.0615685	0.40653	0.00125215	0.686662	0.219864
SCO3169	2.5589	0.0554991	16.2929	2.08448e-09	26.1215	4.15811e-12	6.36714	7.24327e-06	10.2081	1.42369e-08	1.60324	0.184031
SCO3172	0.934806	0.887433	0.586996	0.100942	0.366183	0.00212425	0.627934	0.136619	0.39172	0.0028024	0.623825	0.181106
SCO3174	0.624237	0.0406164	0.569363	0.0158022	0.337182	4.72234e-06	0.912094	0.715541	0.54015	0.00889026	0.592209	0.0261222
SCO3176	1.18566	0.459089	0.377576	9.17068e-07	0.214766	2.87874e-14	0.318453	2.01539e-08	0.181137	7.76957e-17	0.568803	0.00369088
SCO3177	0.91025	0.752406	1.05487	0.729334	0.467371	0.000233444	1.15888	0.492838	0.513454	0.000694009	0.44306	4.83502e-05
SCO3181	0.648239	0.0196827	0.571772	0.00242472	0.263428	1.25137e-11	0.882038	0.4747	0.406375	4.01737e-06	0.460723	9.48829e-05
SCO3182	0.792956	0.186273	0.717703	0.0696388	0.37612	3.98175e-07	0.905098	0.61594	0.474326	0.000127903	0.52406	0.000874267
SCO3183	0.794645	0.273442	0.722629	0.113924	0.496037	0.000982435	0.909374	0.629559	0.624225	0.0252285	0.686434	0.0852588
SCO3184	0.851451	0.484528	0.468783	0.000196705	0.277409	2.31023e-10	0.550569	0.00283634	0.325807	1.05642e-08	0.591764	0.00541192
SCO3185	0.389476	0.000387068	0.255617	1.58037e-07	0.211295	4.35044e-09	0.656311	0.0869224	0.542511	0.0145398	0.826608	0.476418
SCO3186	0.629742	0.0147113	0.296294	8.72947e-10	0.209097	1.51431e-14	0.470501	0.00014587	0.332036	4.18596e-08	0.705707	0.0935718
SCO3189	1.04043	0.886195	0.883587	0.577285	0.430885	0.000550295	0.84925	0.46488	0.414141	0.000223649	0.487655	0.00388435
SCO3190	1.30158	0.221357	3.53321	1.14062e-09	0.821374	0.320231	2.71454	6.97774e-07	0.631057	0.0234781	0.232473	1.06974e-12
SCO3192	1.10467	0.707349	2.18877	0.000144649	0.629252	0.015622	1.98137	0.000618395	0.569627	0.00448061	0.287492	6.54995e-10
SCO3194	0.840203	0.449935	1.14459	0.532601	4.98051	3.38263e-12	1.36228	0.164922	5.92774	6.4762e-15	4.35134	6.03419e-11
SCO3195	1.48174	0.105037	7.60924	1.30588e-16	12.3353	7.35332e-23	5.13535	2.72332e-12	8.32491	1.38818e-18	1.6211	0.0403151
SCO3196	0.457224	1.2538e-05	1.29678	0.293196	3.34158	1.55194e-08	2.83621	1.0433e-07	7.30841	3.06274e-22	2.57682	1.738e-06
SCO3197	0.437684	4.42688e-06	1.87454	0.00504032	4.31165	2.1357e-11	4.28287	7.86319e-13	9.85107	2.55826e-27	2.30011	3.0118e-05
SCO3198	0.398071	6.57103e-07	2.01527	0.00130514	4.52313	2.76573e-12	5.0626	2.62819e-15	11.3626	3.5641e-30	2.24443	4.52117e-05
SCO3201	0.356751	0.000425306	0.305952	7.06846e-05	0.268323	1.13898e-05	0.857607	0.605765	0.752129	0.3523	0.877009	0.711989
SCO3202	0.551244	0.00547108	1.11083	0.519736	1.91343	0.000695713	2.01514	0.000542673	3.47112	5.62727e-10	1.72252	0.0052507
SCO3205	0.979982	0.997892	0.689537	0.107198	0.46909	0.00108973	0.703623	0.111188	0.478673	0.000938295	0.680297	0.0986077
SCO3206	0.317613	4.48045e-06	1.2631	0.497009	2.44023	0.000880073	3.97684	2.25512e-07	7.68304	1.79319e-14	1.93194	0.00641015
SCO3207	0.364804	9.03116e-07	1.63087	0.0347627	3.92119	2.05984e-10	4.47053	6.6182e-12	10.7488	1.87463e-27	2.40436	7.99852e-06
SCO3210	1.41818	0.428024	27.9247	2.76871e-16	35.1021	3.57397e-18	19.6906	6.838e-15	24.7515	3.47258e-17	1.25702	0.433229
SCO3211	2.46076	0.0779503	45.8976	1.70594e-16	63.1809	6.47267e-19	18.6518	5.9672e-13	25.6754	1.02311e-15	1.37656	0.308195
SCO3212	1.23348	0.632438	23.0518	5.63462e-21	34.7872	6.64294e-26	18.6883	1.33451e-20	28.2024	2.65808e-26	1.50909	0.0973553
SCO3213	2.12133	0.259258	64.0331	1.29113e-32	85.6636	4.78763e-38	30.1854	9.92602e-32	40.382	2.93901e-38	1.3378	0.148832
SCO3214	1.29668	0.580702	24.2881	8.81138e-20	31.4227	1.43945e-22	18.731	4.98393e-19	24.2332	2.20257e-22	1.29375	0.317069
SCO3215	1.34031	0.259774	29.3569	4.0262e-39	38.0773	1.35549e-44	21.9031	4.45109e-37	28.4094	1.19205e-43	1.29705	0.164012
SCO3216	1.40116	0.120206	1.86046	0.00625603	2.21558	0.000461472	1.3278	0.221225	1.58124	0.0418181	1.19087	0.451335
SCO3217	3.34265	6.87374e-08	16.6759	1.27328e-31	48.3999	2.70138e-51	4.98882	1.84406e-13	14.4795	1.26339e-31	2.90239	3.06339e-07
SCO3218	2.58094	0.0664968	51.4331	9.0535e-12	62.0642	1.10732e-12	19.9281	1.27937e-08	24.0472	9.84925e-10	1.2067	0.612817
SCO3219	2.40022	0.00101668	5.37307	1.03596e-10	8.44607	1.42082e-16	2.23857	0.000579244	3.51887	2.89072e-08	1.57193	0.0382853
SCO3220	1.02848	1	15.3138	6.39868e-28	43.0363	2.57261e-48	14.8899	8.84743e-30	41.8447	1.50981e-52	2.81029	1.87818e-07
SCO3221	2.31055	0.107298	69.9273	1.57722e-15	111.423	4.31735e-18	30.2643	1.35324e-12	48.2237	1.66876e-15	1.59342	0.214159
SCO3222	2.96379	0.001082	87.949	4.9709e-38	173.558	4.94127e-47	29.6745	1.24068e-28	58.5593	1.50537e-38	1.97339	0.00569509
SCO3226	1.19976	0.282627	0.936051	0.832109	0.5186	0.00183483	0.780201	0.20277	0.432255	2.44805e-05	0.55403	0.00324597
SCO3227	0.896369	0.59828	5.99159	1.50257e-15	11.2146	3.41999e-26	6.68429	8.44981e-18	12.5111	4.91005e-30	1.87172	0.00124029
SCO3228	1.12579	0.799515	26.1783	3.52631e-13	49.4429	2.93816e-17	23.2532	3.99176e-13	43.9183	9.74793e-18	1.8887	0.0668032
SCO3229	3.16758	0.000115559	99.7255	2.03806e-57	192.698	2.15211e-71	31.4832	1.52632e-44	60.8345	5.44132e-60	1.93229	0.000696484
SCO3230	1.43768	0.133908	23.2371	4.33802e-33	28.9299	9.69333e-37	16.1629	1.0523e-28	20.1226	4.48105e-33	1.24499	0.295096
SCO3231	1.13208	0.653275	25.6408	9.31828e-39	22.9382	6.56759e-37	22.6493	1.88524e-38	20.262	3.13603e-37	0.894598	0.626796
SCO3232	1.12124	0.767265	36.5477	1.58783e-14	22.8694	4.52526e-12	32.5958	2.10351e-14	20.3965	4.81202e-12	0.625742	0.239495
SCO3233	1.24651	0.689657	45.3623	1.5346e-09	36.5801	6.22537e-09	36.3916	3.45723e-09	29.3461	1.07257e-08	0.806398	0.711374
SCO3234	0.957136	0.991361	32.7298	4.30326e-08	22.1104	4.9911e-07	34.1955	2.30837e-08	23.1006	2.30775e-07	0.675545	0.489512
SCO3235	1.6175	0.153098	60.9267	2.53766e-35	80.7095	3.34517e-39	37.6671	3.78083e-32	49.8976	8.10368e-37	1.3247	0.226111
SCO3236	3.27635	0.00479079	125.523	7.28413e-28	190.678	1.43856e-31	38.3119	3.27429e-21	58.1982	1.85307e-25	1.51906	0.156306
SCO3237	2.907	0.00987822	55.2456	2.69153e-26	122.491	5.34315e-36	19.0043	5.12745e-20	42.1367	1.78179e-30	2.21722	0.0019831
SCO3238	2.88999	0.031829	69.3621	3.34063e-35	149.237	2.94057e-49	24.0008	1.75707e-30	51.6392	5.60116e-46	2.15156	0.000256708
SCO3239	1.72941	0.149054	42.9381	1.14214e-36	97.613	1.01063e-52	24.8282	2.86205e-34	56.4429	4.58699e-52	2.27334	5.37399e-05
SCO3240	2.50331	0.0749237	56.5682	6.34119e-17	81.5732	1.49706e-19	22.5974	1.48686e-13	32.5862	1.56442e-16	1.44203	0.268992
SCO3241	1.97022	0.110198	63.2877	2.7236e-19	74.8075	1.31221e-20	32.1222	2.18852e-16	37.9692	4.69168e-18	1.18202	0.584541
SCO3242	1.60313	0.549601	44.3714	6.22692e-06	66.3088	8.42212e-07	27.678	2.75637e-05	41.3621	2.71396e-06	1.4944	0.499707
SCO3243	2.58053	0.0360162	72.4599	7.06523e-20	112.027	5.86256e-23	28.0794	1.83877e-15	43.4125	5.95681e-19	1.54606	0.18777
SCO3244	2.5931	0.00186638	75.8406	3.70289e-55	171.762	4.26191e-73	29.2471	4.73498e-45	66.2379	9.84875e-65	2.26477	2.12243e-05
SCO3245	1.41651	0.532617	28.6291	2.86812e-16	54.3802	2.04703e-21	20.211	2.75526e-15	38.3902	4.82316e-21	1.89947	0.038825
SCO3246	5.01487	0.000317149	120.167	8.54459e-40	234.888	1.47086e-50	23.9621	2.26412e-29	46.8382	4.26876e-41	1.95468	0.002806
SCO3247	3.25448	0.000111303	77.7942	4.68536e-55	169.042	6.19404e-72	23.9038	1.63643e-41	51.9413	7.78983e-60	2.17293	6.00913e-05
SCO3248	2.56286	0.00564347	72.4523	2.652e-36	113.737	2.29733e-42	28.2701	1.70765e-28	44.379	2.45156e-35	1.56982	0.0608247
SCO3249	2.92571	0.00114015	65.3383	4.61614e-49	108.169	9.34419e-60	22.3324	1.63106e-38	36.9719	2.25436e-50	1.65553	0.00900447
SCO3257	0.609423	0.133816	0.379671	0.00723942	0.523598	0.0535443	0.623001	0.222923	0.85917	0.682511	1.37908	0.447019
SCO3261	0.625951	0.0160415	0.618153	0.0153985	0.431394	2.02119e-05	0.987543	1	0.689182	0.0589121	0.697876	0.0588102
SCO3262	0.494014	0.000338325	0.330905	5.06251e-08	0.220196	1.59042e-13	0.669828	0.0563849	0.445727	5.99259e-05	0.665435	0.0368021
SCO3263	0.32379	0.00119478	0.186837	3.33573e-05	0.192063	1.47301e-05	0.577031	0.279014	0.593172	0.229679	1.02797	1
SCO3264	0.347103	0.00445269	0.246043	0.000468747	0.110569	4.0698e-07	0.708849	0.453161	0.318548	0.0131213	0.449387	0.108679
SCO3272	1.10169	1	1.54545	0.259932	2.57283	0.00338966	1.4028	0.26368	2.33536	0.00236757	1.66478	0.0746101
SCO3273	1.29741	0.183602	1.19318	0.350911	2.19002	0.000146625	0.919666	0.709481	1.688	0.0105394	1.83545	0.00365497
SCO3275	0.743062	0.236127	0.626358	0.0491808	0.402071	9.57351e-05	0.842942	0.454489	0.5411	0.00574718	0.641918	0.0505176
SCO3276	0.312731	0.000221153	0.570988	0.0564908	0.248263	1.43749e-05	1.82581	0.0684691	0.793855	0.485573	0.434795	0.0114589
SCO3277	0.742731	0.159168	0.626575	0.0455108	0.274551	4.03352e-07	0.84361	0.532654	0.369651	0.000145883	0.438177	0.00211636
SCO3283	0.994298	0.960911	0.538821	0.00496581	0.371496	1.11114e-05	0.541911	0.00565929	0.373626	1.01131e-05	0.68946	0.115752
SCO3284	0.787563	0.397066	0.593288	0.0498309	0.383069	0.000332159	0.753322	0.272648	0.486398	0.00522381	0.645671	0.10885
SCO3285	1.22179	0.392185	6.21446	6.37343e-17	3.14472	7.68827e-08	5.08634	1.22777e-14	2.57386	2.89327e-06	0.506033	0.000707375
SCO3286	0.771953	0.166748	4.59155	4.93572e-13	2.98016	1.55621e-07	5.94796	1.49016e-17	3.86054	2.33755e-11	0.649054	0.027413
SCO3288	2.33145	0.261496	111.134	3.19507e-13	1282.69	2.79605e-23	47.6673	1.12579e-11	550.17	1.5439e-22	11.5419	8.76229e-07
SCO3289	1.47743	0.56023	40.6759	4.85732e-12	519.162	4.39155e-24	27.5315	2.64904e-11	351.395	2.72186e-24	12.7634	4.02978e-08
SCO3290	1.73228	0.307376	34.8451	9.99705e-11	421.107	7.88379e-22	20.1151	3.86685e-09	243.094	4.90347e-21	12.0851	1.56314e-07
SCO3291	1.34027	0.0789203	3.09825	5.27444e-09	7.29906	1.46475e-21	2.31165	2.18335e-05	5.44595	1.07725e-16	2.35587	1.86425e-05
SCO3293	2.08629	0.00175719	2.5392	7.81724e-05	6.3008	2.68835e-14	1.21709	0.369564	3.0201	7.27927e-07	2.48141	6.88565e-05
SCO3294	1.55667	0.03938	3.68447	3.39511e-09	3.58603	8.58109e-09	2.36689	5.12663e-05	2.30366	8.47164e-05	0.973282	0.851259
SCO3295	0.405625	0.00815197	0.376007	0.00716495	0.232899	9.66477e-05	0.926981	0.931376	0.574172	0.182784	0.6194	0.282726
SCO3296	0.46955	0.0063103	0.397253	0.00150515	0.510089	0.0140039	0.846029	0.606017	1.08633	0.838133	1.28404	0.449301
SCO3297	1.23169	0.426486	0.642592	0.136824	0.333156	0.000239273	0.521717	0.0203379	0.270487	4.79051e-06	0.518457	0.0328855
SCO3298	1.22686	0.247096	1.00067	0.87114	0.569309	0.011996	0.815634	0.333983	0.464038	0.000202977	0.568929	0.00655768
SCO3300	0.836935	0.366846	0.584243	0.0064507	0.253192	1.74489e-11	0.698074	0.0696584	0.302523	2.87599e-09	0.433368	3.04603e-05
SCO3304	0.610755	0.0116045	0.542309	0.00140375	0.400173	3.38204e-06	0.887933	0.509591	0.655211	0.0302629	0.737905	0.133489
SCO3305	0.483268	0.000210819	0.520027	0.000927029	0.318392	1.93793e-08	1.07606	0.70297	0.658833	0.0452586	0.612261	0.0175107
SCO3306	1.47521	0.107949	2.51637	0.000112773	3.37899	3.23594e-07	1.70577	0.02228	2.29051	0.000243967	1.3428	0.175711
SCO3308	0.888373	0.691812	0.569987	0.00952784	0.427875	5.29609e-05	0.641607	0.0321961	0.481639	0.000235805	0.750676	0.131038
SCO3309	0.761149	0.491087	0.143844	1.30357e-08	0.08818	5.1014e-12	0.188982	5.15312e-07	0.115851	1.97565e-10	0.613027	0.169601
SCO3310	1.23621	0.353286	0.346298	3.05663e-05	0.272862	3.3203e-07	0.280129	3.95023e-07	0.220725	1.17311e-09	0.787941	0.389105
SCO3311	0.943317	0.930557	0.224027	8.52201e-13	0.152741	5.85224e-19	0.237489	2.6167e-12	0.16192	7.47744e-19	0.681799	0.0447448
SCO3313	0.575981	0.030171	0.490805	0.0113332	0.722737	0.194882	0.852121	0.688275	1.25479	0.39503	1.47255	0.208184
SCO3316	0.604753	0.0169588	0.609488	0.0215261	0.411699	1.94339e-05	1.00783	0.902927	0.680772	0.0548449	0.675483	0.0432064
SCO3317	0.296883	0.00236338	0.457839	0.0421285	0.320515	0.00359721	1.54215	0.262719	1.0796	0.842409	0.70006	0.345749
SCO3318	0.360973	0.118327	0.278675	0.038316	0.216384	0.0144589	0.772011	0.636864	0.599448	0.361711	0.776476	0.66569
SCO3319	0.6053	0.0650589	0.303258	4.04727e-06	0.212439	3.92164e-09	0.501004	0.00550262	0.350965	2.79463e-05	0.700523	0.15563
SCO3320	0.477686	0.000296927	0.300271	7.39909e-09	0.225065	1.41936e-12	0.628595	0.0251621	0.471157	0.000239404	0.74954	0.156952
SCO3322	1.69858	0.0148198	1.27382	0.244006	2.32653	0.000141334	0.749933	0.196914	1.36969	0.154808	1.82642	0.00672899
SCO3323	6.5717	3.97782e-15	184.107	5.25644e-82	262.771	1.23621e-89	28.0151	6.54515e-49	39.9853	1.87603e-57	1.42728	0.072513
SCO3324	2.20686	6.69997e-05	29.1773	3.65466e-48	24.106	3.02688e-44	13.2212	5.24762e-33	10.9232	6.57607e-30	0.82619	0.33542
SCO3327	0.814524	0.227653	1.04735	0.952474	2.54367	5.18448e-06	1.28584	0.214955	3.12289	6.70596e-09	2.42867	4.49178e-06
SCO3328	5.75734	2.13246e-16	8.27272	9.36758e-23	59.0149	2.69809e-62	1.4369	0.0606913	10.2504	1.48156e-28	7.13367	1.91093e-21
SCO3329	0.899951	0.681059	2.14991	0.000566894	5.37777	1.27603e-13	2.38891	7.98829e-05	5.97563	7.08656e-16	2.5014	1.93468e-05
SCO3330	1.14157	0.472049	0.464542	0.000293144	0.284326	3.06077e-09	0.406932	1.72118e-05	0.249066	2.64434e-11	0.612058	0.0157006
SCO3331	0.631409	0.0452494	0.357543	7.97881e-05	0.423785	0.000445393	0.566262	0.0421806	0.671174	0.11596	1.18527	0.620156
SCO3332	0.763655	0.151778	0.579796	0.00712999	0.185653	2.77851e-14	0.759239	0.200763	0.243111	1.77478e-10	0.320204	3.13963e-07
SCO3333	1.00301	0.957459	0.981311	0.909	0.403131	1.42545e-05	0.978368	0.949692	0.401922	1.39355e-05	0.410808	2.16764e-05
SCO3334	0.68714	0.0590768	1.43889	0.108824	0.86159	0.424238	2.09403	0.000515772	1.25388	0.268845	0.598786	0.0151976
SCO3338	0.583863	0.0554786	0.387027	0.00100051	0.488377	0.0108516	0.662874	0.164365	0.836458	0.538934	1.26187	0.447358
SCO3339	0.696786	0.173976	0.435264	0.0009076	0.483196	0.00423588	0.624675	0.0503997	0.693465	0.131952	1.11012	0.640796
SCO3340	1.67331	0.0417459	4.24759	4.42722e-09	7.85433	4.34843e-17	2.53843	5.54781e-05	4.69388	5.36195e-12	1.84913	0.00377975
SCO3342	0.97332	0.961965	1.2555	0.302056	2.53293	0.000127988	1.28992	0.315004	2.60236	0.000108575	2.01746	0.00400088
SCO3343	1.87274	0.00201941	0.826047	0.519147	1.41562	0.0758712	0.441091	0.000192166	0.755907	0.170183	1.71372	0.0147038
SCO3344	0.942177	0.901896	0.589308	0.0119575	0.392781	5.13662e-06	0.625474	0.0191858	0.416886	7.72696e-06	0.666512	0.0333499
SCO3345	1.25318	0.248578	0.717514	0.108302	1.75016	0.00421324	0.572554	0.00595527	1.39657	0.0803326	2.4392	7.60133e-06
SCO3349	0.948567	0.825508	0.526148	0.00151241	0.490302	0.000450505	0.554677	0.00335594	0.516887	0.000883583	0.93187	0.733659
SCO3350	2.15083	0.000352768	42.0516	2.25819e-54	26.7616	1.01974e-44	19.5513	4.48746e-41	12.4425	3.62037e-32	0.636401	0.0182933
SCO3354	0.960308	0.850854	0.581803	0.015501	0.40541	5.47355e-05	0.60585	0.0259794	0.422167	9.43519e-05	0.696817	0.105695
SCO3355	0.977759	0.990849	0.576203	0.00812068	0.366483	1.26912e-06	0.58931	0.00920496	0.374819	1.07339e-06	0.636031	0.0230246
SCO3356	1.00538	0.834407	0.966892	0.958752	4.0943	1.45722e-12	0.961716	0.813785	4.07239	1.58079e-12	4.2345	4.10499e-13
SCO3357	0.805725	0.360673	0.652429	0.0449602	1.8035	0.00232899	0.809741	0.292619	2.23835	5.47636e-05	2.76428	4.71931e-07
SCO3358	0.755474	0.235515	0.62432	0.0341522	1.7485	0.00320279	0.826396	0.381393	2.31445	2.48704e-05	2.80065	4.53766e-07
SCO3359	0.672622	0.0888782	0.610325	0.0244556	1.56503	0.012998	0.907382	0.632302	2.32677	1.95612e-05	2.56426	2.4649e-06
SCO3360	1.60422	0.115684	0.888579	0.650286	0.525747	0.0249499	0.5539	0.0395959	0.327727	0.00011434	0.591671	0.0750937
SCO3361	1.12684	0.545247	0.513594	0.0566682	0.436446	0.0121824	0.455781	0.011461	0.387317	0.0013279	0.849788	0.608068
SCO3362	20.4527	1.25604e-11	3.14749	0.00610515	0.373496	0.026116	0.153891	2.51838e-06	0.0182614	1.221e-17	0.118665	1.17006e-06
SCO3363	2.69374	0.00064914	0.88883	0.734466	0.201246	2.19311e-07	0.329961	0.000156259	0.0747089	2.65318e-16	0.226417	9.76274e-07
SCO3364	1.40968	0.0859085	0.585801	0.0163533	0.323377	5.7684e-07	0.415556	4.39544e-05	0.229398	2.06948e-11	0.552025	0.00795047
SCO3365	1.8921	0.0385469	12.4753	1.00603e-13	22.9395	1.6954e-18	6.59337	3.67788e-09	12.1238	6.45419e-14	1.83879	0.0559781
SCO3367	0.821841	0.393108	0.576694	0.0103914	0.407597	2.05652e-05	0.70171	0.0937958	0.495956	0.000554279	0.706783	0.081117
SCO3369	2.35409	0.000184928	3.86	3.529e-09	4.34427	2.779e-10	1.6397	0.0211902	1.84542	0.00530413	1.12546	0.646485
SCO3370	1.90353	0.00144412	3.1123	3.95088e-08	4.01134	4.63202e-11	1.63501	0.0149246	2.10731	0.000257894	1.28887	0.232355
SCO3371	3.98574	8.96405e-05	10.4671	4.52854e-11	23.6752	4.17205e-18	2.62615	0.00230258	5.93999	1.04065e-08	2.26187	0.00504555
SCO3374	0.823228	0.332412	0.668202	0.0486277	0.360466	6.31318e-07	0.811685	0.32404	0.437868	4.43971e-05	0.539456	0.00202251
SCO3376	1.24428	0.338261	0.588392	0.0356374	0.519814	0.0061183	0.472878	0.00241995	0.417764	0.000187976	0.88345	0.51494
SCO3379	0.367588	8.3665e-05	0.314071	9.88428e-06	0.167953	1.18736e-10	0.854411	0.5632	0.456907	0.00601501	0.534763	0.0419468
SCO3380	0.613863	0.0148989	0.595352	0.00855997	0.421969	1.65604e-05	0.969845	0.863398	0.6874	0.0565826	0.708773	0.0852162
SCO3384	0.559685	0.00513184	0.499286	0.000704926	0.551754	0.00323874	0.892084	0.562387	0.98583	0.900556	1.10509	0.642278
SCO3385	1.22825	0.296662	2.34009	3.52766e-05	2.62953	2.18988e-06	1.90522	0.00172607	2.14087	0.000134056	1.12369	0.528191
SCO3388	0.679468	0.0629762	0.751405	0.178649	0.490245	0.000871804	1.10587	0.630263	0.721513	0.13013	0.652437	0.0483373
SCO3391	0.917641	0.718918	0.75738	0.191234	0.491123	0.000877002	0.825355	0.350433	0.535202	0.00262947	0.648451	0.0414711
SCO3392	1.23997	0.249308	0.620642	0.0270989	0.415837	3.04474e-05	0.500528	0.000861447	0.335359	9.03237e-08	0.670011	0.0443517
SCO3396	0.257957	3.05091e-10	0.394562	1.02287e-05	0.952907	0.667874	1.52957	0.0472702	3.69406	2.19379e-09	2.4151	5.09941e-05
SCO3397	0.332236	3.17944e-08	0.427507	1.2619e-05	0.809829	0.232211	1.28676	0.217766	2.43751	7.61575e-06	1.89431	0.00117675
SCO3399	1.31248	0.184632	0.717309	0.190512	0.591957	0.0331034	0.546531	0.0084585	0.451023	0.000426998	0.825247	0.421082
SCO3406	1.12365	0.546123	7.15752	3.88366e-20	6.40425	1.89145e-18	6.36987	1.41474e-18	5.69949	2.35501e-17	0.894757	0.60273
SCO3408	1.10859	0.532452	0.826798	0.388447	0.455093	0.00024311	0.745812	0.139257	0.410516	1.45455e-05	0.550429	0.00445505
SCO3410	0.912929	0.716132	0.556635	0.00434191	0.334412	9.42011e-08	0.609724	0.0139846	0.366307	4.8817e-07	0.600774	0.00967317
SCO3412	1.34414	0.169651	1.36702	0.137324	2.14928	0.000486283	1.01702	0.905335	1.599	0.0285928	1.57224	0.0425712
SCO3417	1.09752	0.633454	0.981661	0.993764	0.415603	0.000261731	0.894439	0.662699	0.378676	2.64674e-05	0.423367	0.000214415
SCO3420	2.06422	9.66145e-05	2.90617	1.78019e-08	3.27318	8.47663e-10	1.40788	0.0674805	1.58567	0.0166024	1.12628	0.58305
SCO3421	2.08007	0.000118515	2.17825	3.18859e-05	1.42154	0.0465907	1.0472	0.754995	0.683408	0.0497042	0.652605	0.0234446
SCO3423	2.1311	0.00771987	2.09609	0.00774276	0.909653	0.69567	0.983571	0.970714	0.426846	0.00173492	0.433975	0.00201105
SCO3424	0.750821	0.156042	1.16396	0.445212	0.349604	9.82535e-07	1.55025	0.0278158	0.46563	0.000367051	0.300358	1.48964e-08
SCO3426	0.537506	0.028715	0.508606	0.0173608	0.411147	0.00202126	0.946232	0.834864	0.764916	0.358972	0.808381	0.537574
SCO3432	0.755874	0.342803	0.537408	0.0262181	0.434811	0.0027937	0.710976	0.206464	0.575242	0.0377822	0.809089	0.449661
SCO3434	0.686964	0.083501	0.404699	2.11159e-05	1.06223	0.804511	0.589112	0.0106664	1.54627	0.0429539	2.62474	5.73325e-06
SCO3442	0.651657	0.165147	1.4332	0.370716	1.51154	0.263149	2.19931	0.0188684	2.31953	0.00804778	1.05466	0.869832
SCO3452	1.21284	0.368891	2.38856	0.000151462	2.79217	6.56075e-06	1.96939	0.00306875	2.30218	0.000167342	1.16898	0.467282
SCO3458	0.811014	0.351898	1.2869	0.45705	0.600948	0.0530392	1.58678	0.0890392	0.740983	0.306467	0.466973	0.0066186
SCO3468	0.967498	0.949536	3.88229	4.80197e-06	3.13526	0.000116484	4.01271	9.90669e-07	3.24059	2.4959e-05	0.807581	0.428191
SCO3470	1.15644	0.674986	0.393413	0.001579	0.326844	0.000153403	0.340193	0.000361886	0.282629	2.27956e-05	0.830792	0.529988
SCO3477	0.721283	0.139968	0.457184	0.00067558	0.495844	0.00162406	0.633849	0.0517639	0.687447	0.0871311	1.08456	0.786771
SCO3483	1.23934	0.288237	0.603184	0.0264399	0.464878	0.000509784	0.486698	0.00109263	0.375101	4.49492e-06	0.770706	0.207566
SCO3484	1.29526	0.246749	0.707285	0.0806499	0.561446	0.00373268	0.546057	0.00351287	0.433462	3.93032e-05	0.793804	0.249742
SCO3486	0.734344	0.186131	0.519861	0.00288068	0.40819	3.85179e-05	0.707926	0.106284	0.555856	0.00469153	0.785189	0.240233
SCO3496	1.05811	0.92053	1.39499	0.183521	3.30508	4.64518e-07	1.31837	0.222782	3.12356	3.49095e-07	2.36925	0.000144368
SCO3504	1.16828	0.580327	0.930201	0.766259	0.56258	0.016773	0.796214	0.375988	0.481545	0.00238584	0.604794	0.038501
SCO3509	0.626438	0.0758462	0.674736	0.134528	0.252673	6.75592e-06	1.0771	0.826121	0.403348	0.00419024	0.374477	0.00221206
SCO3521	1.56914	0.057596	2.30101	0.000207234	4.79721	6.0404e-12	1.46641	0.0641859	3.05722	1.32744e-07	2.08483	0.000623038
SCO3522	1.39797	0.172278	1.71926	0.0285415	3.08501	3.69313e-06	1.22982	0.399765	2.20678	0.000619435	1.79439	0.0124679
SCO3537	1.02316	0.828111	1.53592	0.019013	2.29455	1.97597e-05	1.50115	0.0308652	2.24262	3.31158e-05	1.49393	0.0459108
SCO3538	1.40675	0.0773832	2.2868	2.00456e-05	3.86433	2.52312e-11	1.62559	0.0106765	2.74698	2.65493e-07	1.68984	0.00866121
SCO3540	0.703249	0.162824	7.27315	7.11767e-12	4.54174	1.10934e-07	10.3422	3.5479e-16	6.45822	1.56637e-11	0.624453	0.0684732
SCO3541	0.564959	0.00704051	0.415715	2.33844e-05	0.583343	0.00993326	0.735833	0.135269	1.03254	0.867749	1.40323	0.0922554
SCO3542	0.750965	0.214719	0.456355	0.000119868	0.454092	0.00011451	0.607692	0.0105781	0.604678	0.00837902	0.995041	0.97266
SCO3547	0.853534	0.371342	1.02975	1	7.00743	4.52682e-18	1.20645	0.377688	8.20991	2.74486e-22	6.80499	1.17478e-18
SCO3549	1.78803	0.00172341	2.22414	1.95029e-05	2.72431	1.63035e-07	1.2439	0.242224	1.52364	0.0267313	1.22488	0.30238
SCO3550	0.724045	0.108879	0.485343	0.000367133	0.378579	2.29918e-06	0.670322	0.0494089	0.522867	0.00141744	0.780024	0.234244
SCO3556	1.07416	0.838927	2.84643	0.00145908	1.73009	0.110227	2.64991	0.00230738	1.61063	0.159851	0.607809	0.102574
SCO3557	0.664409	0.190496	1.55044	0.141077	1.27899	0.416123	2.33356	0.00411341	1.925	0.0241405	0.824919	0.517194
SCO3559	0.797764	0.363509	0.376887	7.11816e-06	0.297654	2.11717e-08	0.47243	0.000375814	0.37311	1.79537e-06	0.789769	0.24629
SCO3560	1.10759	0.616405	4.79819	1.83883e-13	3.00541	1.14378e-07	4.33211	2.64059e-12	2.71347	7.08889e-07	0.626363	0.0210411
SCO3561	0.892219	0.758362	2.44752	0.00173998	1.98671	0.0142145	2.74318	0.000369398	2.22671	0.00346243	0.811724	0.474701
SCO3562	0.971614	0.875462	22.3174	3.43128e-08	9.23617	3.72439e-05	22.9694	9.3892e-09	9.50602	1.32983e-05	0.413855	0.0576868
SCO3563	2.66335	0.0204733	1.20363	0.583466	0.550746	0.186621	0.451922	0.0694636	0.206787	0.000301244	0.457572	0.0592279
SCO3564	0.544685	0.0041694	0.389012	5.49947e-06	0.24459	1.20554e-11	0.714196	0.102594	0.449048	4.99514e-05	0.628747	0.0156216
SCO3572	1.09693	0.577342	0.485338	0.000959457	0.394996	1.61715e-05	0.442451	0.000131838	0.360092	9.01363e-07	0.813858	0.302304
SCO3573	1.16413	0.426379	0.542366	0.00306059	0.479291	0.000358927	0.4659	0.000190116	0.411718	1.0587e-05	0.883703	0.540628
SCO3574	0.927023	0.750653	0.508718	0.000559583	0.406836	9.13106e-06	0.548765	0.00181778	0.438863	3.11364e-05	0.799729	0.308422
SCO3575	1.24424	0.240042	0.715219	0.0933198	0.406712	8.2766e-06	0.574823	0.00454056	0.326875	1.69137e-08	0.568653	0.00436001
SCO3576	1.51975	0.035749	0.856212	0.462517	0.705202	0.0875314	0.56339	0.00445078	0.464025	0.000111189	0.82363	0.32572
SCO3579	4.3789	5.31185e-09	19.1298	8.46426e-28	23.6454	1.67002e-30	4.36862	6.54508e-10	5.39985	3.00107e-12	1.23605	0.406015
SCO3580	1.03649	0.842909	0.696349	0.0755612	0.444174	3.74101e-05	0.671832	0.0502336	0.428536	1.28735e-05	0.637861	0.0161385
SCO3583	0.887214	0.707563	0.474765	0.00115768	0.309077	5.61799e-07	0.53512	0.00438466	0.348368	2.70256e-06	0.651009	0.0737692
SCO3586	1.60469	0.0204198	0.871359	0.545962	0.605474	0.012992	0.543007	0.00331995	0.377314	1.25892e-06	0.694861	0.0575379
SCO3590	1.07517	0.715769	1.58223	0.0368214	2.13358	0.000778287	1.47161	0.0799577	1.98442	0.00202372	1.34847	0.200182
SCO3592	0.983143	0.930885	0.546386	0.060675	0.497346	0.0241698	0.555755	0.0735334	0.505874	0.0274608	0.910247	0.794867
SCO3593	0.688324	0.211197	0.475027	0.0297766	0.526177	0.0378521	0.690121	0.346918	0.764431	0.40541	1.10768	0.934094
SCO3601	0.736738	0.154623	0.784233	0.258737	0.377802	1.22752e-05	1.06447	0.780576	0.512804	0.00249112	0.481748	0.00107536
SCO3602	0.245867	0.0608833	0.524258	0.411278	0.0456266	7.11706e-05	2.13228	0.251397	0.185574	0.0158537	0.0870308	0.000724443
SCO3603	0.83129	0.495812	0.85574	0.645821	0.338754	6.76793e-05	1.02941	0.834906	0.407504	0.00074343	0.395861	0.000422507
SCO3604	1.04757	0.965035	1.74162	0.0735418	0.74217	0.35829	1.66253	0.0813053	0.708468	0.288391	0.426138	0.00519642
SCO3607	1.57218	0.0157291	3.84694	2.25284e-11	2.00947	0.000236208	2.44688	8.14741e-06	1.27815	0.190078	0.522357	0.00110552
SCO3608	1.37967	0.104097	1.86801	0.00297264	0.690567	0.133267	1.35396	0.172741	0.500531	0.00159523	0.369681	6.98461e-06
SCO3611	0.861524	0.493286	0.418721	1.67215e-05	0.32579	4.12598e-08	0.486024	0.000308507	0.378156	1.09375e-06	0.77806	0.216327
SCO3614	0.791355	0.217345	0.445708	2.78486e-05	0.287432	3.63779e-10	0.563221	0.00300013	0.363215	2.67964e-07	0.644889	0.0278107
SCO3616	0.621717	0.0856551	0.623979	0.103613	0.429987	0.00565721	1.00364	1	0.691611	0.282063	0.689104	0.295839
SCO3617	1.81922	0.0015609	1.85512	0.000794931	2.46989	3.47285e-06	1.01973	0.84072	1.35766	0.12245	1.33139	0.1773
SCO3620	1.21453	0.406191	6.74251	3.82966e-17	4.38943	4.33302e-11	5.55153	3.69069e-15	3.61409	1.65286e-09	0.651008	0.0321673
SCO3623	0.783888	0.233353	0.49065	0.000737897	0.608606	0.0148703	0.625918	0.0282712	0.776394	0.207096	1.24041	0.330078
SCO3626	0.778643	0.243349	0.502893	0.00123862	0.279799	3.41895e-09	0.645859	0.039623	0.359342	1.18894e-06	0.556379	0.00550258
SCO3627	0.402467	0.000240492	0.142178	3.39344e-13	0.0565903	3.15078e-22	0.353266	0.000103718	0.140609	3.42674e-11	0.398025	0.00764016
SCO3628	0.625222	0.0434453	0.333822	5.7105e-07	0.158792	3.89917e-16	0.533925	0.00300021	0.253976	2.09962e-10	0.475678	0.000555705
SCO3629	0.889914	0.797043	0.581108	0.0332149	0.303918	3.99157e-06	0.652993	0.0678842	0.341513	1.15068e-05	0.522997	0.0092913
SCO3631	1.31081	0.215805	0.939509	0.787848	0.586548	0.0131839	0.716738	0.126792	0.447469	0.000156285	0.624313	0.0269231
SCO3632	0.838273	0.459189	0.506145	0.00342729	0.385999	6.00593e-05	0.603795	0.0282262	0.460469	0.000846517	0.762625	0.291467
SCO3634	0.793233	0.390602	0.614777	0.072969	0.200552	2.57704e-08	0.775027	0.356347	0.252829	1.29912e-06	0.326219	0.000134283
SCO3637	1.36838	0.171184	1.11075	0.674502	0.547636	0.00725348	0.811724	0.343582	0.400206	3.67464e-05	0.493032	0.00173561
SCO3638	1.27306	0.306167	0.728496	0.18097	0.633772	0.0441085	0.572239	0.0172864	0.497833	0.00185899	0.869974	0.519951
SCO3640	1.53707	0.113653	0.499646	0.0272128	0.363195	0.00102727	0.325063	0.000185314	0.23629	1.21832e-06	0.726904	0.279148
SCO3641	1.50457	0.0465401	0.576118	0.00930495	0.36493	2.54364e-06	0.382913	5.24063e-06	0.242548	2.47815e-11	0.633429	0.0317782
SCO3642	0.727665	0.555614	1.47192	0.286303	2.50339	0.00916007	2.0228	0.0683982	3.4403	0.000526624	1.70076	0.143198
SCO3643	0.699068	0.157126	0.346174	1.63295e-05	0.221263	6.16581e-09	0.495194	0.00325933	0.316511	5.67383e-06	0.639165	0.137735
SCO3644	0.901289	0.675851	0.384539	6.23845e-06	0.280969	3.98374e-09	0.426654	4.52187e-05	0.311741	3.10592e-08	0.730664	0.151101
SCO3648	0.934362	0.84919	0.582504	0.0194296	0.470044	0.000755887	0.623424	0.0342473	0.503063	0.00128877	0.806937	0.301846
SCO3649	0.759061	0.183246	0.799627	0.249558	0.417459	1.28346e-05	1.05344	0.839241	0.549967	0.00212428	0.522067	0.00105261
SCO3650	0.755743	0.175872	0.501999	0.000429963	0.261377	6.37652e-11	0.664245	0.030663	0.345855	1.15214e-07	0.520674	0.00152168
SCO3651	1.11365	0.496359	0.770879	0.247032	0.489096	0.000826022	0.692208	0.0692841	0.439181	4.95406e-05	0.634465	0.025892
SCO3652	1.80853	0.00205292	2.25615	2.94033e-05	3.04556	2.36434e-08	1.2475	0.260359	1.684	0.00822668	1.34989	0.132504
SCO3655	1.93189	0.00310048	7.90487	2.40789e-20	7.77255	4.98398e-20	4.09178	1.31678e-11	4.02329	1.1843e-11	0.983262	0.92364
SCO3656	2.16158	0.000165449	4.09478	2.01081e-11	21.1482	9.4004e-40	1.89435	0.00161654	9.78371	8.97364e-27	5.16468	1.69028e-15
SCO3657	2.34924	0.000125054	0.946293	0.902333	0.300971	1.15057e-06	0.402808	6.76514e-05	0.128114	3.94968e-17	0.318052	1.60748e-06
SCO3660	0.747558	0.304096	2.97658	3.49706e-05	3.16109	1.52655e-05	3.98174	2.57669e-07	4.22856	6.32609e-08	1.06199	0.841
SCO3661	1.07566	0.652398	2.69314	5.97044e-07	1.50554	0.0279512	2.50372	4.71786e-06	1.39965	0.0735027	0.559027	0.00349665
SCO3662	2.44964	0.00393876	10.899	9.4533e-14	14.0875	6.06398e-16	4.44923	4.1512e-07	5.75083	3.68009e-09	1.29255	0.379433
SCO3663	2.42418	0.000994535	9.88725	8.6692e-17	12.6901	1.43213e-19	4.0786	2.83533e-08	5.23482	8.24607e-11	1.28349	0.32579
[truncated: 2,561 more rows]
