# Supplementary material for: The dynamic transcriptional and translational landscape of the model antibiotic producer Streptomyces coelicolor A3(2)
Source: Nat Commun. 2016 Jun 2;7:11605. doi: 10.1038/ncomms11605 (PMC4895711; doi:10.1038/ncomms11605)
Supplement: Supplementary Dataset 6 — Transcriptome dynamics at different growth phases. [file ncomms11605-s7.xlsx]

## Sheet: Sheet1
Supplementary Data 6. Transcriptome dynamics at different growth phases. I-1, I-2 and II: all transcriptional regulatory genes clustered by their expression patterns (Fig 3a) are listed for each cluster, in the order they were plotted. Almost half of the regulatory genes were differentially expressed at different growth phases (cluster I) while the other half showed no changes, or expression leve…
Cluster	Order	Gene	Common name	Normalized mRNA expression
				M	T	L	S
I-1	1	SCO0174		18.6675	13.7975	4.16375	136.902
I-1	2	SCO6194		121.18	230.322	187.921	297.437
I-1	3	SCO6633		507.356	938.521	802.832	1404.01
I-1	4	SCO1716		122.064	182.805	152.222	518.548
I-1	5	SCO5758		82.1548	113.056	130.83	255.967
I-1	6	SCO3522		53.4615	74.7375	91.9139	164.929
I-1	7	SCO3272		24.3486	26.8245	37.6295	62.6448
I-1	8	SCO4091		6888.77	8029.5	10699.8	19647
I-1	9	SCO6413		70.1903	81.6395	118.869	201.168
I-1	10	SCO7351		34.5932	39.4809	57.1616	125.385
I-1	11	SCO6812		67.7332	72.4333	133.297	177.093
I-1	12	SCO0132		106.39	118.432	177.727	399.806
I-1	13	SCO7599		55.1994	59.0283	103.493	218.878
I-1	14	SCO6239		33.0231	32.9579	59.8552	150.92
I-1	15	SCO3356		2193.05	2204.85	2120.44	8979.02
I-1	16	SCO2465	hrdA	42.0632	46.7584	36.6822	112.62
I-1	17	SCO3975		326.138	658.825	282.579	1142.8
I-1	18	SCO5017		23.9141	29.8977	35.3603	143.466
I-1	19	SCO0421		14.7901	18.0123	23.1305	84.9294
I-1	20	SCO3198		986.865	392.842	1988.8	4463.72
I-1	21	SCO3207		309.952	113.072	505.49	1215.38
I-1	22	SCO5840		322.66	64.3962	563.721	1126.53
I-1	23	SCO7051	rho	74.3672	31.0463	49.1382	240.384
I-1	24	SCO3358	cseB	699.098	528.15	436.461	1222.38
I-1	25	SCO5413		62.0671	52.5098	36.8731	115.929
I-1	26	SCO2958		254.758	189.331	136.28	535.715
I-1	27	SCO5770	recX	1257.24	937.487	602.671	2877.21
I-1	28	SCO3590		92.3335	99.2742	146.093	197.001
I-1	29	SCO4452		229.622	236.869	345.465	490.995
I-1	30	SCO3537		1399.73	1432.14	2149.87	3211.75
I-1	31	SCO1745		45.3892	55.194	59.1694	99.6198
I-1	32	SCO0703		1435.31	1420.07	1834.49	2913.94
I-1	33	SCO4261		1252.74	1267.69	1534.41	2665.43
I-1	34	SCO0542		18.7004	20.696	24	39.1947
I-1	35	SCO6150		65.444	58.2558	83.7774	162.749
I-1	36	SCO6836	arsR	44.9547	42.5446	61.2901	113.69
I-1	37	SCO6813		58.1568	52.1243	84.1945	111.277
I-1	38	SCO6410		120.242	84.3301	166.585	287.165
I-1	39	SCO2832		1081.94	775.376	1317.45	2383.81
I-1	40	SCO0298		328.607	300.088	401.722	631.661
I-1	41	SCO3818		82.6073	81.2485	74.6156	161.798
I-1	42	SCO6520		294.254	358.375	289.393	605.27
I-1	43	SCO4892		103.897	105.769	90.2528	234.27
I-1	44	SCO7602		117.251	98.8927	94.9321	220.899
I-1	45	SCO5238		134.849	90.4561	126.744	203.327
I-1	46	SCO0864		56.368	43.6942	51.3295	96.7803
I-1	47	SCO6778		488.377	335.758	398.011	789.19
I-1	48	SCO5033	oxyR	172.735	108.473	120.382	225.884
I-1	49	SCO4232		11713.4	7309.63	8803.63	16570.1
I-1	50	SCO3167		536.913	228.061	582.185	774.139
I-1	51	SCO5820	hrdB	8726.83	4878.58	9395.93	12333
I-1	52	SCO7765		147.883	85.8701	146.319	202.529
I-1	53	SCO5206	catR	688.173	348.394	718.868	1240.01
I-1	54	SCO3202	hrdD	935.923	515.922	1039.65	1790.83
I-1	55	SCO1614		87.5693	68.9836	70.4093	307.579
I-1	56	SCO4123		75.6047	60.9345	81.6918	242.582
I-1	57	SCO3810		288.612	194.735	279.418	870.403
I-1	58	SCO6993	absR2	19.3357	19.9295	20.7057	136.571
I-1	59	SCO2209		69.0696	43.3117	71.8515	379.794
I-1	60	SCO2213		35.3124	100.397	16.7329	137.864
I-1	61	SCO6008		783.605	3852.82	2109.15	1347.92
I-1	62	SCO7616		152.432	401.606	361.265	309.034
I-1	63	SCO2075		172.052	338.044	285.739	361.266
I-1	64	SCO4118		499.533	1262.85	1248.18	1299.33
I-1	65	SCO5405		1328.35	2889.64	4320.39	3726.16
I-1	66	SCO6746		27.9922	78.1788	56.066	85.8988
I-1	67	SCO1078		303.722	348.783	486.497	680.921
I-1	68	SCO6713		186.956	251.061	244.757	385.028
I-1	69	SCO1702		51.4898	67.8409	67.6878	135.175
I-1	70	SCO5506		322.689	406.272	385.067	795.649
I-1	71	SCO6675		264.296	404.359	505.881	584.17
I-1	72	SCO3702		43.6693	62.4681	86.5341	92.2852
I-1	73	SCO0236		36.9664	50.5887	67.1928	74.0295
I-1	74	SCO6830		80.5338	141.414	133.438	161.271
I-1	75	SCO0414		112.436	155.233	179.021	248.105
I-1	76	SCO1242		131.688	179.356	262.954	320.193
I-1	77	SCO6518		117.266	164.417	200.335	295.864
I-1	78	SCO1070		55.4001	63.9987	125.352	143.601
I-1	79	SCO7648		49.668	48.291	120.806	87.6709
I-1	80	SCO0110		50.4022	83.5452	101.91	142.745
I-1	81	SCO5607		118.019	189.717	211.737	314.959
I-1	82	SCO5243	sig1	2581.01	3568.9	6573.86	6666.84
I-1	83	SCO5460		699.272	1191.88	1687.29	2343.84
I-1	84	SCO6986		30.1316	50.5818	72.9119	99.5245
I-1	85	SCO6208		252.014	410.46	641.637	832.604
I-1	86	SCO2501		219.461	345.684	515.268	660.064
I-1	87	SCO7530		22.0594	34.494	53.8674	72.8798
I-1	88	SCO6965		14.1219	27.5965	40.3935	39.7192
I-1	89	SCO3008		1175.56	2026.52	2660.45	2469.37
I-1	90	SCO7585		50.1025	72.4413	144.296	160.943
I-1	91	SCO7314		318.201	337.3	1011.01	732.348
I-1	92	SCO2378		136.821	285.89	238.466	201.112
I-1	93	SCO7056		262.564	539.583	592.265	497.175
I-1	94	SCO0255		60.9824	114.592	127.699	70.9699
I-1	95	SCO2792	adpA	5274.62	6688.88	10605.7	6414.95
I-1	96	SCO1979		394.827	266.001	612.003	349.166
I-1	97	SCO6121		280.395	153.313	413.661	183.482
I-1	98	SCO2775		167.402	142.21	585.459	194.805
I-1	99	SCO6237		13.0522	12.2674	37.7073	18.0014
I-1	100	SCO7289		27.5248	27.213	81.6492	53.4401
I-1	101	SCO0596		720.939	557.663	1756.29	944.262
I-1	102	SCO2742		35.3124	30.6617	65.6448	56.3776
I-1	103	SCO0466		33.2898	26.8319	67.6452	52.3302
I-1	104	SCO7411		64.9586	50.2126	123.711	106.586
I-1	105	SCO6354		229.439	146.036	364.539	384.951
I-1	106	SCO7539		193.102	117.291	472.612	360.612
I-1	107	SCO1712		127.496	224.963	81.9253	169.292
I-1	108	SCO1956		340.422	673.384	406.078	298.764
I-1	109	SCO3832		72.5125	162.112	130.759	72.3554
I-1	110	SCO3423		598.8	1276.11	1255.14	544.7
I-1	111	SCO7615		677.152	1219.84	1045.1	605.613
I-1	112	SCO6566		338.444	861.155	543.545	303.548
I-1	113	SCO0287		111.085	324.96	167.329	166.606
I-1	114	SCO2294		18.9012	51.3513	28.3899	26.0777
I-1	115	SCO1897		24.2317	104.614	262.021	58.4411
I-1	116	SCO6722		549.39	415.852	953.997	3156.76
I-1	117	SCO5085	actII-4	130.717	137.209	247.656	1036.75
I-1	118	SCO5147		1354.63	1382.09	3317.48	8824.51
I-1	119	SCO4673		439.372	365.261	2106.72	1614.12
I-1	120	SCO1619		243.828	274.433	524.261	758.582
I-1	121	SCO0702		3192.15	3905.28	6612.12	9432.16
I-1	122	SCO5723	bldB	909.465	1144.4	1935.07	2654.23
I-1	123	SCO3144		85.4478	103.493	239.11	244.95
I-1	124	SCO4005		70.8405	57.1022	236.006	224.888
I-1	125	SCO7702		140.662	127.64	388.806	301.45
I-1	126	SCO4767		18.8173	16.4822	38.9939	53.1275
I-1	127	SCO0608		1361.13	2295.26	4781.03	17260.7
I-1	128	SCO4908		247.217	490.631	681.077	3532.76
I-1	129	SCO1699		906.81	1690.05	2936.95	17802.1
I-1	130	SCO0561	furS	168.99	363.295	552.303	1717.69
I-1	131	SCO7817		26.9225	55.9546	62.8029	156.816
I-1	132	SCO5881	redZ	693.414	1523.29	1601.09	4473.79
I-1	133	SCO4895		446.761	753.467	1252.05	4758.26
I-1	134	SCO0204		100.022	221.886	239.293	1052.16
I-1	135	SCO0751		27.8753	62.4627	43.1576	204.805
I-1	136	SCO6236		46.1413	61.321	162.451	293.511
I-1	137	SCO3291		386.602	518.153	1197.79	2821.83
I-1	138	SCO4769		522.362	529.677	2557.92	2999.75
I-1	139	SCO1173		50.1355	52.1243	232.287	273.894
I-1	140	SCO7533		20.1716	30.2752	123.266	175.421
I-1	141	SCO1376		138.172	205.808	613.423	796.609
I-1	142	SCO5811		189.263	295.481	847.473	1044.93
I-1	143	SCO6696		499.988	823.673	2297.85	2662.66
I-1	144	SCO1331		141.148	220.767	547.13	1200.29
I-1	145	SCO7328		32.1871	51.3543	130.541	234.249
I-1	146	SCO5244	prs	1206.84	1989.5	3834.51	3988.27
I-1	147	SCO7806		63.8229	136.813	208.945	244.524
I-1	148	SCO5621	whiG	88.4562	124.567	412.051	458.931
I-1	149	SCO2924		362.445	426.593	1533.3	1531.31
I-1	150	SCO4961		287.913	422.757	1060	1117.25
I-1	151	SCO2801		108.844	148.72	269.409	406.868
I-1	152	SCO6448		232.678	340.714	628.142	915.207
I-1	153	SCO7767		38.3867	58.6413	82.2646	143.076
I-1	154	SCO0605		23.7643	34.1085	48.2334	98.102
I-1	155	SCO0166		27.9592	37.1752	57.7344	131.615
I-1	156	SCO6461		31.7527	52.1194	69.2005	166.315
I-1	157	SCO6029		31.5519	34.8845	88.6196	176.831
I-1	158	SCO5862	cutR	266.921	249.909	699.139	1304.29
I-1	159	SCO1289		215.236	308.917	610.638	1546.91
I-1	160	SCO5463		4.97999	18.0153	21.1228	35.0493
I-1	161	SCO2152		315.309	1000.99	1252.4	2153.67
I-1	162	SCO6808		239.699	677.891	698.079	1309.45
I-1	163	SCO5046	wblI	191.721	608.241	740.437	680.389
I-1	164	SCO6571		31.1174	98.4903	89.4891	149.497
I-1	165	SCO1262		752.074	1869.13	2092.9	3681.61
I-1	166	SCO6156		82.9069	241.825	182.908	402.468
I-1	167	SCO7614		78.5622	265.944	565.473	270.48
I-1	168	SCO4198		866.086	1379.12	4312.39	2851.01
I-1	169	SCO2426		61.8004	278.583	255.277	377.641
I-1	170	SCO0942		9.29178	83.5283	29.7191	59.1431
I-1	171	SCO1541		60.3321	193.529	194.892	1692.02
I-1	172	SCO4441		334.375	1123.24	5478.89	6803.59
I-1	173	SCO1564		12.8515	75.0798	156.526	231.137
I-1	174	SCO3579		251.78	1102.52	4816.49	5953.44
I-1	175	SCO4230		552.212	10852.8	4699.32	7565.32
I-1	176	SCO5803	lexA	1206.95	1074	8838.09	8833.32
I-1	177	SCO4412		218.224	182.422	1532.13	4029.94
I-1	178	SCO4409		266.387	330.757	1794.76	3231.39
I-1	179	SCO1504		134.079	196.26	884.537	1406.17
I-1	180	SCO4425	afsR2	459.93	610.128	2128.87	4491.72
I-1	181	SCO3943	rstP	53.1438	67.4515	255.355	479.377
I-1	182	SCO7698		29.4964	65.1389	234.69	194.027
I-1	183	SCO3926	ssgA	81.4866	129.913	953.295	630.196
I-1	184	SCO4034		1656.28	5367.27	10398.7	13187.5
I-1	185	SCO6422		33.5235	67.4535	235.384	349.648
I-1	186	SCO1227		28.0761	51.3553	189.844	442.765
I-1	187	SCO5100		201.21	649.971	2066.8	1836.79
I-1	188	SCO3814		271.766	314.283	3352.2	1379.97
I-1	189	SCO6265	scbR	478.951	628.927	5645.9	1825.01
I-1	190	SCO6129		55.7837	85.4613	513.919	1048.41
I-1	191	SCO6685	ramR	8.97417	14.182	89.9914	229.288
I-1	192	SCO5351		202.798	486.313	2158.85	4508.13
I-1	193	SCO4301		75.5388	163.252	1121.6	1975.45
I-1	194	SCO1723		0.434476	1.14959	3.93757	78.0954
I-1	195	SCO5819		98.533	145.262	2261.07	3069.59
I-1	196	SCO4920		1064.56	1289.61	13792.8	29911.8
I-1	197	SCO3217	cdaR	230.557	770.669	3844.73	11158.9
I-1	198	SCO1839		208.515	662.177	2718.77	9970.36
I-1	199	SCO3134		137.004	282.467	1875.3	6604.71
I-1	200	SCO2954		45.557	86.6089	314.786	5324.21
I-1	201	SCO0866		9.84312	14.182	181.134	1346.34
I-1	202	SCO2517		90.1102	139.125	4042.38	5062.32
I-1	203	SCO6286		66.0283	75.4986	3065.56	4170.2
I-1	204	SCO6323		26.1704	35.6441	1351.49	1268.25
I-1	205	SCO2192		29.3795	96.5984	1270.49	1028.97
I-1	206	SCO5584	glnB	48.08	102.308	58.1868	7776.19
I-1	207	SCO1276	sigJ	10.4454	20.6901	14.5768	650.619
I-1	208	SCO6280		143.02	287.056	14409	11573.6
I-1	209	SCO4768		177.53	603.654	9478.31	12650.2
I-1	210	SCO7252		140.129	788.661	5853.68	16382.5
I-1	211	SCO5582		171.914	1048.12	6173.41	11648.3
I-1	212	SCO5877	redD	148.267	1049.15	5389.54	9762.07
I-1	213	SCO4228		433.124	11591.5	3961.68	10549.6
I-1	214	SCO6288		22.5777	34.8696	6584.15	869.51
I-1	215	SCO7192		10.4783	29.5087	1694.43	451.845
I-1	216	SCO4677		23.4797	183.189	7327.95	16371.6
I-1	217	SCO3323		39.774	261.383	7322.67	10451.5
I-2	218	SCO3833		309.856	320.791	889.376	139.612
I-2	219	SCO1576	argR	306.26	397.879	712.52	206.813
I-2	220	SCO4671		190.348	181.668	348.561	166.275
I-2	221	SCO0600	sig8	2388.5	2681.77	3490.88	1734.7
I-2	222	SCO7086		113.272	131.834	182.506	86.6988
I-2	223	SCO0822		142.385	106.935	316.773	103.686
I-2	224	SCO3308		1205.84	1071.24	687.313	515.949
I-2	225	SCO4009		9742.65	7925.84	5378.75	4024.04
I-2	226	SCO3892	sigT	1055.64	818.701	568.062	464.064
I-2	227	SCO6071	cprB	553.141	526.214	333.087	225.826
I-2	228	SCO2644		126.876	124.564	67.9845	52.1739
I-2	229	SCO4180		3398.18	3193.3	1867.96	1290.78
I-2	230	SCO4025		371.405	340.726	233.255	140.041
I-2	231	SCO2555	hrcA	6043.24	4453.73	3727.57	2190.57
I-2	232	SCO7794		103.663	87.3864	60.1167	35.9446
I-2	233	SCO5528		293.657	237.267	185.114	117.155
I-2	234	SCO3275		218.727	162.528	137.001	87.9437
I-2	235	SCO3367		634.202	521.213	365.741	258.499
I-2	236	SCO6159		979.062	699.937	547.333	421.442
I-2	237	SCO2243		650.811	470.695	395.239	272.98
I-2	238	SCO2815		253.916	177.089	166.211	106.003
I-2	239	SCO2184		281.879	192.027	153.988	130.23
I-2	240	SCO4197		145.543	106.928	82.7875	66.9068
I-2	241	SCO1904		762.528	601.033	411.95	368.1
I-2	242	SCO3033		3423.78	2394.91	2352.03	1708.97
I-2	243	SCO0430		194.543	144.497	120.905	95.5326
I-2	244	SCO1043		324.943	219.255	187.461	158.723
I-2	245	SCO2331		151.962	136.064	89.7226	72.0825
I-2	246	SCO5956		197.15	169.039	120	88.7993
I-2	247	SCO4072		227.18	193.938	146.382	100.417
I-2	248	SCO3812		128.263	118.071	77.6338	55.093
I-2	249	SCO2100		223.74	207.355	137.602	97.9457
I-2	250	SCO0646		81.2529	60.9538	59.7701	39.2715
I-2	251	SCO2013		2616.03	2077.11	1829.67	1158.76
I-2	252	SCO2950	hup	29631.8	23186.2	20391.7	14069.6
I-2	253	SCO5552		668.376	539.693	457.377	312.445
I-2	254	SCO3722		116.248	102.719	82.222	57.8982
I-2	255	SCO7554		905.902	927.185	708.943	433.804
I-2	256	SCO4989		373.059	390.557	314.749	181.063
I-2	257	SCO5068		131.289	131.099	87.2126	56.5154
I-2	258	SCO5296		172.867	159.073	114.974	80.4899
I-2	259	SCO3205		180.673	177.056	124.581	84.7519
I-2	260	SCO3066		881.215	945.188	583.118	430.533
I-2	261	SCO4167		180.823	197.789	118.522	86.3279
I-2	262	SCO7027		48.4305	49.0596	29.2241	23.1985
I-2	263	SCO3981		259.87	298.569	174.864	130.892
I-2	264	SCO4907	afsQ1	2221.75	2496.18	1508.15	1099.76
I-2	265	SCO5483		180.739	200.83	123.146	67.3147
I-2	266	SCO3756		232.513	221.535	174.369	95.1247
I-2	267	SCO4850		321.755	278.28	214.459	130.349
I-2	268	SCO1026		994.023	855.039	681.515	411.792
I-2	269	SCO1360		170.027	140.677	115.61	69.7462
I-2	270	SCO5656		475.604	498.615	248.681	179.858
I-2	271	SCO5132		353.004	413.554	213.78	118.673
I-2	272	SCO7173		2927.24	3293.37	1664.91	1060.95
I-2	273	SCO3640		159.566	245.265	79.7267	57.9537
I-2	274	SCO6134		623.763	885.743	284.896	256.822
I-2	275	SCO4493		760.734	999.946	346.802	246.55
I-2	276	SCO4276		100.523	101.569	79.9955	34.1725
I-2	277	SCO0772		147.131	105.024	98.8697	48.2829
I-2	278	SCO5323		175.759	142.578	114.359	56.0678
I-2	279	SCO6565		1425.57	1055.77	1398.63	552.707
I-2	280	SCO4146		50.7707	47.1444	47.3214	16.775
I-2	281	SCO4480		129.132	100.801	118.897	41.4145
I-2	282	SCO4102		54.8488	67.0704	37.5164	30.7873
I-2	283	SCO1312		151.494	192.407	94.2609	97.4583
I-2	284	SCO3638		139.377	177.435	101.535	88.3331
I-2	285	SCO2745		82.2207	119.567	61.8629	44.0394
I-2	286	SCO2143		95.8603	98.8808	53.1536	47.2127
I-2	287	SCO1678		462.938	521.991	250.342	193.889
I-2	288	SCO3361		49.3175	55.5731	25.3291	21.5244
I-2	289	SCO4156		465.521	523.136	198.065	191.086
I-2	290	SCO0253		104.667	148.685	79.0056	49.2762
I-2	291	SCO2440		644.591	1019.06	1035.94	376.979
I-2	292	SCO5785		92.4833	122.636	127.437	59.5695
I-2	293	SCO6254		88.4053	130.315	86.6898	50.5979
I-2	294	SCO5025		276.213	357.95	234.444	171.684
I-2	295	SCO1425		229.037	317.359	209.207	146.793
I-2	296	SCO4194		126.927	172.088	112.775	83.0593
I-2	297	SCO6118		124.605	178.972	103.649	88.9371
I-2	298	SCO2442		343.331	447.659	393.211	199.534
I-2	299	SCO6537		486.532	685.65	527.385	283.586
I-2	300	SCO7075		192.907	232.649	165.165	114.411
I-2	301	SCO3226	absA2	921.334	1105.38	862.415	477.804
I-2	302	SCO5778		220.842	346.451	218.884	108.628
I-2	303	SCO1410		528.718	1089.21	703.755	92.4388
I-2	304	SCO4313		703.623	367.223	313.173	207.006
I-2	305	SCO2319		502.799	256.427	178.385	138.637
I-2	306	SCO7639		245.095	133.399	87.1348	76.1697
I-2	307	SCO4944		850.904	483.343	270.51	252.661
I-2	308	SCO0953		127.11	78.5772	48.3039	29.3861
I-2	309	SCO4755		224.974	137.602	77.7542	57.0584
I-2	310	SCO4188		396.556	259.484	118.756	114.411
I-2	311	SCO0582		419.553	387.115	157.615	148.758
I-2	312	SCO4482		248.106	203.134	79.3448	65.426
I-2	313	SCO6770		876.816	525.93	333.879	486.87
I-2	314	SCO4116		821.716	667.656	412.474	362.421
I-2	315	SCO2281		423.446	326.58	209.001	189.823
I-2	316	SCO5418		95.3749	77.0461	44.8187	39.9522
I-2	317	SCO3864		518.386	427.739	211.115	186.766
I-2	318	SCO4866		310.938	242.597	109.524	135.681
I-2	319	SCO1658	gylR	439.186	327.28	196.46	144.189
I-2	320	SCO4099		129.968	93.9004	62.6898	47.9888
I-2	321	SCO2058		376.936	283.279	183.715	141.715
I-2	322	SCO4358		442.095	312.768	207.594	159.425
I-2	323	SCO5434		137.489	89.689	65.0368	50.3648
I-2	324	SCO0610		188.592	139.901	85.3606	78.1934
I-2	325	SCO4445		243.711	172.483	128.667	105.556
I-2	326	SCO2987		266.837	174.408	138.549	100.769
I-2	327	SCO0823		131.94	87.7783	66.9667	53.4401
I-2	328	SCO6169		1390.85	784.251	791.235	542.92
I-2	329	SCO5678		678.453	394.8	347.388	258.383
I-2	330	SCO3691		45.2723	27.9771	18.4365	18.2743
I-2	331	SCO4454		473.899	292.076	266.651	157.616
I-2	332	SCO5287		152.045	98.8877	75.1811	69.3781
I-2	333	SCO4270		214.931	92.7681	73.3643	78.1749
I-2	334	SCO1104		422.541	206.218	224.73	136.15
I-2	335	SCO4942		291.455	182.071	175.727	99.3867
I-2	336	SCO1094		294.212	183.978	169.294	104.311
I-2	337	SCO4375		158.044	76.6561	109.446	54.6851
I-2	338	SCO4647	nusG	9691.8	5728.07	6545.08	4640.99
I-2	339	SCO2964		78.5951	35.266	44.7835	32.3634
I-2	340	SCO0925		64.3233	40.2494	42.7405	27.6538
I-2	341	SCO0485		274.891	175.943	174.928	103.961
I-2	342	SCO1813		321.02	177.472	212.924	131.422
I-2	343	SCO1568		357.786	144.902	139.977	180.812
I-2	344	SCO6802		136.788	68.2185	45.4694	79.6769
I-2	345	SCO6294		537.269	279.828	228.647	343.95
I-2	346	SCO6715		53.2098	26.4464	30.9278	42.7945
I-2	347	SCO3665		615.742	402.051	289.323	470.874
I-2	348	SCO4977		339.934	213.102	161.15	258.791
I-2	349	SCO4434		132.425	89.3045	62.8382	68.3848
I-2	350	SCO5762		169.844	121.886	81.5787	91.8931
I-2	351	SCO2564		1258.56	883.854	496.358	681.48
I-2	352	SCO3623		386.779	303.191	189.773	235.396
I-2	353	SCO2398		95.9592	78.5767	48.417	47.6789
I-2	354	SCO1119		59.646	76.279	73.5552	21.4079
I-2	355	SCO3857		1948.44	1827.51	2295.9	982.697
I-2	356	SCO7198		103.079	65.5413	118.183	42.8925
I-2	357	SCO3424		351.7	264.064	409.365	122.956
I-2	358	SCO5532		95.1741	64.3902	69.6103	39.3298
I-2	359	SCO1978		202.463	130.316	204.3	100.671
I-2	360	SCO2757		199.655	88.9264	197.528	107.172
I-2	361	SCO3804		248.421	118.055	143.519	72.0243
I-2	362	SCO0622		569.921	277.154	369.154	151.187
I-2	363	SCO5224		2542.45	1086.97	1121.91	641.567
I-2	364	SCO5065		270.762	114.611	176.468	58.1683
I-2	365	SCO4640		407.964	167.888	582.749	104.798
I-2	366	SCO4940		186.639	62.1	68.0976	35.3221
I-2	367	SCO1145		342.744	116.149	122.799	108.867
I-2	368	SCO1191		283.73	98.9046	126.85	87.1067
I-2	369	SCO5403		258.348	153.326	106.915	55.7552
I-2	370	SCO4385		208.878	122.281	89.68	48.5927
I-2	371	SCO3773		250.294	134.151	110.046	43.2421
I-2	372	SCO3042		291.656	174.018	156.343	63.8129
I-2	373	SCO6299		410.672	237.675	210.662	89.0139
I-2	374	SCO1876		231.474	155.61	90.6699	63.7732
I-2	375	SCO1616		417.983	267.159	159.029	106.666
I-2	376	SCO4754		615.984	398.628	277.531	174.388
I-2	377	SCO5704	nusA	6467.53	4043.47	2941.67	1876.38
I-2	378	SCO1926		2204.3	1366.79	944.538	740.295
I-2	379	SCO2568		177.596	121.124	60.1446	32.4217
I-2	380	SCO4215		1056.13	738.564	446.329	194.395
I-2	381	SCO2846		112.304	112.687	52.4324	27.479
I-2	382	SCO3583		245.817	218.092	116.706	75.9764
I-2	383	SCO6775		504.013	493.277	264.912	153.86
I-2	384	SCO2657		504.162	405.523	251.367	158.373
I-2	385	SCO1260		313.083	261.021	158.35	108.554
I-2	386	SCO3986		49.2156	35.2591	22.565	11.7158
I-2	387	SCO3626		437.133	340.371	219.831	122.31
I-2	388	SCO4938		64.8747	74.7474	26.156	14.9261
I-2	389	SCO3907	ssb	41884.9	23689	25347.4	8032.13
I-2	390	SCO5550		164.795	104.641	146.078	39.0967
I-2	391	SCO4864		62.5015	64.4031	47.1657	14.0706
I-2	392	SCO0433		142.984	95.8284	43.4896	136.245
I-2	393	SCO3075		292.474	164.816	113.751	257.864
I-2	394	SCO4008		327.954	243.766	166.035	470.128
I-2	395	SCO4263		2734.83	1463.97	1298.79	3045.15
I-2	396	SCO7727		352.237	217.313	131.473	424.305
I-2	397	SCO6687		1159.69	1191.63	656.34	1371.75
I-2	398	SCO4499		1542.55	1548.19	355.051	664.7
I-2	399	SCO5556		2272.58	1239.28	1973.4	2539.5
I-2	400	SCO1358		188.697	72.8248	125.104	193.539
I-2	401	SCO6694		489.669	181.307	297.918	254.047
I-2	402	SCO1593		226.227	78.9716	86.1596	171.819
I-2	403	SCO1458		341.863	196.252	87.2626	55.8532
I-2	404	SCO3774		189.932	127.253	56.5536	28.6471
I-2	405	SCO3264		68.4673	23.7652	16.8459	7.57035
I-2	406	SCO3723		138.274	68.6189	21.158	32.0138
I-2	407	SCO2994		360.057	240.377	75.4425	71.2668
I-2	408	SCO4020		712.83	604.385	142.417	137.683
I-2	409	SCO4122		1084.02	402.84	154.342	129.257
I-2	410	SCO3201		238.542	85.1001	72.9824	64.0063
I-2	411	SCO6801		631.116	159.45	147.676	157.732
I-2	412	SCO6020		843.943	696.604	171.761	91.6785
I-2	413	SCO2223		295.449	264.47	62.0039	46.3545
I-2	414	SCO0194		1624.4	1709.71	74.46	299.805
I-2	415	SCO0508		304.822	205.059	122.92	33.9977
I-2	416	SCO5982		935.036	871.95	244.721	45.0327
I-2	417	SCO0193		2247.17	1059.86	114.359	167.591
II	418	SCO0418		0	0.767052	0.530199	1.96543
II	419	SCO7178		1.18657	0	0.643289	3.42493
II	420	SCO7145		1.62104	2.29917	2.34698	2.86073
II	421	SCO7282		1.7379	6.13195	16.5067	23.7627
II	422	SCO6895		2.05552	0.383526	0	0
II	423	SCO6420		2.80761	1.91614	6.81475	19.8106
II	424	SCO3933		3.12523	1.53361	2.87718	2.80246
II	425	SCO5614		3.24209	4.98187	3.40737	2.80246
II	426	SCO1052		3.5597	1.91664	0.643289	2.41308
II	427	SCO3587		3.67656	1.53262	1.17349	2.52962
II	428	SCO7097		3.67656	7.28154	2.99027	9.59405
II	429	SCO6865		3.91028	3.06622	4.80704	2.86073
II	430	SCO0745		4.11104	3.06573	17.5245	29.2696
II	431	SCO6937		4.31179	3.83179	9.61409	19.9669
II	432	SCO7175		5.61522	2.6822	2.1208	11.1516
II	433	SCO0875		5.73208	6.13195	11.3956	9.98343
II	434	SCO7759		6.0497	5.36788	2.99027	6.73332
II	435	SCO5611		6.60103	3.06622	5.64126	10.6642
II	436	SCO5338	pra2	6.68493	1.91664	9.9181	12.8442
II	437	SCO4032		6.80179	6.13542	4.05066	11.4244
II	438	SCO0160		7.55388	11.8809	10.0312	12.9607
II	439	SCO7341	sigG	8.42283	0.766556	5.33724	12.0071
II	440	SCO0370		8.53969	8.43112	6.20671	3.42493
II	441	SCO0159		8.85731	7.28451	11.2825	9.92516
II	442	SCO4035	sigF	10.0439	8.81564	11.5087	6.16912
II	443	SCO6669		10.2776	9.96672	10.8654	15.8797
II	444	SCO0895	hrdC	11.3143	13.4135	21.957	30.5543
II	445	SCO1309		11.3473	19.5469	8.32751	5.87777
II	446	SCO7105		11.7818	3.83278	6.92784	15.4321
II	447	SCO3694		12.0155	13.795	10.6392	11.5012
II	448	SCO6364		12.6178	18.0133	18.6627	22.2051
II	449	SCO0844		13.8373	9.96523	22.1053	29.6589
II	450	SCO3699		13.9542	18.3973	17.0369	19.694
II	451	SCO5962		14.3557	15.3301	27.4073	14.8679
II	452	SCO0712	lipR	14.4725	23.3827	22.9396	21.2118
II	453	SCO6924		14.94	5.36788	11.0916	12.8442
II	454	SCO7099		15.0568	6.51597	9.501	4.0474
II	455	SCO6600		17.4809	10.7313	16.0896	9.08813
II	456	SCO7088		20.6391	24.1453	16.3936	23.5083
II	457	SCO7310		20.9567	15.7127	20.8966	32.7713
II	458	SCO2845		22.1433	13.7965	7.68422	5.15727
II	459	SCO0632		23.4467	16.4827	19.61	14.1871
II	460	SCO7651		25.7869	32.1993	35.1268	21.3681
II	461	SCO0233		25.7869	41.3906	46.261	51.2204
II	462	SCO0140		26.6558	26.4479	33.8476	24.1123
II	463	SCO7527		26.6558	26.4469	23.809	33.9977
II	464	SCO3258	pra	28.3428	18.7809	13.4033	11.2099
II	465	SCO0891		29.6971	29.5112	35.3956	36.7234
II	466	SCO0168		29.847	47.1429	35.8127	806.447
II	467	SCO0456		30.9496	22.9982	18.0973	21.0953
II	468	SCO1177		31.2013	30.6642	24.304	32.578
II	469	SCO7144		32.0703	14.1796	27.4073	17.379
II	470	SCO2683		32.2201	21.082	30.7369	25.5135
II	471	SCO7433	mprR2	32.5707	54.807	44.8261	44.993
II	472	SCO7640		33.958	32.5838	43.914	42.4236
II	473	SCO0266		34.6771	29.5047	33.4657	38.8053
II	474	SCO7140		35.1446	28.3606	54.3197	45.1493
II	475	SCO1370		35.1625	49.4446	28.3546	44.0394
II	476	SCO1220		36.2143	39.8619	33.2395	49.6443
II	477	SCO7306		36.5319	42.5396	56.37	54.0626
II	478	SCO7424		37.0173	37.9463	46.0275	27.6935
II	479	SCO3335		37.9522	44.8428	45.4268	60.388
II	480	SCO6363		38.5215	36.0271	55.762	48.6325
II	481	SCO1736		39.9747	39.4789	24.2261	38.4742
II	482	SCO1136		40.4422	51.7403	47.3566	64.2394
II	483	SCO6992	absR1	41.1943	34.8785	38.5694	364.481
II	484	SCO0940		41.2782	38.3288	26.1208	24.9493
II	485	SCO7538		42.4138	52.1248	78.3623	82.0262
II	486	SCO0447		42.6655	57.4857	30.8147	30.9622
II	487	SCO0523		43.6843	45.6158	66.9667	42.874
II	488	SCO1221		44.0528	78.9434	72.7988	71.3648
II	489	SCO0868		44.688	53.2704	37.2902	46.9399
II	490	SCO7610		47.7623	53.2784	65.7579	83.5255
II	491	SCO5934		47.9631	36.7937	54.5107	58.5762
II	492	SCO0471		48.3976	62.4661	55.4227	65.9717
II	493	SCO0307		49.3834	60.1724	67.0445	68.4245
II	494	SCO6667		49.8508	55.579	78.6663	98.4701
II	495	SCO7543		50.4351	80.4928	52.4677	42.1905
II	496	SCO1353		50.9715	63.2411	60.1167	56.9816
II	497	SCO7497		51.6067	46.3784	48.8341	37.2478
II	498	SCO4836		52.8262	51.7502	39.0291	30.8059
II	499	SCO0407		53.027	38.7138	50.9902	64.6685
II	500	SCO7061		53.7281	55.196	53.0684	38.9219
II	501	SCO0487		54.0128	52.8924	90.8609	92.4203
II	502	SCO3696		54.3304	39.8599	51.4073	61.2038
II	503	SCO7364		54.4143	43.3181	35.7348	41.0436
II	504	SCO7591		54.4982	64.3937	41.0721	48.3994
II	505	SCO6334		56.2361	53.6525	58.3777	96.4094
II	506	SCO1890		56.8713	64.7708	79.2743	54.1976
II	507	SCO1351		58.4414	74.346	48.8694	52.6614
II	508	SCO1069		58.5253	53.2724	55.8824	90.5131
II	509	SCO5096		59.1096	88.5404	84.2224	77.5709
II	510	SCO7706		59.4273	60.5624	83.4733	80.3336
II	511	SCO1066		60.1973	72.0543	66.8962	66.4989
II	512	SCO7603		60.5809	102.712	108.76	108.242
II	513	SCO2639		61.6985	59.7958	97.3643	64.1811
II	514	SCO0520		62.2528	84.3271	99.4072	80.3151
II	515	SCO4477		62.2678	64.7762	58.222	35.2426
II	516	SCO0629		62.3697	49.4456	32.6315	46.2379
II	517	SCO4461		62.7532	79.7223	62.4284	55.6201
II	518	SCO6554		62.7532	32.5809	48.6432	51.8826
II	519	SCO6784		65.1264	83.9218	108.011	114.392
II	520	SCO6115		66.3789	110.375	64.0542	81.3852
II	521	SCO0241		67.7332	57.8787	60.7174	52.1554
II	522	SCO0946		69.0187	62.4751	64.6975	104.351
II	523	SCO1703		69.6719	63.2436	83.8479	87.7504
II	524	SCO6733		70.4569	82.4085	86.5414	106.939
II	525	SCO5209		71.4607	134.888	73.9298	99.5032
II	526	SCO7441		72.1289	82.024	90.0193	83.1176
II	527	SCO1034		72.4795	56.3426	39.8208	55.6571
II	528	SCO0552		72.6473	84.3316	83.933	85.083
II	529	SCO7438		72.7462	75.1274	57.2322	40.3814
II	530	SCO1263		73.7829	147.162	88.7048	102.579
II	531	SCO0316		73.8159	60.1779	62.5767	77.0863
II	532	SCO5684		74.1844	76.6561	53.1815	65.1744
II	533	SCO4450		74.7178	50.5932	62.8734	44.9532
II	534	SCO2928		75.1882	105.011	61.7146	76.546
II	535	SCO3200		75.2032	61.322	47.5476	51.7263
II	536	SCO3315		75.7216	95.431	78.9277	82.6884
II	537	SCO6704		75.8055	80.4983	92.7907	67.3359
II	538	SCO0589		76.5576	54.426	63.7429	102.947
II	539	SCO2329		78.6131	89.3045	91.2354	76.3843
II	540	SCO1728		78.9127	94.6664	76.2415	76.8504
II	541	SCO7696		78.9966	56.7276	52.2415	47.5041
II	542	SCO6974		80.0004	144.48	96.721	155.206
II	543	SCO7446		80.351	65.9298	114.67	84.7121
II	544	SCO7512		80.384	72.0587	49.0603	46.8234
II	545	SCO7645		80.384	64.0136	81.6566	94.4042
II	546	SCO0800		81.2199	80.1034	55.1539	75.526
II	547	SCO6162		81.8552	70.9131	85.5515	112.056
II	548	SCO6309		82.9578	73.9779	95.4417	54.7804
II	549	SCO0038		83.1916	94.66	116.402	136.343
II	550	SCO7709		84.0276	90.0721	75.3647	62.5097
II	551	SCO2875		84.1624	74.3505	85.481	106.393
II	552	SCO1587		84.2613	97.364	63.715	55.9697
II	553	SCO7742		84.6448	129.147	99.4924	143.778
II	554	SCO7751		84.8126	77.4202	122.721	115.696
II	555	SCO0734		86.1999	73.9729	67.4616	87.0882
II	556	SCO0981		88.6899	97.3605	109.106	98.9205
II	557	SCO0264		89.3252	90.8351	154.038	121.843
II	558	SCO1299		89.475	113.061	93.5471	57.6808
II	559	SCO4206		89.6757	112.668	83.4381	111.977
II	560	SCO0806		89.7596	90.4556	108.308	119.295
II	561	SCO0574		91.2458	73.9793	109.403	61.0688
II	562	SCO0344		92.3335	113.441	64.0542	81.0356
II	563	SCO0452		92.7171	162.884	150.284	176.081
II	564	SCO7025		93.6699	85.8627	95.618	65.524
II	565	SCO0728		94.5059	108.464	72.1981	90.8257
II	566	SCO7809		96.4775	96.5811	156.647	105.556
II	567	SCO1801		97.1307	114.594	71.5901	102.579
II	568	SCO1193		97.1817	139.122	89.8636	97.6941
II	569	SCO7624		99.2192	84.3167	126.023	126.905
II	570	SCO0887		99.3361	84.3241	112.803	148.448
II	571	SCO5377	chiR	99.6866	116.127	93.2857	67.8603
II	572	SCO4485		100.322	80.8679	66.7405	53.1673
II	573	SCO7552		100.756	85.4767	85.0918	117.584
II	574	SCO6119		102.896	118.811	60.6748	62.9361
II	575	SCO0376		102.98	72.8248	103.423	110.673
II	576	SCO7719		105.134	117.286	98.5378	132.587
II	577	SCO5095	ORF9	105.203	89.3105	68.3311	55.4056
II	578	SCO0530		105.287	120.721	103.161	117.057
II	579	SCO7824		106.036	120.346	113.574	101.898
II	580	SCO3435		107.19	82.0274	77.415	124.747
II	581	SCO5437		107.223	115.372	89.7505	62.1971
II	582	SCO3736		108.041	91.5958	80.8649	69.2616
II	583	SCO7568		109.077	153.692	209.333	181.214
II	584	SCO2840		110.483	188.194	186.069	143.739
II	585	SCO0428		110.998	85.8642	141.977	79.5576
II	586	SCO7303		112.421	115.366	121.633	122.545
II	587	SCO0332		112.721	130.319	130.71	99.7946
II	588	SCO0669		112.874	83.18	98.0076	74.4586
II	589	SCO5433		112.973	106.935	187.122	148.623
II	590	SCO2869		114.126	149.074	119.406	159.036
II	591	SCO2686		116.131	114.982	103.614	89.7926
II	592	SCO0345		116.38	88.1713	107.735	125.115
II	593	SCO3709		117.132	134.133	88.4713	67.8789
II	594	SCO6555		117.602	71.2947	84.9083	68.308
II	595	SCO7222		117.968	111.161	66.5848	59.8423
II	596	SCO0898		118.855	121.886	93.4546	96.5657
II	597	SCO7279		122.198	200.446	194.332	170.219
II	598	SCO7307		122.213	118.054	95.9573	104.565
II	599	SCO5455		122.915	114.987	89.1498	96.6425
II	600	SCO4413		123.352	141.803	118.678	149.15
II	601	SCO2811		123.619	119.2	139.419	153.1
II	602	SCO0282		123.802	116.137	130.865	114.644
II	603	SCO7780		123.903	143.333	169.937	114.04
II	604	SCO4897		124.269	126.852	142.183	151.794
II	605	SCO7712		124.305	244.894	245.528	125.697
II	606	SCO0512		126.357	137.601	207.142	187.993
II	607	SCO0148		126.96	91.6042	96.417	67.3147
II	608	SCO7778		128.365	198.521	108.109	172.15
II	609	SCO0302		128.764	118.439	130.066	123.732
II	610	SCO0310		128.865	183.583	150.101	139.848
II	611	SCO0840		129.384	143.342	134.004	105.206
II	612	SCO4019		132.224	83.1765	96.53	83.3507
II	613	SCO0262		132.743	175.915	89.0368	122.68
II	614	SCO5951		132.794	90.8396	90.0898	163.491
II	615	SCO0116		134.867	124.566	245.068	139.146
II	616	SCO0886		135.7	188.557	120.148	176.372
II	617	SCO1642		137.138	144.507	179.367	109.661
II	618	SCO2358		137.923	196.217	196.751	118.517
II	619	SCO4017	desR2	138.022	120.741	121.209	100.399
II	620	SCO6664		138.157	133.779	78.5179	114.101
II	621	SCO5828		138.742	126.859	126.787	128.911
II	622	SCO2308		138.975	132.616	106.674	104.915
II	623	SCO7201		139.811	184.345	178.081	172.892
II	624	SCO1060		139.979	120.346	113.899	95.6704
II	625	SCO4059		140.264	117.678	136.725	91.7793
II	626	SCO3173		141.951	163.269	148.447	115.987
II	627	SCO0155		142.403	99.2851	87.7854	75.7618
II	628	SCO3741		143.155	152.163	102.518	91.1541
II	629	SCO5416		144.441	92.3722	148.058	147.866
II	630	SCO4303		145.93	155.993	115.758	137.453
II	631	SCO7785		147.098	146.023	186.889	221.429
II	632	SCO7230		147.683	169.795	177.402	131.597
II	633	SCO0037		150.29	149.073	189.158	226.777
II	634	SCO5692		152.429	169.782	146.552	128.481
II	635	SCO1718		155.503	170.94	106.151	121.825
II	636	SCO7270		156.022	119.205	129.388	224.189
II	637	SCO7562		157.526	147.56	152.094	137.024
II	638	SCO3209		158.596	103.117	89.2277	79.886
II	639	SCO6598		159.18	188.571	110.506	103.084
II	640	SCO4898		159.3	205.817	143.965	142.104
II	641	SCO4960		159.698	162.126	198.857	145.548
II	642	SCO0250		160.6	131.842	95.0878	89.1304
II	643	SCO6459		162.455	143.726	121.251	119.841
II	644	SCO6256		162.689	195.09	157.516	208.542
II	645	SCO4680		163.36	193.553	200.603	240.575
II	646	SCO0296		166.083	131.095	162.655	83.3904
II	647	SCO7486		166.602	166.347	159.107	155.356
II	648	SCO0889		166.902	132.226	192.155	142.473
II	649	SCO0275		168.139	128.029	181.629	104.194
II	650	SCO3450		168.355	133.378	163.956	126.32
II	651	SCO3729		168.789	149.479	115.108	108.242
II	652	SCO0089		173.553	208.107	172.397	162.964
II	653	SCO7579		176.109	167.882	203.77	289.088
II	654	SCO4308		176.577	144.877	136.471	130.156
II	655	SCO2544		177.095	270.578	205.531	151.269
II	656	SCO1108		177.416	177.067	212.069	243.69
II	657	SCO2734		177.464	211.962	215.703	201.226
II	658	SCO5103		178.884	193.942	222.369	238.122
II	659	SCO5825		178.983	191.264	241.733	178.319
II	660	SCO2216		179.567	207.359	213.723	220.512
II	661	SCO7694		180.337	144.5	145.739	145.784
II	662	SCO5384		180.706	183.977	187.285	136.012
II	663	SCO1447		183.046	191.264	162.358	151.698
II	664	SCO1295		183.112	204.259	163.723	134.616
II	665	SCO3653		184.766	312.709	260.077	256.515
II	666	SCO5847		185.054	224.982	144.749	112.893
II	667	SCO0337		187.723	196.988	222.023	165.401
II	668	SCO4363		190.732	195.493	184.966	145.799
II	669	SCO7704		191.954	270.974	317.111	209.615
II	670	SCO5872	kdpE	192.589	171.714	107.438	116.94
II	671	SCO6153		193.342	195.081	150.101	152.962
II	672	SCO7014		193.372	101.957	187.99	183.564
II	673	SCO0047		194.561	170.948	198.242	220.335
II	674	SCO2537		197.333	283.226	258.853	283.994
II	675	SCO2647		198.385	133.778	181.855	122.975
II	676	SCO5906		199.976	296.631	155.785	161.234
II	677	SCO7815		206.04	113.849	155.091	111.336
II	678	SCO3346		206.274	181.285	142.678	190.875
II	679	SCO6105		208.95	178.607	291.69	294.131
II	680	SCO1171		209.966	153.32	172.093	135.368
II	681	SCO7361		211.407	216.552	187.044	134.553
II	682	SCO7033		211.64	202.75	188.055	181.686
II	683	SCO4214		213.178	236.856	193.322	275.624
II	684	SCO1697		213.528	251.05	215.477	303.847
II	685	SCO7042		214.145	146.79	125.789	116.318
II	686	SCO3269		214.58	282.851	173.995	143.699
II	687	SCO4223		214.916	210.799	156.725	262.899
II	688	SCO6349		215.134	301.227	286.996	285.668
II	689	SCO3348		215.952	264.058	269.648	281.441
II	690	SCO6792		217.591	227.667	201.593	143.972
II	691	SCO7502		227.581	228.824	316.58	244.508
II	692	SCO1098		229.301	190.493	177.126	126.731
II	693	SCO0289		229.583	120.755	193.251	172.052
II	694	SCO4871		230.772	233.416	310.034	312.66
II	695	SCO4668		233.715	168.649	154.795	177.016
II	696	SCO6599		236.103	179.385	192.035	150.589
II	697	SCO0659		238.979	287.854	276.951	163.022
II	698	SCO5518		243.39	203.164	228.011	179.254
II	699	SCO0557		243.495	287.462	230.753	254.197
II	700	SCO3414		243.66	153.701	198.178	170.788
II	701	SCO3932		244.247	328.821	275.862	248.248
II	702	SCO1200		245.062	277.862	360.127	316.392
II	703	SCO1003		249.506	232.277	304.054	327.994
II	704	SCO4996		256.293	257.951	349.757	262.12
II	705	SCO2047		257.329	201.236	146.58	186.533
II	706	SCO3259	korSA	257.632	202.762	180.647	158.527
II	707	SCO3018		258.435	291.665	210.217	242.212
II	708	SCO6464		258.618	281.705	202.561	158.665
II	709	SCO0794		261.491	311.983	271.394	228.472
II	710	SCO6996		261.824	197.407	249.063	379.85
II	711	SCO6781		263.295	227.668	221.86	318.927
II	712	SCO0062		265.333	260.26	223.387	183.749
II	713	SCO0360		265.803	254.877	244.199	246.105
II	714	SCO7104		266.139	316.582	295.663	280.646
II	715	SCO2489		266.45	259.863	211.977	285.539
II	716	SCO2374		267.808	162.519	164.522	148.583
II	717	SCO3413	tipA	269.012	202.749	248.829	201.422
II	718	SCO7146		271.868	221.152	149.146	178.613
II	719	SCO0230		274.945	234.55	201.006	184.102
II	720	SCO7498		276.983	200.486	196.015	142.083
II	721	SCO3919	abaB	279.775	234.961	211.094	260.02
II	722	SCO0724		282.16	366.4	277.212	268.541
II	723	SCO5517		282.28	257.184	164.564	196.477
II	724	SCO2730		284.755	253.724	320.731	238.453
II	725	SCO1778		290.05	244.16	272.829	167.732
II	726	SCO3387		292.741	277.091	283.024	446.86
II	727	SCO3979		295.099	290.921	231.602	266.305
II	728	SCO0927		300.016	211.203	333.723	420.178
II	729	SCO7518		302.215	298.196	214.027	153.296
II	730	SCO4952		308.154	379.843	265.972	214.735
II	731	SCO2280		308.334	236.869	179.89	186.726
II	732	SCO7584		308.885	246.465	310.218	190.249
II	733	SCO2935		314.012	329.999	413.169	396.59
II	734	SCO3914		333.938	282.109	302.739	301.468
II	735	SCO0857		334.438	354.137	292.447	284.908
II	736	SCO4766		335.808	234.193	276.35	169.66
II	737	SCO6439		339.352	317.754	339.238	254.004
II	738	SCO5636	korSA	339.838	311.244	404.416	540.313
II	739	SCO3389		341.755	207.36	322.399	222.79
II	740	SCO3447		344.563	311.219	281.468	245.83
II	741	SCO0521		345.336	365.274	341.655	260.737
II	742	SCO6144		348.243	303.937	237.695	212.825
II	743	SCO7112		348.38	334.994	201.013	201.128
II	744	SCO2165		351.068	371.767	325.799	293.919
II	745	SCO1186		351.97	275.98	258.705	293.935
II	746	SCO6140		352.569	354.181	221.832	291.66
II	747	SCO7618		358.373	580.202	479.002	333.125
II	748	SCO1691		359.437	301.268	413.055	264.046
II	749	SCO7016		361.043	344.178	275.494	210.124
II	750	SCO6233		367.425	382.493	243.704	272.355
II	751	SCO4421		367.464	498.614	348.231	406.54
II	752	SCO5190		368.396	370.593	411.675	457.098
II	753	SCO1135		376.57	235.734	281.758	248.381
II	754	SCO2475		380.397	345.732	362.304	273.306
II	755	SCO1430		384.64	529.678	409.082	534.086
II	756	SCO5231		393.212	415.104	480.269	493.898
II	757	SCO3925		396.886	274.786	488.393	375.111
II	758	SCO2120		400.239	477.941	349.382	382.891
II	759	SCO2865		418.852	385.943	443.46	294.987
II	760	SCO0803		419.35	424.281	715.405	542.297
II	761	SCO6246	iclR	428.009	356.523	523.22	480.741
II	762	SCO0357		434.808	409.767	351.509	384.862
II	763	SCO6474		435.377	431.583	575.992	517.43
II	764	SCO3782		442.949	306.272	317.16	258.886
II	765	SCO1039		453.913	438.884	651.59	566.621
II	766	SCO4596		460.529	447.672	569.631	681.525
II	767	SCO1210		472.595	684.927	455.653	369.443
II	768	SCO4969		480.386	559.594	472.938	388.069
II	769	SCO2753		493.336	426.228	519.942	397.139
II	770	SCO2140		497.151	868.805	647.173	515.907
II	771	SCO5622		501.69	518.959	484.424	652.112
II	772	SCO0870		510.931	452.672	361.074	406.77
II	773	SCO6003		518.806	615.95	970.999	758.916
II	774	SCO6823		537.488	714	824.914	821.317
II	775	SCO7143		538.98	414.726	390.44	482.399
II	776	SCO1872		540.149	553.839	433.245	359.287
II	777	SCO7277		545.416	552.647	663.476	638.259
II	778	SCO3133		547.409	387.869	363.245	352.869
II	779	SCO7134		550.004	650.366	407.004	350.024
II	780	SCO3715		556.239	835.109	737.68	757.377
II	781	SCO1261		589.901	554.256	369.063	314.76
II	782	SCO7168		591.423	641.989	530.876	590.493
II	783	SCO2232	malR	591.998	569.56	513.565	496.205
II	784	SCO2794		601.793	558.075	546.854	465.667
II	785	SCO4792		622.666	640.073	582.617	416.621
II	786	SCO1774		631.329	674.563	561.762	416.465
II	787	SCO7295		642.137	643.907	681.359	560.799
II	788	SCO1417		680.143	465.29	655.131	589.454
II	789	SCO0971		691.697	659.976	695.385	967.792
II	790	SCO1122		702.586	566.48	455.441	614.888
II	791	SCO1748		722.152	718.341	579.951	761.811
II	792	SCO3859		727.734	1027.16	745.993	586.085
II	793	SCO4190		735.929	934.314	587.411	714.805
II	794	SCO5914		757.458	979.602	564.053	661.087
II	795	SCO4443		766.409	725.928	579.52	481.875
II	796	SCO6312	cprA	780.213	717.508	819.237	781.513
II	797	SCO2259		781.585	661.559	494.215	463.966
II	798	SCO5082	actII-1	790.146	739.367	631.331	689.106
II	799	SCO7322		792.112	537.767	668.825	403.072
II	800	SCO6193		792.264	807.571	580.41	494.79
II	801	SCO2508		811.414	927.922	933.171	739.089
II	802	SCO3485		837.468	702.936	756.499	531.829
II	803	SCO0599		840.641	633.208	843.23	932.957
II	804	SCO7093		847.883	751.642	646.833	826.911
II	805	SCO3129		851.371	896.462	840.341	693.421
II	806	SCO3769		855.671	840.184	862.543	589.338
II	807	SCO2450		860.094	881.546	839.595	1135.87
II	808	SCO3506		867.89	687.991	789.985	676.932
II	809	SCO4628		880.25	629.329	749.981	735.704
II	810	SCO3666		913.864	1062.81	641.1	532.486
II	811	SCO3034	whiB	914.502	908.003	1058.54	1057.5
II	812	SCO0877		1005.9	747.425	1042.06	1236.18
II	813	SCO3664		1014.49	742.365	606.088	1033.07
II	814	SCO2182		1031.87	653.858	719.272	622.795
II	815	SCO1654		1195.96	1411.18	1120.17	1187.59
II	816	SCO4394	desR	1217.34	1073.17	1590.96	1970.29
II	817	SCO3606		1225.97	1102.74	859.482	762.743
II	818	SCO7733		1268.86	1364.08	1190.11	1171.15
II	819	SCO5170		1273.73	1770.64	2159.71	2177.16
II	820	SCO5283		1341.08	1368.73	818.447	827.43
II	821	SCO4426	afsR	1367.18	1331.54	965.02	1006.85
II	822	SCO4159	glnR	1374.49	928.046	849.906	907.049
II	823	SCO7327		1425.36	1368.86	1790.69	1354.85
II	824	SCO7278		1574.82	1605.52	2487.71	1501.64
II	825	SCO4158		1628.28	1526.21	1511.93	991.751
II	826	SCO1950		1729.76	1621.69	1574.69	1366.74
II	827	SCO3063		1737.05	1760.77	2571.33	2204.44
II	828	SCO3613		1741.28	1514.92	1241.17	1783.6
II	829	SCO5749		1774.76	2480.11	2996.05	2631.13
II	830	SCO2105		1797.54	2228.55	1208.62	1873.51
II	831	SCO7137		1816.66	2437.86	1346.85	1231.48
II	832	SCO5747		2043.06	2311.89	1628.92	1484.36
II	833	SCO7324		2229.38	1840.57	2610.44	1491.6
II	834	SCO4965	greA	2269.93	2028.48	2252.62	1279.87
II	835	SCO3571		2319.03	3136.29	3699.39	3192.29
II	836	SCO5216	sigR	2602.05	2877.5	3908.81	3516.94
II	837	SCO5998	murA2	2790.22	1946.21	1892.68	2802.42
II	838	SCO1463		2968.78	3334.91	3092.86	5673.72
II	839	SCO3352		3662.84	2987.96	3047.08	2512.04
II	840	SCO3068	sig15	3752.77	3732.79	3171.67	2099.73
II	841	SCO1488	pyrR	3764.92	421.27	804.555	493.373
II	842	SCO6743		4006.67	3768.25	3129.86	4137.67
II	843	SCO2094		4064.02	4045.18	5872.04	3058.66
II	844	SCO3013		4619.2	4621.76	3197.91	3245.76
II	845	SCO5855		5149.42	4206.1	4159.06	5051.67
II	846	SCO1489	bldD	5374.63	4014.73	6226.69	4086.58
II	847	SCO5240	wblE	6156.1	4804.84	3905.06	6586.73
II	848	SCO5357	rho	13800.1	11579.1	14309.4	16288.6
U-I	1	SCO2207		431.099	460.678	417.118	8817.76
U-I	2	SCO2205		216.489	265.592	98.6582	4619.27
U-I	3	SCO2210	glnII	849.001	925.484	283.971	11643
U-I	4	SCO0498		251.966	383.285	60.6821	1925.72
U-I	5	SCO0174		18.6675	13.7975	4.16375	136.902
U-I	6	SCO0499		245.931	291.698	50.3116	952.273
U-I	7	SCO0494		2248.84	2743.97	694.157	6614.38
U-I	8	SCO2995		333.857	681.485	506.289	1666.52
U-I	9	SCO6004		110.8	230.327	172.334	482.656
U-I	10	SCO6264		583.363	1476.12	979.271	3174.92
U-I	11	SCO3971		449.37	1172.65	766.248	2049.92
U-I	12	SCO6128		185.536	410.429	454.955	802.412
U-I	13	SCO7240		97.2476	176.678	185.298	422.88
U-I	14	SCO1965		1474.24	2679.3	2998.01	6386.76
U-I	15	SCO1749		430.188	745.801	766.643	1895.56
U-I	16	SCO5104		901.315	1762.27	1628.74	3524.38
U-I	17	SCO1528	fusA	43.5674	113.426	46.869	195.364
U-I	18	SCO5408		90.8623	196.593	132.541	224.87
U-I	19	SCO7028		37.5177	74.3505	56.8576	97.8477
U-I	20	SCO6833		19.2847	41.7746	29.5281	53.848
U-I	21	SCO6633		507.356	938.521	802.832	1404.01
U-I	22	SCO4055		54.6151	102.707	87.1142	165.496
U-I	23	SCO4193		81.9211	156.357	147.422	233.121
U-I	24	SCO2584		377.038	606.721	520.732	1115.88
U-I	25	SCO4076		341.339	579.405	428.204	928.075
U-I	26	SCO0505		173.67	374.013	249.41	613.003
U-I	27	SCO5608		695.233	932.494	1008.34	1870.75
U-I	28	SCO3780		147.251	210.422	229.177	372.775
U-I	29	SCO2118	dldh2	104.466	159.814	164.883	293.162
U-I	30	SCO0326		35.3963	53.268	54.7442	99.4847
U-I	31	SCO1633	tatA	1627.33	2556.57	2480.39	4392.89
U-I	32	SCO2668		803.037	1260.89	1275.52	2152.13
U-I	33	SCO5758		82.1548	113.056	130.83	255.967
U-I	34	SCO1317		77.5434	114.595	126.32	233.37
U-I	35	SCO4818		62.2349	90.8307	122.962	177.988
U-I	36	SCO3763		911.652	1283.12	1830.2	2736.14
U-I	37	SCO5512	ilvB	1003.25	1688	1712.03	3443.92
U-I	38	SCO5561		136.569	223.055	237.689	516.606
U-I	39	SCO5431		138.292	224.187	254.244	502.361
U-I	40	SCO7620		10.0439	16.4792	19.0798	37.6372
U-I	41	SCO5315		20.4383	26.8255	39.7077	74.7314
U-I	42	SCO7549		178.749	210.01	339.364	596.675
U-I	43	SCO6953		178.536	219.613	310.587	666.207
U-I	44	SCO7724		38.6713	48.6716	59.9257	120.249
U-I	45	SCO4837	glyA	416.06	535.447	713.44	1783.03
U-I	46	SCO4289		183.948	186.653	251.31	501.902
U-I	47	SCO5613		75.0684	74.7434	129.395	203.931
U-I	48	SCO3272		24.3486	26.8245	37.6295	62.6448
U-I	49	SCO4091		6888.77	8029.5	10699.8	19647
U-I	50	SCO2963		602.582	695.674	945.325	1620.06
U-I	51	SCO4395		417.486	467.975	620.07	1225.41
U-I	52	SCO6411		197.602	225.352	335.215	630.093
U-I	53	SCO4611		224.525	218.852	399.468	765.57
U-I	54	SCO6245		100.921	105.014	163.504	295.572
U-I	55	SCO6001		738.713	750.1	1156.57	2397.32
U-I	56	SCO2663		672.823	727.468	1261.45	2060.43
U-I	57	SCO2664		586.035	616.688	1172.47	1719.62
U-I	58	SCO5391		166.317	186.659	292.135	481.486
U-I	59	SCO2252		168.591	184.748	320.221	422.462
U-I	60	SCO0132		106.39	118.432	177.727	399.806
U-I	61	SCO1967		180.973	161.365	254.782	642.439
U-I	62	SCO6721		61.0663	54.037	80.7518	225.164
U-I	63	SCO7507		91.4646	78.9592	148.729	458.457
U-I	64	SCO1166		119.256	123.795	221.394	507.327
U-I	65	SCO6239		33.0231	32.9579	59.8552	150.92
U-I	66	SCO1958	uvrA	2203.96	2176.19	4100.24	10543.1
U-I	67	SCO0563		677.824	809.809	855.806	2911.22
U-I	68	SCO2353		162.188	183.582	217.753	689.516
U-I	69	SCO3356		2193.05	2204.85	2120.44	8979.02
U-I	70	SCO1181		336.581	358.751	352.549	1280.62
U-I	71	SCO3999		181.904	245.312	168.085	465.886
U-I	72	SCO0671		17.7476	27.5975	16.0117	39.0384
U-I	73	SCO4366		2964.19	4518.47	2219.1	7589.95
U-I	74	SCO1307		154.335	248.704	157.192	402.863
U-I	75	SCO3975		326.138	658.825	282.579	1142.8
U-I	76	SCO5553	leuC	794.506	1142.53	323.184	2778.89
U-I	77	SCO1121		113.74	118.815	114.712	1478.69
U-I	78	SCO6983		156.423	240.301	225.02	1868.39
U-I	79	SCO4789		148.938	211.175	174.038	1204.33
U-I	80	SCO6440		32.2201	44.4578	50.8418	251.88
U-I	81	SCO0736		2209.2	2224.54	3089.02	14971.9
U-I	82	SCO7291		134.598	155.224	174.729	980.199
U-I	83	SCO6621		306.41	372.125	507.224	1656.31
U-I	84	SCO1841		113.224	196.218	152.405	1277.96
U-I	85	SCO3198		986.865	392.842	1988.8	4463.72
U-I	86	SCO3207		309.952	113.072	505.49	1215.38
U-I	87	SCO2188		98.6499	35.266	213.095	295.318
U-I	88	SCO5840		322.66	64.3962	563.721	1126.53
U-I	89	SCO7043		34.761	22.2232	68.6703	147.572
U-I	90	SCO7784		98.4162	57.4887	197.061	441.753
U-I	91	SCO1333		22.2601	12.6484	58.6039	87.422
U-I	92	SCO0570	rpmG	76.222	44.8448	113.977	335.239
U-I	93	SCO3108		100.271	54.0459	151.5	495.418
U-I	94	SCO7659		125.89	45.6098	178.491	359.168
U-I	95	SCO4983		275.395	133.396	346.695	753.194
U-I	96	SCO7051	rho	74.3672	31.0463	49.1382	240.384
U-I	97	SCO5502		217.552	86.2432	157.177	813.696
U-I	98	SCO3685		82.038	22.6127	36.6822	226.525
U-I	99	SCO5575		861.823	547.451	380.386	2466.13
U-I	100	SCO2605		125.539	68.2215	54.214	358.977
U-I	101	SCO4293		1923.8	1081.23	712.874	4802.71
U-I	102	SCO4187		856.315	464.962	380.027	1877.65
U-I	103	SCO6381		40.9276	29.1281	25.2513	146.385
U-I	104	SCO0208		32.0193	24.9163	19.4969	119.157
U-I	105	SCO3800		949.2	712.1	636.053	4117.92
U-I	106	SCO0358		83.2755	54.0484	60.6821	189.373
U-I	107	SCO5566		665.922	569.537	408.983	1334.87
U-I	108	SCO5105		312.01	213.11	180.053	551.883
U-I	109	SCO2958		254.758	189.331	136.28	535.715
U-I	110	SCO5083	actII-2	283.332	208.913	138.486	617.826
U-I	111	SCO6840		21.508	12.2639	10.7523	43.3402
U-I	112	SCO5163		416.353	46.7678	273.343	1096.94
U-I	113	SCO6951		503.141	513.185	740.049	1010.49
U-I	114	SCO6091		198.972	205.818	326.498	419.961
U-I	115	SCO0988		242.854	275.21	293.811	547.918
U-I	116	SCO0703		1435.31	1420.07	1834.49	2913.94
U-I	117	SCO4261		1252.74	1267.69	1534.41	2665.43
U-I	118	SCO7220		82.4904	68.2215	116.027	185.521
U-I	119	SCO3937		279.889	230.336	378.056	565.692
U-I	120	SCO6827		45.6229	51.7403	58.8301	121.69
U-I	121	SCO2836		2634.86	2597.61	3263.3	6872.11
U-I	122	SCO3342		589.517	573.789	740.139	1493.2
U-I	123	SCO2400		53.009	51.7403	67.2354	128.831
U-I	124	SCO4651	yjr2	1704.22	1576.17	1905.14	4720.52
U-I	125	SCO2365		496.495	467.956	589.786	1290.63
U-I	126	SCO7521		62.118	65.1573	69.5751	166.41
U-I	127	SCO4056		26.8056	17.2497	38.3506	61.9243
U-I	128	SCO6379		254.339	180.542	353.448	505.727
U-I	129	SCO3043		322.788	234.577	379.059	666.983
U-I	130	SCO1323		303.267	256.437	388.645	630.045
U-I	131	SCO0694		56.7365	47.5215	62.3858	115.343
U-I	132	SCO7740		16.7618	15.7117	17.8711	34.3686
U-I	133	SCO3327		3391.3	2762.29	3551.87	8626.35
U-I	134	SCO4388		465.83	497.965	477.78	1027.95
U-I	135	SCO2999		14290.9	17085.6	14970.5	30463.5
U-I	136	SCO6764		758.66	882.304	796.948	1852.88
U-I	137	SCO2241		1398.83	1848.5	1348.45	2885.22
U-I	138	SCO6520		294.254	358.375	289.393	605.27
U-I	139	SCO6729		140.33	141.811	116.869	296.415
U-I	140	SCO5207		48.3646	44.4602	40.323	102.441
U-I	141	SCO5494	ligA	1812.67	1762.26	1495.19	4154.85
U-I	142	SCO2119	pfkA	243.528	280.149	202.767	509.897
U-I	143	SCO2528	leuA	1089.75	899.203	879.424	1867.61
U-I	144	SCO3044		999.962	937.917	716	1553.98
U-I	145	SCO4342		119.888	103.103	81.282	167.287
U-I	146	SCO2959		224.354	187.828	146.319	345.651
U-I	147	SCO3345		908.075	1137.98	651.556	1589.27
U-I	148	SCO2970		485.312	330.379	507.979	725.488
U-I	149	SCO7748		354.136	237.233	361.803	562.055
U-I	150	SCO4630		283.901	213.486	304.917	451.085
U-I	151	SCO0080		32.0193	22.6181	24.912	65.6803
U-I	152	SCO3712		379.729	254.523	316.163	709.359
U-I	153	SCO4978		419.5	273.643	364.665	900.784
U-I	154	SCO6053		178.165	142.17	153.02	355.248
U-I	155	SCO2892		1419.19	880.036	1188.64	2273.03
U-I	156	SCO6720		55.2833	37.5622	44.409	79.3033
U-I	157	SCO6778		488.377	335.758	398.011	789.19
U-I	158	SCO4503		69.8217	38.3263	53.719	122.702
U-I	159	SCO2897		1175.43	707.53	872.095	1468.84
U-I	160	SCO5033	oxyR	172.735	108.473	120.382	225.884
U-I	161	SCO4232		11713.4	7309.63	8803.63	16570.1
U-I	162	SCO5610		550.513	247.606	492.987	912.946
U-I	163	SCO3167		536.913	228.061	582.185	774.139
U-I	164	SCO5820	hrdB	8726.83	4878.58	9395.93	12333
U-I	165	SCO7765		147.883	85.8701	146.319	202.529
U-I	166	SCO5206	catR	688.173	348.394	718.868	1240.01
U-I	167	SCO3202	hrdD	935.923	515.922	1039.65	1790.83
U-I	168	SCO4134		237.712	121.51	213.667	642.153
U-I	169	SCO4981		234.551	210.424	213.165	816.793
U-I	170	SCO6056		142.22	124.93	130.413	400.89
U-I	171	SCO6509		45.5061	36.4107	52.4324	152.202
U-I	172	SCO7130		23.3628	18.7799	30.8147	79.7509
U-I	173	SCO0970		16.9625	16.4802	20.0624	57.5273
U-I	174	SCO0863		1018.65	778.865	1467.34	7621.5
U-I	175	SCO3681		13.7204	10.7323	18.6627	99.3284
U-I	176	SCO6993	absR2	19.3357	19.9295	20.7057	136.571
U-I	177	SCO3547	hppA	143.671	122.628	147.945	1006.76
U-I	178	SCO2208		67.6164	67.4609	58.6744	456.409
U-I	179	SCO3050		453.526	469.497	438.688	4255.23
U-I	180	SCO4053		119.957	106.934	82.3351	802.889
U-I	181	SCO3194		1573.76	1322.28	1801.31	7838.12
U-I	182	SCO4189		16.528	17.2448	16.7329	89.0749
U-I	183	SCO1392		78.7629	91.5913	71.3639	418.274
U-I	184	SCO5769	recA	4664.2	4272.91	3887.54	25349.2
U-I	185	SCO4164	cysA	2420.6	9176.65	1113.97	7169.72
U-I	186	SCO6102		503.692	2022.84	167.95	4025.8
U-I	187	SCO0489		42.1142	97.7332	18.6627	289.056
U-I	188	SCO6170		33.6913	472.683	39.0717	55.13
U-I	189	SCO6008		783.605	3852.82	2109.15	1347.92
U-I	190	SCO7057		547.154	1590.4	1338.42	546.734
U-I	191	SCO2172		492.039	1204.5	1287.76	1025.32
U-I	192	SCO7004		155.821	402.376	456.346	355.899
U-I	193	SCO0072		124.988	294.732	370.702	280
U-I	194	SCO1020		367.165	751.164	1189.66	866.715
U-I	195	SCO5251	pat	101.425	224.196	371.495	214.245
U-I	196	SCO4177		470.261	1114.09	963.479	1180.63
U-I	197	SCO2382		419.775	948.054	791.069	1050.53
U-I	198	SCO1529		2452.29	4571.73	4440.88	5126.69
U-I	199	SCO2075		172.052	338.044	285.739	361.266
U-I	200	SCO2018		664.283	1358.18	1272.52	1468.77
U-I	201	SCO3055		88.4562	235.297	166.748	175.983
U-I	202	SCO4118		499.533	1262.85	1248.18	1299.33
U-I	203	SCO6638		2269.37	5589.72	7824.01	6545.48
U-I	204	SCO5405		1328.35	2889.64	4320.39	3726.16
U-I	205	SCO3870		505.768	1247.04	1325.88	1684.54
U-I	206	SCO6608		162.125	344.544	417.834	574.232
U-I	207	SCO2514		312.031	849.583	793.423	1056.92
U-I	208	SCO5268		63.3555	158.693	126.143	225.254
U-I	209	SCO2919		460.85	1253.21	786.053	1374.95
U-I	210	SCO0763		86.2509	228.807	201.769	257.911
U-I	211	SCO0962	glgA	40.61	92.7339	79.9529	123.012
U-I	212	SCO5101		402.357	856.574	831.792	1235.25
U-I	213	SCO5192		518.155	632.372	799.629	1242.11
U-I	214	SCO7629	spaA	197.737	241.854	318.885	467.102
U-I	215	SCO2384		533.326	569.192	769.371	1173.74
U-I	216	SCO7385		115.463	128.778	164.967	255.209
U-I	217	SCO2162		3116.23	3594.47	4838.39	7070.89
U-I	218	SCO2219		176.511	253.717	260.557	393.73
U-I	219	SCO5195		2351.97	3171.28	3263.64	5566.15
U-I	220	SCO2102		1011.2	1336.44	1264.19	2039.15
U-I	221	SCO1543		346.954	449.568	415.507	714.031
U-I	222	SCO5197		1401.56	1842.46	1741.25	3123.53
U-I	223	SCO6713		186.956	251.061	244.757	385.028
U-I	224	SCO3412		114.042	153.289	155.898	245.109
U-I	225	SCO2257		266.402	361.373	354.514	668.093
U-I	226	SCO5751		1499.47	1952.65	1870.47	3776.01
U-I	227	SCO1698		111.885	133.381	139.434	276.895
U-I	228	SCO3322		588.831	1000.18	750.065	1369.93
U-I	229	SCO2020		137.974	221.902	191.753	296.78
U-I	230	SCO1453		300.801	420.446	585.104	698.626
U-I	231	SCO7254		98.7338	138.735	200.292	219.675
U-I	232	SCO6739		327.37	507.441	661.114	769.567
U-I	233	SCO6675		264.296	404.359	505.881	584.17
U-I	234	SCO1954		86.4007	127.63	161.2	193.892
U-I	235	SCO6622		1346.14	2004.07	2739.65	2843.99
U-I	236	SCO4131		672.205	893.377	1383.74	1414.78
U-I	237	SCO1909		83.0088	129.906	177.953	177.89
U-I	238	SCO4869	mutA2	861.023	1238.31	1506.9	1741.04
U-I	239	SCO3128		784.809	1133.75	1406.1	1649.31
U-I	240	SCO2603		89.5259	122.628	163.469	185.27
U-I	241	SCO0414		112.436	155.233	179.021	248.105
U-I	242	SCO0329		94.7906	132.999	155.777	215.159
U-I	243	SCO4997		131.038	191.637	215.64	277.068
U-I	244	SCO5124		278.589	424.663	489.446	625.786
U-I	245	SCO6082	glgX3	409.375	536.175	677.727	906.493
U-I	246	SCO2948		249.44	321.913	420.053	576.412
U-I	247	SCO3856		276.482	370.231	500.99	631.838
U-I	248	SCO2168		1967.83	2477.05	3640.58	4207
U-I	249	SCO1631		2996.72	3255.32	5292.15	6406.47
U-I	250	SCO4346		916.542	991.836	1685.85	2070.18
U-I	251	SCO1205		100.205	107.311	182.662	221.408
U-I	252	SCO1242		131.688	179.356	262.954	320.193
U-I	253	SCO1657		1662.11	2115.49	3184.13	3874.51
U-I	254	SCO4798		1205.73	1635.91	2157.05	3078.01
U-I	255	SCO4595		468.94	620.873	822.54	1216.55
U-I	256	SCO2097		4370.49	6079.02	7603.57	10766
U-I	257	SCO1942	pgi	887.451	1057.02	1834.1	2170.48
U-I	258	SCO4460		22.4609	25.2924	54.8573	58.0915
U-I	259	SCO7294		93.9036	85.4757	211.617	191.743
U-I	260	SCO1403		893.291	871.218	2025.61	2090.18
U-I	261	SCO3023	sahH	10632.6	12738.6	25020	15843.7
U-I	262	SCO5837		2418.37	2938.11	5772.99	3697.27
U-I	263	SCO5094	ORF8	20.6391	21.8461	47.6959	37.3644
U-I	264	SCO1085		853.151	1078.19	2025.56	1481.64
U-I	265	SCO1326	uppP	674.297	641.962	1363.04	1128.02
U-I	266	SCO0779		81.5885	78.9533	175.656	157.595
U-I	267	SCO4967		2200.67	1828.55	3946.87	4090.15
U-I	268	SCO2001		1783.94	3028.37	3347.08	4627.82
U-I	269	SCO5607		118.019	189.717	211.737	314.959
U-I	270	SCO3980		119.19	188.17	243.273	302.909
U-I	271	SCO5243	sig1	2581.01	3568.9	6573.86	6666.84
U-I	272	SCO7431		19.6203	26.8309	50.2764	51.8243
U-I	273	SCO6732		327.538	464.514	858.018	797.501
U-I	274	SCO2943		75.9883	110.757	172.807	177.23
U-I	275	SCO1893		93.8707	129.543	213.371	232.284
U-I	276	SCO5460		699.272	1191.88	1687.29	2343.84
U-I	277	SCO2501		219.461	345.684	515.268	660.064
U-I	278	SCO3652		493.139	891.857	1112.6	1501.89
U-I	279	SCO4354		278.721	478.662	647.21	808.666
U-I	280	SCO3549	bldG	4927.16	8809.92	10958.7	13423.1
U-I	281	SCO4516		468.718	829.362	1075.45	1211.9
U-I	282	SCO3008		1175.56	2026.52	2660.45	2469.37
U-I	283	SCO0525		864.723	1483.91	2178.24	1804.79
U-I	284	SCO6447		45.0716	84.3147	114.585	94.3857
U-I	285	SCO1013		369.412	565.7	1072.61	948.501
U-I	286	SCO1164		16.8786	28.3596	53.3372	44.3705
U-I	287	SCO6736		647.288	1020.57	2077.87	1791.66
U-I	288	SCO1563		192.068	290.083	633.479	421.405
U-I	289	SCO5806		676.766	1130.65	1851.22	2108.44
U-I	290	SCO7585		50.1025	72.4413	144.296	160.943
U-I	291	SCO2236		201.447	291.296	605.43	618.512
U-I	292	SCO2461		188.143	254.874	496.153	529.162
U-I	293	SCO5399		1459.52	1945.13	4319.08	3991.45
U-I	294	SCO6750		851.89	1165.95	2307.29	1644.02
U-I	295	SCO5976	arcB	208.045	281.324	703.946	332.51
U-I	296	SCO7314		318.201	337.3	1011.01	732.348
U-I	297	SCO7210		226.73	226.905	766.401	502.663
U-I	298	SCO4277		9213.43	10899.5	24055.5	19883.3
U-I	299	SCO0595		24.1658	29.1286	66.2455	55.0162
U-I	300	SCO5257	metZ	365.655	447.331	1105.45	919.154
U-I	301	SCO3421		1158.1	2408.93	2522.63	1646.28
U-I	302	SCO7404		1751.75	2902.82	4067.28	2310.69
U-I	303	SCO7205		88.3393	155.23	225.996	113.614
U-I	304	SCO4253		14519.9	23031.1	43464.9	19502.8
U-I	305	SCO4252		6883.83	11092.3	21743.4	9819.53
U-I	306	SCO2062		267.259	397.823	668.587	423.974
U-I	307	SCO6377		49.734	66.6819	104.681	85.3956
U-I	308	SCO6966		44.8049	67.4594	101.45	71.325
U-I	309	SCO7215		43.903	77.4103	97.8166	82.3786
U-I	310	SCO0999	sodF2	6070.22	12902.8	13735.3	11173.6
U-I	311	SCO7056		262.564	539.583	592.265	497.175
U-I	312	SCO7468		1262.92	2343.28	3041.51	2251.13
U-I	313	SCO4200		720.675	1450.88	1731.34	1276.06
U-I	314	SCO5400		994.122	1177.48	2033.89	1310.11
U-I	315	SCO2792	adpA	5274.62	6688.88	10605.7	6414.95
U-I	316	SCO6624		44551.1	57999.8	113246	47871.5
U-I	317	SCO5135	fdxA1	5205.37	6472.69	14012.4	5333.01
U-I	318	SCO2164		2447.06	1276.38	11050.4	2649.97
U-I	319	SCO2027		100.223	72.0533	551.744	97.8689
U-I	320	SCO3097		2061.55	649.377	7574.95	2576.14
U-I	321	SCO1979		394.827	266.001	612.003	349.166
U-I	322	SCO3334	trpS	273.872	188.189	394.073	235.966
U-I	323	SCO2026	gltB	3475.62	1872.36	5200.8	2159.62
U-I	324	SCO4089	vdh	4135.27	2151.06	6253.09	3367
U-I	325	SCO2253		503.965	265.24	548.48	539.249
U-I	326	SCO7200		394.234	274.842	667.615	382.639
U-I	327	SCO1777		1364.47	915.741	2014.88	1726.89
U-I	328	SCO5639		97.3794	44.4588	129.438	141.5
U-I	329	SCO5796		3055.66	1760.06	3696.99	4554.77
U-I	330	SCO1421		4322.4	2427.16	6046.34	8290.2
U-I	331	SCO1997		818.995	438.102	1341.1	1506.89
U-I	332	SCO6423		189.362	119.195	375.375	285.123
U-I	333	SCO5261		2778.98	1995.55	9287.5	3886.46
U-I	334	SCO1243	bioF	204.95	133.801	670.323	272.18
U-I	335	SCO6405		1063.76	1065.11	2957.28	1761.87
U-I	336	SCO3661	clpB	4413.36	4747.25	11885.8	6644.47
U-I	337	SCO2481		48.6313	38.3278	139.914	78.7391
U-I	338	SCO6551		2489.51	2039.42	4796.3	2877.7
U-I	339	SCO5515	serA	6963.8	4979.31	13785.1	8340.67
U-I	340	SCO0596		720.939	557.663	1756.29	944.262
U-I	341	SCO2342		285.36	250.674	643.863	401.517
U-I	342	SCO3106		380.292	309.708	827.056	633.676
U-I	343	SCO7411		64.9586	50.2126	123.711	106.586
U-I	344	SCO7632		695.092	492.144	1610.81	758.341
U-I	345	SCO1247		389.215	266.005	1046.16	605.509
U-I	346	SCO4585		885.728	700.276	1365.7	1768.12
U-I	347	SCO4891		29.847	22.6127	47.0174	59.551
U-I	348	SCO2903		326.818	275.573	520.393	568.06
U-I	349	SCO2077		13824.2	11232.6	17954.1	24326.5
U-I	350	SCO7234	ctaD	108.226	85.4698	150.44	203.502
U-I	351	SCO4934		7109.25	4452.54	9251.67	12258.4
U-I	352	SCO5484		49.1167	37.1787	78.6237	82.4369
U-I	353	SCO2763		911.167	641.512	1587	1527.45
U-I	354	SCO4609		618.292	451.509	1042.54	959.183
U-I	355	SCO4108		4662.31	3243.46	7555.24	6969.8
U-I	356	SCO6841		19.6862	13.413	49.2512	39.9735
U-I	357	SCO6497	tktA2	78.7299	70.5271	196.553	145.275
U-I	358	SCO5187		389.368	310.089	957.939	724.182
U-I	359	SCO0792		27.357	19.1624	60.0741	53.4586
U-I	360	SCO6811		72.7971	53.2764	131.961	144.03
U-I	361	SCO6357		645.145	494.476	1397.42	1451.72
U-I	362	SCO3035		99.2012	296.963	68.1475	68.6974
U-I	363	SCO6672		332.014	686.432	276.696	350.702
U-I	364	SCO4027		577.496	1185.25	415.833	588.088
U-I	365	SCO5458		1271.39	2572.26	1196.23	1316.2
U-I	366	SCO3343		154.119	288.624	127.31	218.173
U-I	367	SCO3807		1127.66	1995.26	1414.79	917.366
U-I	368	SCO2843	nagD	723.417	1333.32	884.848	572.82
U-I	369	SCO3667		1736.16	3315.71	1811.15	1404.21
U-I	370	SCO6070		693.39	1620.32	692.077	589.208
U-I	371	SCO4468		995.991	1834.7	1055.13	907.187
U-I	372	SCO1825		162.407	321.919	170.121	158.57
U-I	373	SCO1956		340.422	673.384	406.078	298.764
U-I	374	SCO3832		72.5125	162.112	130.759	72.3554
U-I	375	SCO4240	msiK	2561.94	4793.18	4657.09	2319.35
U-I	376	SCO3423		598.8	1276.11	1255.14	544.7
U-I	377	SCO2383		1867.95	4160.91	3989.31	1443.01
U-I	378	SCO5070		75.7216	162.866	91.6099	124.355
U-I	379	SCO1821	moaA	892.071	2020.44	1035.24	1692.69
U-I	380	SCO5716		185.503	421.172	206.952	318.678
U-I	381	SCO0676		495.248	1192.87	539.014	738.912
U-I	382	SCO0287		111.085	324.96	167.329	166.606
U-I	383	SCO5772		78.3614	169.389	34.6392	130.275
U-I	384	SCO3835		261.578	530.013	4852.54	385.086
U-I	385	SCO5285	lon	736.088	564.858	6934.85	1204.18
U-I	386	SCO5157		236.109	192.072	1939.12	453.673
U-I	387	SCO1570	argH	266.939	509.05	1959.61	436.943
U-I	388	SCO5551		9.72626	16.0967	72.7988	22.2236
U-I	389	SCO0762	sti1	1036.58	3873.87	6876.23	945.547
U-I	390	SCO5389		431.719	2449.6	2369.08	394.088
U-I	391	SCO6108	fusH	1059.17	4339.98	3749.99	804.444
U-I	392	SCO7608		95.9951	324.987	339.444	83.7798
U-I	393	SCO6544		161.487	776.402	791.645	332.751
U-I	394	SCO1902		24.1988	36.7942	112.994	26.1943
U-I	395	SCO7221		56.5687	20.316	133.996	549.563
U-I	396	SCO7189		9.6094	3.06672	13.5164	77.4146
U-I	397	SCO6773		40.3403	16.4797	219.223	326.608
U-I	398	SCO1550		210.499	83.9461	1230.38	1343.95
U-I	399	SCO4359		211.137	193.552	618.315	2084.21
U-I	400	SCO0834		54.5312	64.0017	143.625	486.216
U-I	401	SCO1905		200.994	217.624	622.642	1780.58
U-I	402	SCO0673		102.695	117.262	304.825	886.179
U-I	403	SCO6475		33.7243	27.9766	66.2529	355.563
U-I	404	SCO5632		818.699	785.297	1477.75	5057.23
U-I	405	SCO6722		549.39	415.852	953.997	3156.76
U-I	406	SCO7342		155.018	116.536	335.992	916.815
U-I	407	SCO6176		299.575	217.706	769.694	1641.22
U-I	408	SCO4340		418.133	357.6	1037.59	1925.39
U-I	409	SCO1023		275.748	208.893	695.433	1248.35
U-I	410	SCO3940		521.296	605.507	942.616	3576.79
U-I	411	SCO5085	actII-4	130.717	137.209	247.656	1036.75
U-I	412	SCO5147		1354.63	1382.09	3317.48	8824.51
U-I	413	SCO6375		71.5266	75.8781	169.223	546.369
U-I	414	SCO3086		376.513	433.078	837.688	2460.28
U-I	415	SCO5652		89.7596	98.4992	196.382	556.908
U-I	416	SCO3105		93.6699	56.7286	419.198	429.883
U-I	417	SCO1695		302.134	287.078	962.801	1124.34
U-I	418	SCO6157		2654.96	2100.76	8352.74	10718.1
U-I	419	SCO2525		622.555	622.47	1893.93	2666.49
U-I	420	SCO3091		423.449	442.266	1210.95	1699.74
U-I	421	SCO0797		223.956	246.063	717.122	931.725
U-I	422	SCO2908		229.685	212.322	1009.95	965.148
U-I	423	SCO3560		226.296	250.642	1085.81	680.111
U-I	424	SCO4800	icmB	775.119	907.614	3907.24	2590.28
U-I	425	SCO4069		629.989	577.623	4222.27	1917.41
U-I	426	SCO4634		62.954	58.6433	326.895	200.588
U-I	427	SCO2634		631.176	583.762	2261.67	1161.97
U-I	428	SCO5218		922.859	657.708	3918.17	2780.29
U-I	429	SCO3286		424.078	327.368	1947.17	1263.82
U-I	430	SCO2079		1980.91	2467.05	4371.37	6523.73
U-I	431	SCO1619		243.828	274.433	524.261	758.582
U-I	432	SCO0500		456.819	566.889	930.003	1488.74
U-I	433	SCO0702		3192.15	3905.28	6612.12	9432.16
U-I	434	SCO5495		1319.77	1575.63	3020.46	3900.16
U-I	435	SCO2235		282.532	343.803	668.502	777.254
U-I	436	SCO5140		1094.44	1404.93	2390.49	3073.68
U-I	437	SCO5723	bldB	909.465	1144.4	1935.07	2654.23
U-I	438	SCO2817		381.281	424.207	877.772	1282.54
U-I	439	SCO2363		359.872	425.356	823.247	1258.82
U-I	440	SCO1982		42.2969	53.2699	107.254	141.167
U-I	441	SCO3080		345.498	329.654	766.04	1164.58
U-I	442	SCO2582		1292.16	1239.5	2982.03	3794.65
U-I	443	SCO2065		763.146	757.351	1710.05	2211.09
U-I	444	SCO5396		6425.57	7232.79	19967	23599.6
U-I	445	SCO4039		1078.9	1242.11	3236.63	3894.66
U-I	446	SCO7197		200.506	270.989	599.613	681.617
U-I	447	SCO4005		70.8405	57.1022	236.006	224.888
U-I	448	SCO7540		156.255	137.211	496.858	485.242
U-I	449	SCO7371		90.0772	77.0401	271.408	296.547
U-I	450	SCO5029		13492.1	11565.5	32785.5	38582.8
U-I	451	SCO7600		20.4054	14.9471	38.916	93.5699
U-I	452	SCO4584		1790.04	1426.62	3568.29	6248.2
U-I	453	SCO6127		77.9779	65.1578	127.423	215.702
U-I	454	SCO0411		136.737	111.539	216.332	384.573
U-I	455	SCO2656		545.345	452.34	1246.76	1358.99
U-I	456	SCO4767		18.8173	16.4822	38.9939	53.1275
U-I	457	SCO0608		1361.13	2295.26	4781.03	17260.7
U-I	458	SCO6995		16.0936	20.3145	57.4657	388.193
U-I	459	SCO5248		67.2838	141.027	212.041	1053.51
U-I	460	SCO7578		12.2163	21.8496	40.959	189.977
U-I	461	SCO4908		247.217	490.631	681.077	3532.76
U-I	462	SCO1030		20.7559	35.6392	87.7502	760.434
U-I	463	SCO7227		8.62359	18.7789	36.456	332.195
U-I	464	SCO2195		151.545	257.514	704.807	3853.21
U-I	465	SCO3656		121.647	262.95	498.119	2572.62
U-I	466	SCO5443	pep1A	49.3504	101.565	200.314	1160.63
U-I	467	SCO2977		59.9786	45.6059	192.029	1199.71
U-I	468	SCO5086	actIII	13.7204	10.3483	33.8402	418.687
U-I	469	SCO7657		4879.77	2291.23	13895.4	64161.6
U-I	470	SCO1374		70.7416	25.6814	176.038	1213.08
U-I	471	SCO1029		85.9003	253.301	192.057	938.493
U-I	472	SCO2527		38.938	146.379	152.533	447.808
U-I	473	SCO1795		246.168	925.312	977.602	3368.14
U-I	474	SCO2786	hexA	87.9228	256.033	281.49	678.463
U-I	475	SCO0537		12.417	33.3439	38.8029	151.116
U-I	476	SCO4963		160.052	413.078	517.311	1331.9
U-I	477	SCO6766		213.849	458.719	770.312	1559.33
U-I	478	SCO4176		199.074	438.812	725.847	2128.3
U-I	479	SCO2655		292.438	563.314	1064.81	3038.46
U-I	480	SCO4440		479.002	2289.35	1273.22	4311.78
U-I	481	SCO4899		48.2807	91.9877	124.319	408.266
U-I	482	SCO1373		156.927	336.115	415.798	1024.43
U-I	483	SCO3293		41.3291	86.2244	104.943	260.406
U-I	484	SCO5881	redZ	693.414	1523.29	1601.09	4473.79
U-I	485	SCO4225		1056.85	1760.53	2514.25	8602.94
U-I	486	SCO4576		161.286	310.402	323.424	1205.56
U-I	487	SCO4895		446.761	753.467	1252.05	4758.26
U-I	488	SCO7500		4.2279	8.04909	12.456	49.7609
U-I	489	SCO0204		100.022	221.886	239.293	1052.16
U-I	490	SCO5273		147.05	314.663	269.168	920.131
U-I	491	SCO3905		110.917	213.827	184.415	675.131
U-I	492	SCO1948		75.2032	165.94	128.342	519.194
U-I	493	SCO4011		203.649	341.841	339.881	1813.42
U-I	494	SCO3082		47.2949	115.72	74.2764	439.989
U-I	495	SCO1025		128.832	203.51	436.595	849.62
U-I	496	SCO6774		270.01	301.627	845.185	1821.5
U-I	497	SCO1571		211.539	236.1	571.891	1442.21
U-I	498	SCO4632		352.971	467.179	1172.74	3059.42
U-I	499	SCO1685		41.0444	67.4505	129.621	358.174
U-I	500	SCO4769		522.362	529.677	2557.92	2999.75
U-I	501	SCO6247		91.9829	165.575	651.613	654.684
U-I	502	SCO4558		73.699	124.171	443.007	579.293
U-I	503	SCO2339		121.662	220.003	676.85	654.271
U-I	504	SCO5275		587.243	1188.43	3564.66	3496
U-I	505	SCO0991		156.037	251.038	984.99	853.479
U-I	506	SCO0705		1770.5	3293.09	6318.15	9930.11
U-I	507	SCO1835		57.4556	111.518	209.122	337.334
U-I	508	SCO2371	aceE	847.734	1555.54	3043.7	5412.43
U-I	509	SCO5473		129.15	213.087	487.246	698.337
U-I	510	SCO6399		81.6544	148.318	406.332	549.598
U-I	511	SCO0305		187.975	354.506	871.947	1305.82
U-I	512	SCO4679		176.978	321.161	708.437	1193.37
U-I	513	SCO6696		499.988	823.673	2297.85	2662.66
U-I	514	SCO4971		82.8739	140.287	391.741	501.545
U-I	515	SCO5014		255.84	437.267	1207	1958.04
U-I	516	SCO1331		141.148	220.767	547.13	1200.29
U-I	517	SCO7328		32.1871	51.3543	130.541	234.249
U-I	518	SCO1230		929.043	2231.72	3225.88	4768.47
U-I	519	SCO0546	pyc	510.916	1269.25	1834.85	2747.48
U-I	520	SCO7653		125.908	340.685	418.752	645.79
U-I	521	SCO4006		206.226	395.137	740.057	853.306
U-I	522	SCO5853		70.0225	133.022	258.203	271.613
U-I	523	SCO6606		590.392	1216.02	2494.74	2356.29
U-I	524	SCO6235		113.86	203.112	329.702	379.318
U-I	525	SCO6207		107.19	197.374	321.387	341.479
U-I	526	SCO3420		1814.59	3745.7	5273.5	5939.45
U-I	527	SCO1644	prcB	3120.86	6005.43	9809.23	11632
U-I	528	SCO3767		10364.8	18079.1	30748	39332
U-I	529	SCO1796		1694.88	2837.54	5645.01	5997.98
U-I	530	SCO5244	prs	1206.84	1989.5	3834.51	3988.27
U-I	531	SCO7806		63.8229	136.813	208.945	244.524
U-I	532	SCO4281		1645.88	3884.52	5137.4	6348.56
U-I	533	SCO5497		82.1728	121.128	390.603	386.898
U-I	534	SCO3051	fadE	1081.95	1768.75	4922.46	4172.5
U-I	535	SCO6909		9.6094	15.7141	44.1402	45.8883
U-I	536	SCO2924		362.445	426.593	1533.3	1531.31
U-I	537	SCO0106		5.93284	8.43162	35.8479	27.8101
U-I	538	SCO2246		61.8004	87.3695	221.663	206.733
U-I	539	SCO3808		489.378	693.345	1891.96	1601.1
U-I	540	SCO6531		3811.58	5543.19	16178.6	11335.9
U-I	541	SCO4854		230.458	329.973	1011.49	751.547
U-I	542	SCO4961		287.913	422.757	1060	1117.25
U-I	543	SCO6517		415.907	625.093	1509.69	1882.12
U-I	544	SCO2813		97.5472	137.211	307.491	479.597
U-I	545	SCO4184	amfC	456.337	643.095	1490.36	1939.01
U-I	546	SCO6630		349.528	502.456	1082.59	1513.29
U-I	547	SCO0242		121.746	156.754	394.102	486.288
U-I	548	SCO2801		108.844	148.72	269.409	406.868
U-I	549	SCO1943		998.254	1299.67	2164.14	4149.38
U-I	550	SCO7290		34.0928	44.4523	80.8576	144.419
U-I	551	SCO0509	glpK	101.742	126.463	214.544	432.366
U-I	552	SCO5863	cutS	426.349	421.633	1039.7	1750.05
U-I	553	SCO0775		43.1	72.0518	114.401	150.57
U-I	554	SCO7265		237.275	377.123	622.621	903.2
U-I	555	SCO0929		601.092	1012.19	1687.52	2494.89
U-I	556	SCO6448		232.678	340.714	628.142	915.207
U-I	557	SCO3538		882.156	1240.98	2017.32	3408.94
U-I	558	SCO0402		337.177	487.498	639.006	1280.64
U-I	559	SCO5533		80.0843	113.436	165.009	398.077
U-I	560	SCO6104		1192.44	1733.52	2630.97	5835.83
U-I	561	SCO1431		106.569	192.007	262.205	475.78
U-I	562	SCO1548		608.212	991.521	1396.5	2635.85
U-I	563	SCO1732		46.4919	84.6977	98.0501	230.106
U-I	564	SCO5862	cutR	266.921	249.909	699.139	1304.29
U-I	565	SCO0300		174.674	209.265	475.913	826.803
U-I	566	SCO5078	actVA3	178.902	203.508	466.008	941.266
U-I	567	SCO0597		43.3846	53.6579	120.078	289.679
U-I	568	SCO1134		118.153	113.839	321.423	724.028
U-I	569	SCO5768		60.2632	95.4246	190.969	309.622
U-I	570	SCO0767		610.024	996.878	1740.82	3550.58
U-I	571	SCO2469		214.349	377.884	591.276	1548.94
U-I	572	SCO6625		161.217	250.248	457.33	1067.82
U-I	573	SCO1289		215.236	308.917	610.638	1546.91
U-I	574	SCO5077	actVA2	159.548	218.837	451.1	1102.87
U-I	575	SCO3048		991.045	1442.6	2425.34	6365.81
U-I	576	SCO3929		634.091	1976.51	2328.97	4203.29
U-I	577	SCO6005		247.717	783.316	929.01	1642.43
U-I	578	SCO7246		83.644	290.849	278.061	567.593
U-I	579	SCO2152		315.309	1000.99	1252.4	2153.67
U-I	580	SCO4218		58.6422	172.066	253.481	400.468
U-I	581	SCO6808		239.699	677.891	698.079	1309.45
U-I	582	SCO2633	sodF	3770.07	11555.1	11527.8	23123.3
U-I	583	SCO5046	wblI	191.721	608.241	740.437	680.389
U-I	584	SCO6080		28.7113	101.162	102.638	131.615
U-I	585	SCO6485		21.1575	83.1631	71.9294	96.4677
U-I	586	SCO4114		901.692	2597.81	2428.64	4542.22
U-I	587	SCO1262		752.074	1869.13	2092.9	3681.61
U-I	588	SCO6979		323.507	829.723	752.384	1461.1
U-I	589	SCO6156		82.9069	241.825	182.908	402.468
U-I	590	SCO4545		766.855	1150.91	5547.46	2618.83
U-I	591	SCO4979		341.42	772.765	1794.38	1058.29
U-I	592	SCO0910		232.145	517.02	1251.95	757.067
U-I	593	SCO0718		9.49254	21.0815	49.3996	33.0441
U-I	594	SCO4580		671.504	1449.04	2856.02	2006.35
U-I	595	SCO7481		1018.71	1837.92	5330.58	3380.57
U-I	596	SCO4295	scoF4	1386.6	6056.24	6620.61	7004.26
U-I	597	SCO1426		331.439	1492.35	1328.88	1982.26
U-I	598	SCO2426		61.8004	278.583	255.277	377.641
U-I	599	SCO6197		795.195	4668.01	4854.48	4398.54
U-I	600	SCO2827		72.914	347.942	219.075	401.303
U-I	601	SCO1648	arc	2551.24	8465.56	13453.4	40275.3
U-I	602	SCO6821		9.92701	36.7942	61.5516	190.893
U-I	603	SCO6433		11.3473	62.0886	33.6919	301.45
U-I	604	SCO6195		202.681	1701.33	752.003	3711.61
U-I	605	SCO6196		200.443	1188.31	709.531	3310.73
U-I	606	SCO1541		60.3321	193.529	194.892	1692.02
U-I	607	SCO5028		458.381	1569.75	1798.41	12388.8
U-I	608	SCO1534		37.3349	141.797	131.699	1613.26
U-I	609	SCO6429		22.377	115.353	114.041	726.653
U-I	610	SCO2520		136.32	369.021	824.88	4044.62
U-I	611	SCO1163		70.6757	228.442	1089.64	1621.23
U-I	612	SCO4399		100.723	379.001	833.116	2651.77
U-I	613	SCO2008		656.451	3717.23	7195.92	23814.7
U-I	614	SCO3579		251.78	1102.52	4816.49	5953.44
U-I	615	SCO5004		56.1192	274.359	1030.09	1333.69
U-I	616	SCO6198		310.785	2213.22	5723.09	4916.86
U-I	617	SCO0958		46.4259	210.762	330.577	434.49
U-I	618	SCO6199		226.227	1163.18	3252.03	1909.87
U-I	619	SCO0592		45.3233	568.239	570.372	645.551
U-I	620	SCO0121		4.86313	7.28253	83.5159	49.1782
U-I	621	SCO2311		159.297	206.203	1599.77	1571.81
U-I	622	SCO5799		32.0703	29.1301	399.34	325.154
U-I	623	SCO0973		238.024	177.84	2570.08	3266.69
U-I	624	SCO5803	lexA	1206.95	1074	8838.09	8833.32
U-I	625	SCO3406		336.344	377.934	2407.39	2154.03
U-I	626	SCO5654		17.4809	21.0766	121.902	81.9124
U-I	627	SCO6908		37.7185	34.8731	220.037	577.81
U-I	628	SCO7190		14.5894	14.5665	52.3546	243.242
U-I	629	SCO4412		218.224	182.422	1532.13	4029.94
U-I	630	SCO0943		115.996	147.924	717.42	2718.99
U-I	631	SCO7763		26.0535	35.2621	157.757	412.862
U-I	632	SCO5629		86.5505	115.748	614.004	1761.85
U-I	633	SCO6828		214.981	279.006	1604.89	3597.16
U-I	634	SCO6629		103.63	116.51	672.115	879.518
U-I	635	SCO5075	ORF4	62.2678	52.8909	354.216	592.877
U-I	636	SCO0379	katA	1511.95	1494.02	10381.1	17838.1
U-I	637	SCO1172		34.2756	36.7887	243.874	431.863
U-I	638	SCO4409		266.387	330.757	1794.76	3231.39
U-I	639	SCO6950		195.88	292.414	1088.22	2233.35
U-I	640	SCO1504		134.079	196.26	884.537	1406.17
U-I	641	SCO0955		26.1374	34.8701	159.403	312.991
U-I	642	SCO4883		537.338	743.848	2824.68	6667.88
U-I	643	SCO4425	afsR2	459.93	610.128	2128.87	4491.72
U-I	644	SCO3998		262.876	647.309	2294.21	1366
U-I	645	SCO4070		312.265	1009.76	2745.77	2035.01
U-I	646	SCO7698		29.4964	65.1389	234.69	194.027
U-I	647	SCO3926	ssgA	81.4866	129.913	953.295	630.196
U-I	648	SCO4300		81.8222	211.913	375.03	496.004
U-I	649	SCO1645		1248.39	2952.4	5643.72	8388.52
U-I	650	SCO7266		83.0417	184.338	475.971	526.034
U-I	651	SCO5123		624.956	1844.88	3426.04	3525.48
U-I	652	SCO5975	arcA2	129.719	465.205	719.194	1168.89
U-I	653	SCO4034		1656.28	5367.27	10398.7	13187.5
U-I	654	SCO3009		1618.11	4818.78	8500.02	10237.6
U-I	655	SCO5581		127.478	387.075	752.749	782.011
U-I	656	SCO1970		25.2685	53.263	160.323	234.549
U-I	657	SCO1646		557.366	1552.05	3287.12	5361.15
U-I	658	SCO5952		459.175	1217.54	2715.37	4265.62
U-I	659	SCO2993		22.1103	40.2439	151.628	298.118
U-I	660	SCO3195		323.073	478.709	2458.34	3985.21
U-I	661	SCO1480		2881.97	7755.42	23993.6	28597.1
U-I	662	SCO5100		201.21	649.971	2066.8	1836.79
U-I	663	SCO2879	cvnA12	285.202	603.672	3188.93	2790.82
U-I	664	SCO2880	cvnB12	129.516	279.391	1276.74	1172.97
U-I	665	SCO2250		77.025	148.314	782.02	1030.63
U-I	666	SCO3663		709.762	1720.59	7017.6	9006.98
U-I	667	SCO7193		57.974	83.1646	840.156	270.233
U-I	668	SCO1993		114.042	146.794	1631.85	693.484
U-I	669	SCO3814		271.766	314.283	3352.2	1379.97
U-I	670	SCO6265	scbR	478.951	628.927	5645.9	1825.01
U-I	671	SCO4544		224.324	405.105	2277.12	835.21
U-I	672	SCO6289		46.5758	86.6025	1643.21	183.868
U-I	673	SCO2113	bfr	115.028	160.591	3589.35	594.543
U-I	674	SCO6266	scbA	66.1122	195.446	2010.42	568.743
U-I	675	SCO7470	paaI	21.7418	65.1468	488.57	62.4487
U-I	676	SCO5642		174.455	259.074	1537.63	2843.33
U-I	677	SCO6129		55.7837	85.4613	513.919	1048.41
U-I	678	SCO3365		83.4433	157.883	1040.98	1914.14
U-I	679	SCO4678		191.619	392.041	2331.6	2999.46
U-I	680	SCO5012		56.3859	135.293	540.371	1090.83
U-I	681	SCO6906		153.55	415.764	1311.49	2729.2
U-I	682	SCO5995		115.313	296.651	1787.55	3156.74
U-I	683	SCO3169		19.92	50.9732	324.554	520.339
U-I	684	SCO2719		18.6165	16.0952	165.914	628.406
U-I	685	SCO2819		238.581	251.462	1767.18	5632.4
U-I	686	SCO5087	actIORF1	15.4583	18.3954	117.01	393.404
U-I	687	SCO0774		13.6036	14.9466	99.1032	468.279
U-I	688	SCO5444	glgP	333.189	556.092	3343.38	21751.6
U-I	689	SCO5442		42.264	98.4804	329.561	1660.93
U-I	690	SCO4570	nuoI	40.1425	84.3167	244.178	2254.85
U-I	691	SCO3230	cdaPSI	303.102	435.765	7043.22	8768.71
U-I	692	SCO3215		26.0206	34.8756	763.884	990.794
U-I	693	SCO2560		117	155.617	1837.74	7036.53
U-I	694	SCO4920		1064.56	1289.61	13792.8	29911.8
U-I	695	SCO7717		36.0974	42.1645	573.093	876.159
U-I	696	SCO3217	cdaR	230.557	770.669	3844.73	11158.9
U-I	697	SCO2513		69.8726	216.503	1332.24	2953.5
U-I	698	SCO1839		208.515	662.177	2718.77	9970.36
U-I	699	SCO1375		88.5551	208.87	1172.19	5393.83
U-I	700	SCO3134		137.004	282.467	1875.3	6604.71
U-I	701	SCO7253		95.3239	182.036	1440.42	4346.99
U-I	702	SCO3328		174.707	1005.85	1445.3	10310.3
U-I	703	SCO2954		45.557	86.6089	314.786	5324.21
U-I	704	SCO2718		2.92447	4.98137	131.883	485.529
U-I	705	SCO4793		93.0347	82.4144	2543.72	8122.72
U-I	706	SCO6286		66.0283	75.4986	3065.56	4170.2
U-I	707	SCO0588	cvnA11	73.2646	134.522	4585.95	5146.24
U-I	708	SCO4335		7.03551	17.6278	316.737	547.59
U-I	709	SCO3218		46.9263	121.114	2413.57	2912.45
U-I	710	SCO4002		12.2492	25.6729	345.643	460.703
U-I	711	SCO3324		423.08	933.679	12344.4	10198.8
U-I	712	SCO5511		398.378	1000.37	10831.3	17900.9
U-I	713	SCO6323		26.1704	35.6441	1351.49	1268.25
U-I	714	SCO1674		165.682	251.421	7969.25	4373.15
U-I	715	SCO6393		46.6087	103.479	2309.43	1950.42
U-I	716	SCO1474		23.4467	40.6285	1428.09	938.592
U-I	717	SCO4347		26.9734	66.6735	1149.8	754.869
U-I	718	SCO2192		29.3795	96.5984	1270.49	1028.97
U-I	719	SCO5137		44.1697	88.9225	3235.55	1198.29
U-I	720	SCO4080		90.7275	229.162	2919.23	1464.96
U-I	721	SCO2976		19.6862	20.696	165.109	2878.63
U-I	722	SCO2217		132.842	126.105	490.794	39587.8
U-I	723	SCO0644		35.9806	58.2578	328.655	13499.8
U-I	724	SCO6647		20.7559	13.0329	21.7661	1298.89
U-I	725	SCO5583		201.027	405.77	171.917	23856.3
U-I	726	SCO2471		2.80761	9.19867	1.5906	441.595
U-I	727	SCO1113		171.198	318.074	266.856	4356.44
U-I	728	SCO2953		176.529	408.159	440.059	4988.89
U-I	729	SCO4799		18.5836	30.6583	31.1966	1262.7
U-I	730	SCO5585	glnD	75.368	139.476	119.894	7425.37
U-I	731	SCO6280		143.02	287.056	14409	11573.6
U-I	732	SCO1675		331.214	827.045	38909.4	27591
U-I	733	SCO3249		13.7534	40.2385	898.623	1487.69
U-I	734	SCO3236		17.43	57.1067	2187.86	3323.51
U-I	735	SCO5174		49.3984	179.366	7581.57	6657.15
U-I	736	SCO1800		76.7733	294.344	18967	8671.55
U-I	737	SCO2302		38.3357	162.504	8017.23	6491.27
U-I	738	SCO0381		32.8553	91.2132	1464.72	5220.61
U-I	739	SCO5250	gtr	141.067	539.231	5815.97	1413.69
U-I	740	SCO4239		80.1173	310.045	3567.65	1424.11
U-I	741	SCO5249		124.185	749.188	12913.2	2053.31
U-I	742	SCO4772		95.7254	211.945	6718.56	4995.48
U-I	743	SCO4768		177.53	603.654	9478.31	12650.2
U-I	744	SCO1241		47.3279	159.428	2579.57	2747.79
U-I	745	SCO6708		2.05552	13.029	258.056	194.395
U-I	746	SCO2878		125.671	1611.51	6513.65	11834.5
U-I	747	SCO4873		62.9031	678.764	4800.03	6103.85
U-I	748	SCO5882	redV	8.85731	107.293	782.065	1035.04
U-I	749	SCO1293		164.579	1025.89	7761.29	18260.5
U-I	750	SCO7252		140.129	788.661	5853.68	16382.5
U-I	751	SCO6145		33.6404	250.136	1155.09	7919.12
U-I	752	SCO1048		13.9542	101.918	548.869	3343.75
U-I	753	SCO5878	redX	224.306	1185.61	6984.78	12690.2
U-I	754	SCO5582		171.914	1048.12	6173.41	11648.3
U-I	755	SCO5877	redD	148.267	1049.15	5389.54	9762.07
U-I	756	SCO1565		98.7158	2509.34	4045.59	8522.09
U-I	757	SCO4562	nuoA	11.6649	221.076	270.293	1337.19
U-I	758	SCO0930		9.72626	25.2988	206.979	14481.8
U-I	759	SCO0374		12.3331	22.9972	452.585	3830.4
U-I	760	SCO4874		44.3195	2379.41	2837.47	5822.02
U-I	761	SCO4227		224.908	4483.5	1925.09	5882.22
U-I	762	SCO4226		81.3877	1685.59	698.346	2700.02
U-I	763	SCO4228		433.124	11591.5	3961.68	10549.6
U-I	764	SCO6271	accA1	5.3815	6.89702	1406.71	107.834
U-I	765	SCO6272		48.1129	108.809	21369.5	223.18
U-I	766	SCO6276		156.504	302.693	126616	25750.8
U-I	767	SCO6282		918.068	1425.87	387974	178944
U-I	768	SCO6275		116.847	265.121	99099.8	9282.03
U-I	769	SCO6284		146.511	241.796	45142.1	8530.76
U-I	770	SCO6281		39.8069	96.1847	12428.3	3916.89
U-I	771	SCO7192		10.4783	29.5087	1694.43	451.845
U-I	772	SCO4175		5.06389	156.722	1501.49	26495.2
U-I	773	SCO5887	redQ	14.2718	478.557	2975.24	4311.26
U-I	774	SCO5888	redP	31.3182	775.522	4275.58	5378.49
U-I	775	SCO1627	cvnD9	12.8844	45.2233	3399.02	7377.34
U-I	776	SCO1626		70.8914	174.009	13009	23924.3
U-I	777	SCO3323		39.774	261.383	7322.67	10451.5
U-I	778	SCO0685		14.071	101.177	2327.04	4543.76
U-I	779	SCO1968		120.422	798.771	12821.9	35799.8
U-I	780	SCO2519		46.9443	183.183	47111.8	57558.3
U-II	781	SCO7471	paaA	176.61	269.813	1619.41	177.445
U-II	782	SCO3833		309.856	320.791	889.376	139.612
U-II	783	SCO3190		559.194	727.838	1975.75	459.307
U-II	784	SCO3834		561.99	604.402	1895.91	394.49
U-II	785	SCO2093		2042.48	2098.86	3990.44	1254.33
U-II	786	SCO5264		537.872	503.217	1033.1	366.214
U-II	787	SCO5265		538.438	546.108	1233.2	413.779
U-II	788	SCO3608		1490.51	2056.41	2784.29	1029.3
U-II	789	SCO4481		581.4	730.483	1149.54	368.111
U-II	790	SCO0600	sig8	2388.5	2681.77	3490.88	1734.7
U-II	791	SCO7086		113.272	131.834	182.506	86.6988
U-II	792	SCO4546		1246.56	1203.11	1916.43	923.421
U-II	793	SCO0231		396.206	355.302	698.297	230.376
U-II	794	SCO0885	trxA3	595.393	445.412	1172.24	481.642
U-II	795	SCO6122		45.4731	30.6627	97.166	37.073
U-II	796	SCO2774	acdH2	674.543	729.388	1246.09	330.547
U-II	797	SCO6219		2165.99	3739.8	3603.78	774.554
U-II	798	SCO2920		6073.31	25415.6	9849.96	2606.15
U-II	799	SCO1411		162.071	618.932	233.178	39.5629
U-II	800	SCO3839		1370.78	1238.75	718.289	539.783
U-II	801	SCO2122		1394.9	1286.35	717.179	535.249
U-II	802	SCO5743	thyX	2672.37	2288.94	1404.1	1077
U-II	803	SCO1509		1777.19	1574.89	897.868	744.787
U-II	804	SCO3308		1205.84	1071.24	687.313	515.949
U-II	805	SCO5835		460.778	396.695	259.589	198.81
U-II	806	SCO4009		9742.65	7925.84	5378.75	4024.04
U-II	807	SCO7347		328.206	263.304	171.033	137.977
U-II	808	SCO5841	ptsH	2691.46	2079.49	1466.83	1094.08
U-II	809	SCO3892	sigT	1055.64	818.701	568.062	464.064
U-II	810	SCO5547	gltX	6182.82	4997.04	3377.61	2716.4
U-II	811	SCO5181		2135.39	1636.27	1186.72	756.5
U-II	812	SCO1531	thrS	8324.47	6603.31	4723.65	3025.87
U-II	813	SCO0846		768.054	665.005	403.673	284.927
U-II	814	SCO4292		343.598	304.314	201.098	122.818
U-II	815	SCO3344		2420.03	2280.1	1426.14	950.542
U-II	816	SCO6071	cprB	553.141	526.214	333.087	225.826
U-II	817	SCO4487	pkaG	845.085	840.878	520.131	313.046
U-II	818	SCO4013		5965.73	6262.87	3310.09	2426.26
U-II	819	SCO3028	manB	1240.39	1232.68	797.612	522.619
U-II	820	SCO1215		1395.28	1426.54	921.006	560.373
U-II	821	SCO5146		411.394	382.891	269.337	156.972
U-II	822	SCO1921		10479.7	7498.12	5611.69	4011.42
U-II	823	SCO1769		890.207	646.995	478.663	336.87
U-II	824	SCO4462		634.433	440.783	336.155	223.042
U-II	825	SCO4330		1557.45	1072.79	902.335	526.513
U-II	826	SCO2600		5851.73	4307.15	3440.8	2328.04
U-II	827	SCO1551		2224.73	1581.81	1239.83	911.099
U-II	828	SCO3942		54.7649	38.7118	30.5459	21.3098
U-II	829	SCO4331		2666.88	2079.29	1666.93	974.109
U-II	830	SCO4833		949.266	749.735	593.488	332.685
U-II	831	SCO2555	hrcA	6043.24	4453.73	3727.57	2190.57
U-II	832	SCO5528		293.657	237.267	185.114	117.155
U-II	833	SCO3275		218.727	162.528	137.001	87.9437
U-II	834	SCO4438		4704.19	4017.58	2944.25	1857.4
U-II	835	SCO1152		2874.79	2293.99	1642.53	1177.64
U-II	836	SCO3367		634.202	521.213	365.741	258.499
U-II	837	SCO6159		979.062	699.937	547.333	421.442
U-II	838	SCO2554	dnaJ2	5641.47	4397.89	3708.33	2372.69
U-II	839	SCO4497		1659.06	1296.27	1074.1	703.362
U-II	840	SCO1387		1445.41	1160.98	901.842	652.266
U-II	841	SCO0336		53.6952	42.1621	32.3627	24.0143
U-II	842	SCO2620	tig	52621.9	36791.5	36657.9	22366.2
U-II	843	SCO4723	adk	10074.9	6903.83	7196.46	4038.2
U-II	844	SCO2815		253.916	177.089	166.211	106.003
U-II	845	SCO3095		1413.62	1056.35	982.754	553.446
U-II	846	SCO4747		465.794	331.939	254.322	213.718
U-II	847	SCO1904		762.528	601.033	411.95	368.1
U-II	848	SCO3820		5224.7	3795.31	3636.38	2503.28
U-II	849	SCO2577		2188.41	1584.49	1342.52	1048.45
U-II	850	SCO1920		4139.26	3092.68	2604.7	2009.52
U-II	851	SCO0430		194.543	144.497	120.905	95.5326
U-II	852	SCO4771		5709.31	3979.45	3795.13	2545.4
U-II	853	SCO3150		461.817	299.334	281.009	217.924
U-II	854	SCO4507		1017.92	899.971	606.699	506.602
U-II	855	SCO2942		2437.1	2144.22	1504.33	1216.82
U-II	856	SCO2581		199.089	178.991	110.265	98.6689
U-II	857	SCO4752	gcp	1519.24	1407.38	898.774	751.812
U-II	858	SCO1820		455.046	387.894	249.133	220.314
U-II	859	SCO1111		112.286	94.6793	63.6371	52.7991
U-II	860	SCO3795	aspS	9645.94	8553.82	6327.97	4248.98
U-II	861	SCO2121		1243.71	1145.27	761.914	524.373
U-II	862	SCO5663		1674.44	1540.94	1039.75	779.847
U-II	863	SCO3183		322.689	256.424	233.185	160.066
U-II	864	SCO6218		676.059	555.368	475.737	333.988
U-II	865	SCO4465		70.391	54.04	53.0757	34.9328
U-II	866	SCO1074		4055.83	3299.67	3398.89	1968.92
U-II	867	SCO4524		1685.5	1376.84	1410.69	835.904
U-II	868	SCO2076	ileS	7248.18	5596.25	5037.81	3150.19
U-II	869	SCO2013		2616.03	2077.11	1829.67	1158.76
U-II	870	SCO0460		334.855	277.911	230.632	149.224
U-II	871	SCO2917		1005.7	762.024	663.686	468.872
U-II	872	SCO2950	hup	29631.8	23186.2	20391.7	14069.6
U-II	873	SCO3893		5270.74	4446.64	3501.08	2593.1
U-II	874	SCO5967		1021.33	852.393	673.365	472.567
U-II	875	SCO2695		264.569	236.873	200.172	128.85
U-II	876	SCO6342		329.24	334.59	235.964	159.502
U-II	877	SCO4161		858.275	886.147	681.691	397.915
U-II	878	SCO3408		461.919	512.078	381.914	210.216
U-II	879	SCO1406		773.522	753.992	652.509	368.394
U-II	880	SCO5068		131.289	131.099	87.2126	56.5154
U-II	881	SCO1667		237.278	231.873	175.932	104.194
U-II	882	SCO5141	folP	328.49	315.815	216.693	151.076
U-II	883	SCO7027		48.4305	49.0596	29.2241	23.1985
U-II	884	SCO1566		1089.39	1290.86	723.484	565.21
U-II	885	SCO4341		79.8146	91.2147	50.8066	35.1658
U-II	886	SCO5735		2517.57	2795.32	1850.68	1022.92
U-II	887	SCO5259	atrB	1404.12	1559.28	1009.22	551.263
U-II	888	SCO1946	pgk	8659.64	9357.91	6587.85	3233.03
U-II	889	SCO7102		1633.25	1636.27	1229.62	680.413
U-II	890	SCO1026		994.023	855.039	681.515	411.792
U-II	891	SCO4041	upp	2833.42	2493.17	1929.39	1182.89
U-II	892	SCO5498	gatC	2661.43	2248.35	1889.23	1070.38
U-II	893	SCO3802		724.951	622.441	507.536	276.424
U-II	894	SCO7626		340.233	278.637	236.084	138.213
U-II	895	SCO4548		3875.98	3325.3	2739.34	1415.28
U-II	896	SCO5290	cvnB5	1603.01	1356.87	1110.07	545.728
U-II	897	SCO1073		1706.19	1512.9	1128.04	638.339
U-II	898	SCO4494		3070.37	3270.82	1600.04	1143.34
U-II	899	SCO7173		2927.24	3293.37	1664.91	1060.95
U-II	900	SCO5721		2204.71	2505.08	1225.7	790.323
U-II	901	SCO5876	trkA	1505.84	1586.02	803.344	415.996
U-II	902	SCO1947	gap1	31985.6	37569.9	24122.2	10558.8
U-II	903	SCO2116		4715.99	6400.66	3139.43	1687.93
U-II	904	SCO4822		5473.3	6969.57	3908.54	1980.24
U-II	905	SCO3941		2423.59	2904.35	1739.13	903.955
U-II	906	SCO4599	nuoA2	329.692	400.514	196.673	119.2
U-II	907	SCO1649		668.562	865.361	385.167	213.371
U-II	908	SCO5991		384.774	478.724	223.945	155.629
U-II	909	SCO2916	clpS	1023.12	1287.36	616.203	521.374
U-II	910	SCO3649	fba	13183.7	10007.2	10542	5503.64
U-II	911	SCO5625	tsf	25940.9	18450.9	21257.6	8090.84
U-II	912	SCO1505	rpsD	39086.5	24843.7	30648	13228
U-II	913	SCO5289	cvnA5	7237.41	5381.44	4840.87	2443.25
U-II	914	SCO3912		584.726	474.488	369.387	187.137
U-II	915	SCO2179		8993.94	7604.62	5912.93	2827.34
U-II	916	SCO2612	ndk	2302.9	1703.78	1410.69	646.394
U-II	917	SCO4508		4948.43	4182.04	2949.1	1396.03
U-II	918	SCO0263		141.699	117.673	86.8029	42.4051
U-II	919	SCO1151		1267.03	1088.65	982.472	314.043
U-II	920	SCO5972		400.113	323.127	377.609	167.697
U-II	921	SCO6565		1425.57	1055.77	1398.63	552.707
U-II	922	SCO0996		1658.35	1363.83	1706.84	597.215
U-II	923	SCO4543		1221.16	1048.32	1019.94	492.788
U-II	924	SCO1491	efp	10361	8709.62	9291.76	3601.58
U-II	925	SCO4480		129.132	100.801	118.897	41.4145
U-II	926	SCO2389	acpP	11943	10887.5	13554.5	3928.65
U-II	927	SCO7588		529.949	479.888	537.788	147.24
U-II	928	SCO2736	gltA	19299.6	20783.2	10343.4	13811.4
U-II	929	SCO1842		926.67	1221.12	495.466	552.137
U-II	930	SCO2628		406.678	695.616	247.606	219.54
U-II	931	SCO2951		4661.42	6985.53	3106.32	2521.19
U-II	932	SCO1399	cvnD4	762.447	846.272	436.63	420.295
U-II	933	SCO4387		409.258	584.797	278.499	230.533
U-II	934	SCO4541		1404.37	1308.89	715.477	648.009
U-II	935	SCO2797		153.229	192.788	74.6935	74.1433
U-II	936	SCO0681		5756.71	8378.25	2601.16	3049
U-II	937	SCO4519		104.634	132.609	48.0425	59.2384
U-II	938	SCO3897		3971.13	4235	1703.89	2549.17
U-II	939	SCO2199		548.068	644.632	200.405	282.884
U-II	940	SCO5504		2196.74	2271.36	878.326	903.131
U-II	941	SCO6009		5377.64	15505.5	5592.77	2180.09
U-II	942	SCO3657		1879.88	4416.29	1778.92	565.789
U-II	943	SCO3923		158.446	280.903	144.502	59.4344
U-II	944	SCO7018		735.639	992.625	572.465	298.764
U-II	945	SCO2458		731.016	905.785	534.58	317.054
U-II	946	SCO5850		256.526	370.251	170.58	118.323
U-II	947	SCO2992		373.766	567.537	306.415	149.187
U-II	948	SCO3778		45.8417	85.4881	17.1852	16.5419
U-II	949	SCO5718		1101.06	1592.88	1711.66	697.834
U-II	950	SCO1871		1032.28	1636.18	1380.06	612.086
U-II	951	SCO2439		624.021	985.74	904.781	365.377
U-II	952	SCO2440		644.591	1019.06	1035.94	376.979
U-II	953	SCO2619	clpP	9092.96	13371.8	11835.2	6134.31
U-II	954	SCO2548		710.481	1091.18	936.515	516.185
U-II	955	SCO5657		3134.91	4284	4141.25	1922.16
U-II	956	SCO0026		170.962	362.199	224.639	100.592
U-II	957	SCO0769		345.923	670.323	368.412	199.843
U-II	958	SCO3563	acsA	3358.77	8945.6	4042.71	1849.83
U-II	959	SCO2457		342.891	526.67	348.505	207.12
U-II	960	SCO1169	xylA	752.185	1195.71	659.5	433.77
U-II	961	SCO1149		167.803	289.334	145.477	102.851
U-II	962	SCO1315		283.17	423.901	251.071	142.435
U-II	963	SCO4325	cspB	946.713	1344.14	856.26	510.501
U-II	964	SCO5464		2528.94	3724.59	2635.67	1636.25
U-II	965	SCO1546		842.759	1170.87	835.97	567.21
U-II	966	SCO1395		429.774	605.928	400.866	260.465
U-II	967	SCO1798		1894.42	2659.35	1554.7	1189.2
U-II	968	SCO5025		276.213	357.95	234.444	171.684
U-II	969	SCO4125		195.963	261.751	163.921	119.997
U-II	970	SCO4178		1446.03	1830.05	1186.34	889.013
U-II	971	SCO1425		229.037	317.359	209.207	146.793
U-II	972	SCO4194		126.927	172.088	112.775	83.0593
U-II	973	SCO7582		312.646	472.178	264.092	211.014
U-II	974	SCO1511		4662.28	5931.78	5083.81	2724.23
U-II	975	SCO0506	nadE	1426.45	1829.02	1522.14	877.946
U-II	976	SCO1510		1465.69	1947.44	1639.19	963.874
U-II	977	SCO6537		486.532	685.65	527.385	283.586
U-II	978	SCO1038		214.463	326.533	254.393	132.841
U-II	979	SCO4037		558.673	664.23	749.564	311.574
U-II	980	SCO5044	fumB	3677.93	4119.8	4054.69	2059.01
U-II	981	SCO7041		253.686	259.864	322.327	140.817
U-II	982	SCO5260	atrA	1227.93	1468.03	1031.43	690.502
U-II	983	SCO2887		384.076	467.984	298.546	226.814
U-II	984	SCO3226	absA2	921.334	1105.38	862.415	477.804
U-II	985	SCO4410		230.943	293.213	195.132	112.777
U-II	986	SCO5293		4631.39	5673.42	4602.29	2515.1
U-II	987	SCO0246		1932.51	2198.39	1889.93	977.775
U-II	988	SCO2261		237.961	257.563	232.436	119.743
U-II	989	SCO4812		1436.66	1548.47	1367.99	746.278
U-II	990	SCO3817	bkdA1	3523.9	4312.41	3532.83	1729.61
U-II	991	SCO3816	bkdB1	3813.1	3775.15	3632.54	1544.75
U-II	992	SCO3868		263.262	252.956	247.96	105.362
U-II	993	SCO4397		850.586	848.948	877.998	327.546
U-II	994	SCO5292	cvnD5	1611.59	1652.35	1543.88	778.992
U-II	995	SCO2493		456.085	456.113	477.463	202.235
U-II	996	SCO1147		309.317	305.092	321.543	149.518
U-II	997	SCO1701		50.7707	55.1851	58.8301	23.4898
U-II	998	SCO4260		1553.71	2049.38	1374.13	663.143
U-II	999	SCO4222		167.201	243.765	145.223	73.9314
U-II	1000	SCO4169		31.6688	40.6319	27.4073	13.6997
U-II	1001	SCO6862		245.479	303.206	229.078	104.173
U-II	1002	SCO5778		220.842	346.451	218.884	108.628
U-II	1003	SCO4492		1184.36	1189.74	386.339	198.093
U-II	1004	SCO1773		2858.88	5501.71	603.405	536.128
U-II	1005	SCO3470	IS470	329.389	380.919	129.586	107.659
U-II	1006	SCO4157		275.092	352.566	79.9881	100.629
U-II	1007	SCO1710		1524.78	6999.94	582.087	341.468
U-II	1008	SCO1709		998.7	3592.92	358.685	239.226
U-II	1009	SCO1118		1365.08	1322.57	1651.03	165.229
U-II	1010	SCO6564	fabH2	703.862	610.362	1309.64	121.828
U-II	1011	SCO2637		3897.88	7731.22	4845.87	726.065
U-II	1012	SCO5777	gluA	5744.64	11627.9	7828.89	1151.63
U-II	1013	SCO2914		1576.4	4175.31	2298	184.825
U-II	1014	SCO3135		66.7474	102.333	59.1694	23.1587
U-II	1015	SCO4846		222.086	343.371	237.534	69.5927
U-II	1016	SCO4955		2281.94	3757.28	1862.91	572.987
U-II	1017	SCO2591		8414.82	12541.4	6717.39	1294.75
U-II	1018	SCO6045		1564.13	4342.64	860.92	365.782
U-II	1019	SCO4313		703.623	367.223	313.173	207.006
U-II	1020	SCO4815		149.552	75.5139	61.9334	43.8646
U-II	1021	SCO5703		2875.45	1750.14	1197.78	875.311
U-II	1022	SCO2319		502.799	256.427	178.385	138.637
U-II	1023	SCO2460		287.071	157.166	99.4498	76.2862
U-II	1024	SCO2347		562.616	312.767	185.15	158.122
U-II	1025	SCO3117		437.499	237.636	138.677	122.68
U-II	1026	SCO6178		1171.33	679.643	355.446	386.435
U-II	1027	SCO3749		147.967	73.5879	43.5322	49.4112
U-II	1028	SCO4813	purN	1723.71	813.805	578.303	458.134
U-II	1029	SCO3320		4675.36	2233.35	1403.88	1052.26
U-II	1030	SCO4028		1724.47	985.139	580.8	383.246
U-II	1031	SCO5366	atpI	6517.6	4006.02	2131.23	1588.58
U-II	1032	SCO3186		1580.62	995.381	468.328	330.502
U-II	1033	SCO4591		384.325	252.569	104.526	82.6514
U-II	1034	SCO4188		396.556	259.484	118.756	114.411
U-II	1035	SCO2565		194.091	125.717	46.1831	53.7898
U-II	1036	SCO1867		12228.8	10245.2	3726.2	3512.83
U-II	1037	SCO1866	ectC	7938.23	6316.67	2236.87	2386.15
U-II	1038	SCO4474		3488.65	2630.64	1155.67	1062.25
U-II	1039	SCO3869		6030.95	3856.43	2129.47	1868.49
U-II	1040	SCO6591		2378.58	2282.97	761.771	887.577
U-II	1041	SCO0582		419.553	387.115	157.615	148.758
U-II	1042	SCO2136		6944.17	6743.28	2758.85	2414.63
U-II	1043	SCO4919		6155.68	5320.07	2162.27	1494.03
U-II	1044	SCO4482		248.106	203.134	79.3448	65.426
U-II	1045	SCO4740	glmS1	1285.94	836.37	412.417	482.439
U-II	1046	SCO6660		2055.85	1227.31	695.53	780.255
U-II	1047	SCO0748		162.257	94.2943	67.914	78.6623
U-II	1048	SCO1044		33.2059	19.9334	11.7349	12.7276
U-II	1049	SCO5540	cvnA2	11908.2	6712.64	4020.51	5388.66
U-II	1050	SCO5239		972.979	850.481	454.028	390.209
U-II	1051	SCO1301		725.181	625.896	341.238	296.118
U-II	1052	SCO0727		255.624	231.901	115.504	110.538
U-II	1053	SCO4533		509.763	443.459	218.778	202.217
U-II	1054	SCO3765		4123.58	3680.35	1637.78	1658.24
U-II	1055	SCO3724		1479.48	1217.44	588.523	697.283
U-II	1056	SCO4077		3863.33	2816.1	1396.23	1718.34
U-II	1057	SCO4866		310.938	242.597	109.524	135.681
U-II	1058	SCO2539	era	3110.05	2252.57	1555.76	1025.47
U-II	1059	SCO1658	gylR	439.186	327.28	196.46	144.189
U-II	1060	SCO4099		129.968	93.9004	62.6898	47.9888
U-II	1061	SCO5397		9933.57	7203.56	4712.32	3808.7
U-II	1062	SCO4182		116.065	83.5596	53.111	43.1256
U-II	1063	SCO2614	fpgS	3405.31	2394.71	1374.67	1060.42
U-II	1064	SCO5858		996.333	682.307	435.534	416.603
U-II	1065	SCO5557a		145.226	98.1147	63.1069	56.2611
U-II	1066	SCO5409		1923.55	1425.12	823.937	788.667
U-II	1067	SCO3486		555.341	407.811	288.7	226.684
U-II	1068	SCO6169		1390.85	784.251	791.235	542.92
U-II	1069	SCO3065		149.301	80.8788	79.43	55.8532
U-II	1070	SCO5678		678.453	394.8	347.388	258.383
U-II	1071	SCO3147		2700.5	1567.07	1454.71	1059.99
U-II	1072	SCO3879	dnaA	2325.24	1407.96	1032.28	921.978
U-II	1073	SCO3970		12397.8	7877.78	6122.27	3970.98
U-II	1074	SCO4785	guaA	9049.49	5502.46	4966.37	3224.77
U-II	1075	SCO7060		459.996	271.381	244.736	166.683
U-II	1076	SCO5754		841.675	535.099	451.511	281.523
U-II	1077	SCO4475		3157.67	1621.35	1378.8	1489.81
U-II	1078	SCO3911	dnaB	1223.58	691.115	532.064	573.959
U-II	1079	SCO3384		667.807	373.761	333.426	368.465
U-II	1080	SCO2351		584.741	297.095	248.779	209.146
U-II	1081	SCO0872		2171.06	1065.22	816.564	795.136
U-II	1082	SCO5360	prfA	3603.7	1498.52	1825.3	1243.5
U-II	1083	SCO3731	scoF1	23261.8	9424.42	11559.7	9659.58
U-II	1084	SCO2652		492.614	255.665	240.869	153.235
U-II	1085	SCO3305		705.118	340.761	366.68	224.504
U-II	1086	SCO5705		6711.88	3934.26	4205.11	2460.68
U-II	1087	SCO5570		22320.2	12570.6	14190.6	7224.61
U-II	1088	SCO4659	rpsL	36064.8	21137	25428.3	11029.1
U-II	1089	SCO3908	rpsR	25372.7	14390.7	17767.3	7730.12
U-II	1090	SCO3906	rpsF	35172.5	20389.7	23715.3	10705.1
U-II	1091	SCO1000		660.55	433.133	432.071	233.921
U-II	1092	SCO2321		2951.58	1912.33	1903.49	952.905
U-II	1093	SCO3123	prsA2	8652.91	5892.95	5861.66	2666.14
U-II	1094	SCO3124		24015.9	13917.4	15847.1	6731.67
U-II	1095	SCO3509		176.223	110.393	118.904	44.5268
U-II	1096	SCO5624	rpsB	49559.3	32636.4	33925.9	12510.5
U-II	1097	SCO4653	rplL	62503.7	42832	41432.9	17961.7
U-II	1098	SCO4701	rpsJ	32167.4	17086.1	20751.1	10546.6
U-II	1099	SCO5706	infB	58166.6	31248.3	43770.1	19472.8
U-II	1100	SCO5595	rplS	16200.4	8570.53	12297.7	5260.41
U-II	1101	SCO4735	rpsI	32661.8	16673.2	25109.1	15342.1
U-II	1102	SCO5564	rpmB	17267.9	9827.57	13365.1	7877.22
U-II	1103	SCO5805	nrdJ	23852.5	11496	16361.5	12506.7
U-II	1104	SCO1758	engA	3088.71	1617.47	2056.06	1535.98
U-II	1105	SCO4734	rplM	31427.7	15797.6	22698.7	13125.7
U-II	1106	SCO6693		219.593	104.651	165.158	89.7529
U-II	1107	SCO2563	rpsT	12601.1	7234.2	9660.27	5218.16
U-II	1108	SCO4635	rpmG	17384.3	8132.47	10728.8	8360.29
U-II	1109	SCO2936		1616.91	768.248	999.29	646.908
U-II	1110	SCO5804	nrdR	3516.32	1674.36	2181.74	1273.57
U-II	1111	SCO5111		14413.1	8221.27	8177.27	6331.71
U-II	1112	SCO0636		202.813	112.692	117.01	93.705
U-II	1113	SCO3261		2145.48	1342.97	1326.24	925.549
U-II	1114	SCO4729	rpoA	57040.1	35478.3	39821.3	22049.6
U-II	1115	SCO1813		321.02	177.472	212.924	131.422
U-II	1116	SCO2506		538.459	241.119	265.972	282.884
U-II	1117	SCO4236		2306.18	1163.41	1167.07	1040.68
U-II	1118	SCO3686		180.82	95.4315	62.6898	111.2
U-II	1119	SCO3684		112.754	58.6294	39.9412	80.7045
U-II	1120	SCO6294		537.269	279.828	228.647	343.95
U-II	1121	SCO3748	f40	13188.4	6285.26	6998.93	8893.38
U-II	1122	SCO3152		282.547	226.121	111.984	180.213
U-II	1123	SCO3092		12051.8	9150.39	5186.91	8445.84
U-II	1124	SCO4086	purF	10995.6	8451.21	5112.21	8332.26
U-II	1125	SCO1865		7969.96	5066	2831.46	5402.51
U-II	1126	SCO2939		757.668	493.294	374.626	666.977
U-II	1127	SCO2131		1077.39	729.052	502.149	504.927
U-II	1128	SCO7154	ilvC2	235.573	171.329	99.8596	134.455
U-II	1129	SCO5938		489.888	385.585	202.533	273.309
U-II	1130	SCO2564		1258.56	883.854	496.358	681.48
U-II	1131	SCO3011		1980.38	1605.91	986.999	1065.66
U-II	1132	SCO1810		206.592	175.541	79.0687	120.053
U-II	1133	SCO1119		59.646	76.279	73.5552	21.4079
U-II	1134	SCO7040	gap2	874.296	1012.66	1205.57	284.558
U-II	1135	SCO0795		111.352	100.041	166.324	46.9797
U-II	1136	SCO1815	fabG	6554.36	5672.41	8126.01	1521.25
U-II	1137	SCO5535		8151.07	6217.5	13309.4	2372.11
U-II	1138	SCO3857		1948.44	1827.51	2295.9	982.697
U-II	1139	SCO4762	groEL	72994	61718.3	96122.4	35700.6
U-II	1140	SCO4921	accA2	778.047	663.566	1025.84	382.12
U-II	1141	SCO4761	groES	39836.6	34751.5	51829.2	20942.4
U-II	1142	SCO3424		351.7	264.064	409.365	122.956
U-II	1143	SCO2597	rplU	27126	16746.3	23739.3	12801.4
U-II	1144	SCO4071	hemH	2155.02	1393.29	1909.2	1066.12
U-II	1145	SCO1600	infC	40245.4	25614.6	30110.4	16590.2
U-II	1146	SCO6083		1176.32	743.219	878.286	551.955
U-II	1147	SCO1999		339.886	213.892	248.334	157.343
U-II	1148	SCO1998	rpsA	90902.6	69132.5	72617.1	40846.7
U-II	1149	SCO0989		167.435	105.797	142.112	67.5292
[truncated: 667 more rows]
