# Supplementary material for: The dynamic transcriptional and translational landscape of the model antibiotic producer Streptomyces coelicolor A3(2)
Source: Nat Commun. 2016 Jun 2;7:11605. doi: 10.1038/ncomms11605 (PMC4895711; doi:10.1038/ncomms11605)
Supplement: Supplementary Dataset 7 — Normalized ribosome-protected mRNA fragment (RPF) levels at four growth phases. [file ncomms11605-s8.xlsx]

## Sheet: Sheet1
Supplementary Data 7. Normalized ribosome-protected mRNA fragment (RPF) levels at four growth phases. The expression of the genes was normalized using the DESeq package in R. M, mid-exponential; T, transition; L, late exponential and S, stationary phase.
Gene	Start	End	Strand	RPF occupancy				Product
				M	T	L	S
SCO0021	21617	22210	+	2.73475	2.79971	0	0.844403	hypothetical protein
SCO0022	22156	22761	-	0	0	0	0	IS element ATP-binding protein
SCO0025	22843	23061	+	0	0	0	0	IS element ATP-binding protein
SCO0026	23316	23831	+	10.939	15.3984	8.60617	6.75523	hypothetical protein
SCO0027	23977	24345	-	0	0	0	0	hypothetical protein
SCO0028	24378	24521	-	0	0	0	0	hypothetical protein
SCO0029	24644	24943	+	0	0	0	0	hypothetical protein
SCO0030	25251	25871	+	0	0	0	0	hypothetical protein
SCO0031	25843	26385	-	5.46949	0	5.1637	2.53321	hypothetical protein
SCO0032	26393	26452	-	0	0	0	0	hypothetical protein
SCO0033	26527	28773	-	0.911582	12.5987	1.72123	22.7989	neuraminidase
SCO0034	29040	29519	+	0	0	0	0	hypothetical protein
SCO0035	29605	30054	-	0	0	0	0	hypothetical protein
SCO0036	30116	30355	-	0	0	0	0	hypothetical protein
SCO0037	30379	31131	-	0	0	0	1.68881	sigma factor
SCO0038	31146	31274	-	0	0	3.44247	0	sigma factor
SCO0039	31520	32137	+	0	0	0	0	hypothetical protein
SCO0040	32134	33357	+	0	0	0	0	glycosyl transferase
SCO0041	33360	33845	+	0	0	0	0	hypothetical protein
SCO0042	33842	34777	+	0	0	0	1.68881	hypothetical protein
SCO0043	35179	35907	-	3.64633	0	10.3274	5.91082	hypothetical protein
SCO0044	36006	36674	-	9.11582	0	2.58185	1.68881	oxidoreductase
SCO0045	36689	36817	-	6.38108	0	0	0.844403	hypothetical protein
SCO0046	36816	37478	+	4.55791	0	0	0.844403	hydrolase
SCO0047	37614	38768	-	5.46949	8.39913	15.4911	8.44403	transcriptional regulator
SCO0048	39107	39490	-	0	0	0	0	hypothetical protein
SCO0049	39489	39812	+	0	0	0	0	hypothetical protein
SCO0050	39877	40212	+	0	0	0	0	hypothetical protein
SCO0055	42171	43682	-	9.11582	12.5987	17.2123	9.28844	membrane-associated oxidoreductase
SCO0056	43768	43857	+	0	0	0	0	hypothetical protein
SCO0057	43950	44090	+	0	0	0	0	hypothetical protein
SCO0058	44253	44975	+	13.6737	15.3984	4.30308	3.37761	hypothetical protein
SCO0059	45267	46073	+	1.82316	2.79971	4.30308	4.22202	zinc-binding oxidoreductase
SCO0060	46064	46201	+	0	0	0	0	hypothetical protein
SCO0061	46430	47734	-	9.11582	0	6.88493	2.53321	hypothetical protein
SCO0062	47789	48892	-	9.11582	1.39985	0	1.68881	LacI family transcriptional regulator
SCO0063	48889	49824	-	1.82316	0	0.860617	0.844403	glucokinase
SCO0064	49821	51539	-	18.2316	5.59942	13.7699	12.6661	hypothetical protein
SCO0065	51831	53144	+	2.73475	0	2.58185	0.844403	extracellular binding protein
SCO0066	53141	54100	+	0.911582	0	2.58185	0	integral membrane permease
SCO0067	54097	54918	+	0	0	1.72123	0	integral membrane permease
SCO0068	54968	56173	+	0	0	0.860617	0.844403	hydrolase
SCO0069	56225	59383	+	8.20424	0	0.860617	2.53321	hypothetical protein
SCO0070	59558	60241	+	1.82316	0	0	0	hypothetical protein
SCO0071	60069	60275	-	0	0	0	0	hypothetical protein
SCO0072	60740	64093	-	9.11582	12.5987	16.3517	8.44403	hypothetical protein
SCO0073	64605	64925	+	0	0	0	0	hypothetical protein
SCO0074	64994	65092	+	0	0	0	0	hypothetical protein
SCO0075	65092	65679	+	0	0	0	0	hypothetical protein
SCO0079	66688	67911	-	0	1.39985	0	0.844403	integral membrane transport protein
SCO0080	68372	68887	+	3.64633	0	0	6.75523	hypothetical protein
SCO0083	69799	70647	+	0	0	0	1.68881	transposase
SCO0084	70777	71235	+	2.73475	0	0.860617	5.06642	hypothetical protein
SCO0085	71648	72139	-	0	0	0	0	hypothetical protein
SCO0086	72159	73097	-	0.911582	4.19956	0	0	ribosylglycohydrolase
SCO0087	73784	74833	-	7.29266	0	11.188	1.68881	hypothetical protein
SCO0088	74917	75876	-	1.82316	0	6.88493	0.844403	beta-lactamase
SCO0089	75856	76893	+	6.38108	0	4.30308	6.75523	transcriptional regulator
SCO0090	76895	77314	-	0	0	0	0	transposase
SCO0091	77315	78271	+	0	0	0	0	IS1652 transposase
SCO0095	78983	79702	-	0	0	0	0	hypothetical protein
SCO0096	79839	80690	-	3.64633	18.1981	9.46678	5.91082	noncomposite transposon transposase
SCO0097	80845	81165	-	0.911582	4.19956	0.860617	3.37761	hypothetical protein
SCO0098	81602	82441	-	0	0	0	0	transposase
SCO0101	83516	83992	-	7.29266	12.5987	1.72123	4.22202	hypothetical protein
SCO0102	84893	85339	+	0.911582	0	3.44247	0	hypothetical protein
SCO0103	85336	86643	+	20.9664	13.9985	12.0486	0	flavohemoprotein
SCO0104	86640	87311	+	12.7622	4.19956	0.860617	4.22202	hydrolase
SCO0105	87907	88632	-	2.73475	0	0.860617	1.68881	endo-1,4-beta-xylanase
SCO0106	89073	89465	+	0	0	0	0	insertion element transposase
SCO0107	89486	90043	-	3.64633	0	1.72123	2.53321	aminoglycoside nucleotidyltransferase
SCO0108	90242	90391	+	0	0	0	0	hypothetical protein
SCO0109	90395	90865	-	0	0	0	0	hypothetical protein
SCO0110	90951	91790	-	0.911582	0	4.30308	5.91082	DNA-binding protein
SCO0111	91977	92729	+	0	0	0	0	oxidoreductase
SCO0112	92773	92928	-	0	0	0	0	hypothetical protein
SCO0116	94306	94872	-	1.82316	1.39985	5.1637	16.0437	TetR family transcriptional regulator
SCO0117	94989	95681	+	8.20424	0	0.860617	3.37761	short chain dehydrogenase
SCO0118	95989	97518	+	38.2865	27.9971	34.4247	48.9754	xylosidase/arabinosidase
SCO0119	97760	98281	-	0	0	23.2367	5.91082	hypothetical protein
SCO0120	98463	99338	-	0	0	0	0.844403	hypothetical protein
SCO0121	99335	99949	-	0	0	2.58185	1.68881	ABC transporter ATP-binding protein
SCO0122	100190	101566	+	2.73475	4.19956	0	2.53321	flavin-containing monooxygenase
SCO0123	101656	103002	-	0	0	0	0	hypothetical protein
SCO0124	103628	104989	+	0.911582	0	0	0.844403	hypothetical protein
SCO0125	105057	106640	+	0	0	2.58185	0	oxidoreductase
SCO0126	106637	112885	+	1.82316	2.79971	1.72123	10.9772	beta keto-acyl synthase
SCO0127	112932	119654	+	1.82316	0	0	8.44403	beta keto-acyl synthase
SCO0128	119651	119833	+	0	0	0	0	hypothetical protein
SCO0129	119841	120215	+	0	0	0	0	hypothetical protein
SCO0130	120457	121371	+	0	0	0	5.06642	beta-lactamase
SCO0131	121617	122456	-	9.11582	1005.1	97.2497	371.538	hypothetical protein
SCO0132	122743	125502	+	0.911582	0	2.58185	11.8216	transcriptional regulator
SCO0133	125625	126005	-	0	0	0	0.844403	hypothetical protein
SCO0134	126989	127294	-	0	0	0.860617	0	hypothetical protein
SCO0135	127571	128290	+	0	1.39985	0	7.59963	hypothetical protein
SCO0136	128634	130184	-	6.38108	2.79971	6.02432	4.22202	ulaA PTS system ascorbate-specific transporter subunit IIC
SCO0137	130201	131001	-	5.46949	27.9971	26.6791	5.06642	sugar-transport protein
SCO0138	131523	132296	+	0	2.79971	0	0	short chain dehydrogenase
SCO0139	132327	132647	+	0	0	2.58185	0	hypothetical protein
SCO0140	132693	133520	+	4.55791	2.79971	0	0	MerR family transcriptional regulator
SCO0141	133570	134121	-	0	0	10.3274	37.1538	calcium-binding protein
SCO0142	134295	136100	-	3.64633	9.79898	9.46678	16.0437	hypothetical protein
SCO0143	136647	137183	+	1.82316	2.79971	5.1637	0.844403	hypothetical protein
SCO0144	137197	137556	+	13.6737	1.39985	5.1637	1.68881	hypothetical protein
SCO0145	137561	138589	+	13.6737	6.99927	11.188	4.22202	hypothetical protein
SCO0147	138976	139467	+	10.939	0	10.3274	0.844403	transmembrane transport protein
SCO0148	139467	139712	+	0	0	1.72123	0	transcriptional regulator
SCO0149	139703	140299	-	0	0	0	0	hypothetical protein
SCO0150	140368	140862	+	9.11582	0	0.860617	2.53321	hypothetical protein
SCO0151	141370	141708	+	0	0	0	0	hypothetical protein
SCO0152	141705	143315	+	5.46949	0	0	1.68881	transmembrane transport protein
SCO0153	143776	144363	-	3.64633	11.1988	11.188	1.68881	hypothetical protein
SCO0154	144704	145366	-	10.939	1.39985	1.72123	0	hypothetical protein
SCO0155	145499	146122	+	9.11582	0	7.74555	7.59963	transcriptional regulator
SCO0156	146034	146351	-	0	0	0	0	hypothetical protein
SCO0157	146603	146980	+	0	0	0	0	hypothetical protein
SCO0158	146977	148206	+	0	0	1.72123	0.844403	oxidoreductase
SCO0159	148216	149184	+	0	0	0	0	ECF sigma factor
SCO0160	149508	150209	-	0	0	1.72123	0	DNA-binding protein
SCO0161	150181	150525	-	0	0	0	0	hypothetical protein
SCO0162	150579	151571	+	0.911582	0	0	8.44403	hypothetical protein
SCO0163	151749	153275	+	0	0	0	0	hypothetical protein
SCO0164	153398	155728	+	0	0	2.58185	3.37761	cation-transporting ATPase
SCO0165	155707	156120	-	0	0	5.1637	3.37761	hypothetical protein
SCO0166	156338	157141	+	1.82316	0	0	5.06642	regulator
SCO0167	157189	158073	-	8.20424	1.39985	12.0486	28.7097	hypothetical protein
SCO0168	158732	159304	+	12.7622	0	28.4004	104.706	regulator protein
SCO0169	159372	160025	+	8.20424	0	14.6305	48.131	hypothetical protein
SCO0170	160356	161027	-	4.55791	6.99927	17.2123	30.3985	hypothetical protein
SCO0171	161237	162553	+	8.20424	0	16.3517	9.28844	nicotinate phosphoribosyltransferase
SCO0172	162661	163119	+	0	0	0	0	hypothetical protein
SCO0173	163235	164017	-	0	0	4.30308	2.53321	hypothetical protein
SCO0174	164023	164994	-	2.73475	4.19956	0.860617	19.4213	DNA-binding protein
SCO0175	165059	165406	-	0	0	0	0	hypothetical protein
SCO0176	165460	165855	+	0	0	0	0	hypothetical protein
SCO0177	166033	166614	+	0	9.79898	1.72123	26.1765	hypothetical protein
SCO0178	166891	167337	+	0	0	0	0	hypothetical protein
SCO0179	167444	168514	-	20.9664	0	18.073	1.68881	zinc-containing dehydrogenase
SCO0180	168705	169556	-	1.82316	0	7.74555	1.68881	hypothetical protein
SCO0181	169584	170570	-	2.73475	4.19956	14.6305	27.0209	hypothetical protein
SCO0182	170656	170880	-	0	0	0	0	hypothetical protein
SCO0183	170911	172158	+	0	0	0	0	deoxiribopirymidine photolyase
SCO0184	172170	173984	+	2.73475	1.39985	0	16.0437	hypothetical protein
SCO0185	173768	174946	+	56.5181	29.3969	9.46678	58.2638	geranylgeranyl pyrophosphate synthase
SCO0186	174943	176514	+	32.817	4.19956	13.7699	41.3758	phytoene dehydrogenase
SCO0187	176501	177496	+	19.1432	11.1988	5.1637	20.2657	phytoene synthase
SCO0188	177493	178503	+	13.6737	0	0	13.5105	methylesterase
SCO0189	178519	180087	-	26.4359	25.1974	0	30.3985	dehydrogenase
SCO0190	180084	180824	-	4.55791	0	2.58185	9.28844	methyltransferase
SCO0191	180821	182038	-	8.20424	0	2.58185	10.1328	lycopene cyclase
SCO0192	182309	183559	-	18.2316	19.598	5.1637	6.75523	oxidoreductase
SCO0193	183793	184797	-	42.8444	53.1945	24.0973	17.7325	DNA-binding regulator
SCO0194	184958	185566	+	91.1582	79.7917	28.4004	165.503	sigma factor
SCO0195	185675	186361	+	102.097	282.771	34.4247	203.501	lipoprotein
SCO0196	186483	186887	+	3.64633	0	0	7.59963	hypothetical protein
SCO0197	187019	187459	-	5.46949	4.19956	0	4.22202	hypothetical protein
SCO0198	187992	188858	-	4.55791	0	10.3274	8.44403	hypothetical protein
SCO0199	188864	189886	-	18.2316	8.39913	13.7699	19.4213	alcohol dehydrogenase
SCO0200	189925	190830	-	16.4085	4.19956	22.376	59.1082	hypothetical protein
SCO0201	190983	191654	-	22.7896	2.79971	8.60617	62.4859	hypothetical protein
SCO0202	191919	192848	+	0	0	0	0	hypothetical protein
SCO0203	192880	194637	-	0.911582	23.7975	17.2123	55.7306	two-component sensor
SCO0204	194760	195461	-	14.5853	39.1959	55.0795	48.131	LuxR family transcriptional regulator
SCO0207	196386	196991	-	0	0	0	0	hypothetical protein
SCO0208	197221	199917	+	3.64633	9.79898	7.74555	10.1328	pyruvate phosphate dikinase
SCO0209	200024	200428	+	9.11582	1.39985	12.0486	27.0209	hypothetical protein
SCO0210	200728	201369	+	0	6.99927	3.44247	11.8216	hypothetical protein
SCO0211	201374	202090	+	0	0	0	0	hypothetical protein
SCO0212	202370	202843	-	1.82316	5.59942	6.88493	0	hypothetical protein
SCO0213	202863	204101	-	14.5853	0	60.2432	40.5314	nitrate/nitrite transporter
SCO0214	204387	204800	+	0	0	23.2367	12.6661	hypothetical protein
SCO0215	204881	205888	-	1.82316	0	12.9093	16.8881	hypothetical protein
SCO0216	206480	210181	+	16.4085	15.3984	61.1038	17.7325	nitrate reductase subunit alpha NarG2
SCO0217	210183	211751	+	7.29266	2.79971	7.74555	0	nitrate reductase subunit beta NarH2
SCO0218	211748	212551	+	1.82316	0	0	0	nitrate reductase subunit delta NarJ2
SCO0219	212551	213321	+	3.64633	0	0	0	nitrate reductase subunit delta NarI2
SCO0220	213427	213870	+	0	0	1.72123	3.37761	hypothetical protein
SCO0222	214913	215446	+	87.5119	40.5958	58.5219	53.1974	acetyltransferase
SCO0223	215443	215559	+	3.64633	0	0	1.68881	hypothetical protein
SCO0224	215807	216844	-	0	0	2.58185	0.844403	hypothetical protein
SCO0225	216834	217268	-	0	0	0	0	hypothetical protein
SCO0226	217315	218019	-	10.0274	8.39913	7.74555	6.75523	hypothetical protein
SCO0227	218418	218780	-	0	0	0	0	hypothetical protein
SCO0228	218973	219059	+	0	0	0	0	hypothetical protein
SCO0229	219302	220150	+	54.6949	12.5987	16.3517	25.3321	short chain dehydrogenase
SCO0230	220150	220764	+	1.82316	0	0	7.59963	TetR family transcriptional regulator
SCO0231	221092	221247	-	33.7286	19.598	20.6548	15.1993	hypothetical protein
SCO0232	221414	221599	-	0	0	0	0	hypothetical protein
SCO0233	221699	222538	-	3.64633	0	6.02432	5.91082	DNA-binding protein
SCO0234	222827	223288	+	0	0	0	0	oxidoreductase
SCO0235	223294	224232	+	0.911582	2.79971	0	0	short chain dehydrogenase
SCO0236	224404	225276	-	0.911582	0	1.72123	1.68881	DNA-binding protein
SCO0237	225476	226237	+	0	18.1981	0	0.844403	oxidoreductase
SCO0238	226481	227008	+	0	0	0	0.844403	hypothetical protein
SCO0239	227081	228154	-	0	0	0	0	hypothetical protein
SCO0240	228714	229649	-	14.5853	15.3984	0	5.91082	oxidoreductase
SCO0241	229995	230669	+	1.82316	6.99927	1.72123	4.22202	transcriptional regulator
SCO0242	231022	231465	+	13.6737	32.1966	37.8671	124.972	hypothetical protein
SCO0243	231475	231654	+	2.73475	2.79971	26.6791	12.6661	hypothetical protein
SCO0244	232508	233518	+	4.55791	0	4.30308	5.06642	hypothetical protein
SCO0245	233854	234873	-	52.8718	43.3955	31.8428	24.4877	hypothetical protein
SCO0246	234870	236207	-	71.1034	44.7953	24.0973	20.2657	hypothetical protein
SCO0247	236782	237807	+	969.012	645.333	488.83	657.79	hypothetical protein
SCO0248	237664	238251	-	0	0	0	0	hypothetical protein
SCO0249	238280	239794	-	35.5517	13.9985	6.88493	10.1328	hypothetical protein
SCO0250	239858	240523	+	6.38108	2.79971	3.44247	0.844403	transcriptional regulator
SCO0251	240559	240843	-	0	0	0.860617	0	hypothetical protein
SCO0252	240876	242123	-	17.3201	4.19956	12.0486	4.22202	oxidoreductase
SCO0253	242194	242766	+	2.73475	2.79971	10.3274	1.68881	TetR family transcriptional regulator
SCO0254	243022	243762	-	4.55791	0	10.3274	14.3549	hypothetical protein
SCO0255	243936	245672	-	2.73475	12.5987	1.72123	2.53321	sigma factor
SCO0256	245986	246783	+	6.38108	27.9971	1.72123	28.7097	short chain oxidoreductase
SCO0257	246868	247869	+	1.82316	27.9971	4.30308	27.8653	hypothetical protein
SCO0258	247871	248680	+	0.911582	19.598	0	3.37761	hypothetical protein
SCO0259	248677	249702	+	4.55791	39.1959	6.02432	16.8881	alcohol dehydrogenase
SCO0260	249755	250084	+	53.7834	27.9971	19.7942	32.9317	hypothetical protein
SCO0261	250164	250691	-	9.11582	0	2.58185	2.53321	acetyltransferase
SCO0262	250805	251740	+	0	8.39913	2.58185	2.53321	LysR family transcriptional regulator
SCO0263	251764	252879	-	10.939	4.19956	1.72123	7.59963	oxidoreductase
SCO0264	252946	253398	+	5.46949	4.19956	19.7942	13.5105	transcriptional regulator
SCO0265	253499	254290	+	3.64633	12.5987	18.9336	11.8216	hydroxylase
SCO0266	254332	255309	-	0	0	0	2.53321	transcriptional regulator
SCO0267	255311	256087	+	0.911582	0	0	0	hydrolase
SCO0268	256281	256442	+	0.911582	228.176	194.499	221.234	hypothetical protein
SCO0269	256526	259687	+	1.82316	34.9964	7.74555	6.75523	hypothetical protein
SCO0270	259684	261084	+	0	0	0.860617	0	hypothetical protein
SCO0271	261366	262319	+	0.911582	5.59942	3.44247	0	binding-protein-dependent transport protein
SCO0272	262330	263220	+	0.911582	4.19956	0	0.844403	binding-protein-dependent transport protein
SCO0273	263285	264634	+	3.64633	5.59942	5.1637	0.844403	substrate binding protein
SCO0274	264764	266263	+	3.64633	0	0	0	alpha-galactosidase
SCO0275	266356	267513	+	10.939	16.7983	0.860617	7.59963	transcriptional repressor protein
SCO0276	267585	268838	+	24.6127	1.39985	20.6548	10.1328	oxidoreductase
SCO0277	269020	269688	-	39.198	16.7983	18.073	22.7989	hypothetical protein
SCO0278	269783	270397	+	3.64633	0	3.44247	0	MutT domain-containing protein
SCO0279	270477	271748	+	10.0274	11.1988	5.1637	9.28844	glycosyl hydrolase
SCO0280	271768	272469	-	0.911582	0	0	1.68881	hypothetical protein
SCO0281	272466	272834	-	2.73475	2.79971	6.88493	1.68881	hypothetical protein
SCO0282	272892	273656	+	10.0274	11.1988	5.1637	10.1328	deoR family transcriptional regulator
SCO0283	274101	274595	-	0	0	0	0	hypothetical protein
SCO0284	274763	276805	+	0	0	0	5.91082	alpha-galactosidase
SCO0285	276938	278827	+	2.73475	5.59942	2.58185	0.844403	sodium/proton antiporter
SCO0286	278910	279416	-	5.46949	8.39913	12.0486	10.1328	peptidoglycan binding protein
SCO0287	279691	280695	+	0	0	3.44247	5.06642	regulatory protein
SCO0288	280692	281132	-	0	0	0	0	hypothetical protein
SCO0289	281129	282157	-	9.11582	6.99927	2.58185	11.8216	transcriptional regulator
SCO0290	282491	283801	+	0	0	4.30308	3.37761	solute-binding protein
SCO0291	283798	284700	+	0	0	0	0	binding protein dependent transport protein
SCO0292	284702	285598	+	0	0	0	0.844403	sugar ABC-transporter integral membrane protein
SCO0293	285714	288104	+	0	0	1.72123	0	beta-xylosidase
SCO0294	288187	288840	-	1.82316	11.1988	4.30308	7.59963	acetyltransferase
SCO0295	288987	290456	-	11.8506	1.39985	18.073	1.68881	transmembrane efflux protein
SCO0296	290584	291165	+	12.7622	4.19956	5.1637	3.37761	transcriptional regulator
SCO0297	291315	292592	+	45.5791	327.566	173.845	70.9299	hypothetical protein
SCO0298	292656	293519	-	9.11582	2.79971	12.0486	34.6205	LysR family transcriptional regulator
SCO0299	293613	294497	+	12.7622	1.39985	6.88493	1.68881	oxidoreductase
SCO0300	294494	296305	-	19.1432	6.99927	31.8428	52.353	monooxygenase
SCO0301	296471	297499	+	0	0	3.44247	4.22202	lipoprotein
SCO0302	297515	298108	-	2.73475	4.19956	1.72123	4.22202	TetR family transcriptional regulator
SCO0303	298105	298311	-	0	0	0	0	hypothetical protein
SCO0304	298468	298836	-	0	0	5.1637	5.06642	hypothetical protein
SCO0305	299213	302092	+	1.82316	23.7975	34.4247	40.5314	hypothetical protein
SCO0307	303084	303971	+	0.911582	6.99927	0.860617	0.844403	DNA-binding protein
SCO0308	304026	305429	+	0.911582	0	12.0486	15.1993	hypothetical protein
SCO0309	305537	306625	-	4.55791	6.99927	0	0	amide hydrolase
SCO0310	306816	307466	-	9.11582	9.79898	6.02432	11.8216	TetR family transcriptional regulator
SCO0311	307575	309131	+	0.911582	0	0	3.37761	ligase
SCO0312	309147	310316	+	0.911582	2.79971	0	1.68881	acyl-CoA dehydrogenase
SCO0313	310378	311727	+	0	0	0	0.844403	transmembrane transport protein
SCO0314	311724	313670	+	3.64633	0	0	0.844403	hypothetical protein
SCO0315	313697	315055	-	0	1.39985	23.2367	45.5978	decarboxylase
SCO0316	315254	316921	-	3.64633	0	0	1.68881	DNA-binding protein
SCO0317	316975	318237	-	5.46949	5.59942	12.0486	1.68881	transmembrane transport protein
SCO0318	318329	319345	-	191.432	534.744	52.4976	309.896	oxidoreductase
SCO0319	319499	320008	-	0	0	0	0	hypothetical protein
SCO0320	320110	320583	+	0	0	6.88493	5.91082	hypothetical protein
SCO0321	320699	322255	+	1.82316	4.19956	0.860617	3.37761	carboxylesterase
SCO0322	322244	323938	-	0.911582	1.39985	2.58185	16.8881	ABC transport ATP-binding subunit
SCO0323	324467	325069	-	0	0	0	0.844403	hypothetical protein
SCO0324	325238	327616	-	11.8506	1175.88	140.281	771.785	hypothetical protein
SCO0325	327899	328264	+	0	0	0	0.844403	hypothetical protein
SCO0326	328333	329301	+	0	11.1988	0.860617	1.68881	hypothetical protein
SCO0329	330235	331365	+	2.73475	12.5987	1.72123	3.37761	esterase
SCO0330	331504	332253	+	10.0274	9.79898	3.44247	6.75523	fabG 3-ketoacyl-ACP reductase
SCO0331	332311	333210	+	7.29266	5.59942	5.1637	4.22202	short chain oxidoreductase
SCO0332	333529	334149	+	4.55791	4.19956	12.9093	4.22202	transcriptional regulator
SCO0333	334223	335734	-	0	0	0	1.68881	dioxygenase
SCO0334	335948	336292	+	0	0	0	0	hypothetical protein
SCO0335	336333	339467	+	4.55791	5.59942	3.44247	5.91082	hypothetical protein
SCO0336	339521	340630	-	2.73475	0	1.72123	5.06642	hypothetical protein
SCO0337	340752	341318	+	15.4969	9.79898	12.9093	21.1101	transcriptional regulator
SCO0338	341370	341909	-	0	0	0	0	dehydrogenase
SCO0339	341992	342561	+	0	0	0	1.68881	dehydrogenase
SCO0340	342578	343165	-	3.64633	0	8.60617	2.53321	hypothetical protein
SCO0341	343234	345663	-	0.911582	0	0	1.68881	large hypothetical protein
SCO0342	345817	347706	-	3.64633	5.59942	0	0.844403	hypothetical protein
SCO0343	347814	348083	+	0	0	0	0	hypothetical protein
SCO0344	348137	349381	+	1.82316	6.99927	0	4.22202	GntR family transcriptional regulator
SCO0345	349419	350201	-	3.64633	0	6.02432	7.59963	IclR family regulatory protein
SCO0346	350474	351352	+	6.38108	1.39985	9.46678	4.22202	2-hydroxyhepta-2,4-diene-1,7-dioate isomerase
SCO0347	351529	352779	+	2.73475	0	0	5.91082	racemase
SCO0348	352776	353795	+	0.911582	0	2.58185	3.37761	2-hydroxyacid dehydrogenase
SCO0349	353801	354805	+	1.82316	0	0	2.53321	oxidoreductase
SCO0350	354802	355686	+	0.911582	0	0	0.844403	hypothetical protein
SCO0351	355683	357158	+	7.29266	4.19956	0.860617	1.68881	hypothetical protein
SCO0352	357209	358477	+	19.1432	6.99927	10.3274	29.5541	solute-binding protein
SCO0353	358481	359392	+	4.55791	0	0	0.844403	binding protein dependent transport protein
SCO0354	359389	360231	+	3.64633	0	2.58185	2.53321	binding-protein-dependent transport protein
SCO0355	360305	360646	+	1.82316	0	0	4.22202	hypothetical protein
SCO0356	360674	361465	+	0.911582	0	6.88493	2.53321	oxidoreductase
SCO0357	361759	362478	-	20.0548	16.7983	7.74555	14.3549	GntR family transcriptional regulator
SCO0358	362635	363777	+	1.82316	12.5987	3.44247	14.3549	racemase
SCO0359	363774	364496	+	0	0	3.44247	4.22202	hypothetical protein
SCO0360	364559	365551	-	9.11582	1.39985	4.30308	7.59963	LacI family DNA-binding transcriptional repressor
SCO0361	365623	366795	-	10.939	6.99927	14.6305	16.0437	hypothetical protein
SCO0362	366935	368146	+	3.64633	0	3.44247	0	racemase
SCO0363	368143	369252	+	0	0	0	0.844403	hypothetical protein
SCO0364	369249	370055	+	0	4.19956	0	2.53321	enoyl-CoA hydratase
SCO0365	370066	370812	+	2.73475	4.19956	0	1.68881	oxidoreductase
SCO0366	370809	371876	+	0.911582	0	0.860617	5.06642	hypothetical protein
SCO0367	371921	372478	-	0	0	0	0	hypothetical protein
SCO0368	373045	374001	+	0	0	0.860617	0	transposase
SCO0369	373998	377255	-	0	0	3.44247	0	hypothetical protein
SCO0370	377286	380690	-	0.911582	1.39985	0.860617	0	DNA-binding protein
SCO0371	380751	383360	-	0.911582	0	0	1.68881	hypothetical protein
SCO0372	383578	386592	-	6.38108	5.59942	0	1.68881	hypothetical protein
SCO0373	386761	387360	-	0	0	3.44247	0.844403	hypothetical protein
SCO0374	387750	389519	+	0.911582	6.99927	29.261	142.704	ABC transporter
SCO0375	389531	391123	-	0.911582	0	0	0	integral membrane transport protein
SCO0376	391232	391834	+	7.29266	0	7.74555	7.59963	transcriptional regulator
SCO0377	391950	392483	-	0	0	0	0	hypothetical protein
SCO0378	392484	393218	-	0	0	10.3274	2.53321	hypothetical protein
SCO0379	393498	394961	+	239.746	128.787	8362.61	1150.08	catalase
SCO0380	395065	395460	+	0	0	15.4911	0	hypothetical protein
SCO0381	395939	397414	+	0	12.5987	24.0973	135.105	glycosyl transferase
SCO0382	397485	398810	+	2.73475	9.79898	47.3339	240.655	UDP-glucose/GDP-mannose dehydrogenase
SCO0383	398881	400104	+	0	6.99927	39.5884	147.771	hypothetical protein
SCO0384	400179	401468	+	0	2.79971	33.5641	65.0191	hypothetical protein
SCO0385	401465	403030	+	1.82316	1.39985	35.2853	69.2411	hypothetical protein
SCO0386	403034	404968	+	0	2.79971	32.7034	51.5086	asparagine synthetase
SCO0387	405070	407250	+	4.55791	1.39985	80.0374	278.653	bi-domain-containing oxidoreductase
SCO0388	407253	409214	+	0	2.79971	19.7942	85.2848	hypothetical protein
SCO0389	409237	410772	+	0	0	4.30308	21.9545	lipoprotein
SCO0390	410774	412006	+	0	0	2.58185	11.8216	hypothetical protein
SCO0391	412009	413250	+	0	0	11.188	16.0437	transferase
SCO0392	413247	414497	+	0	11.1988	63.6856	220.389	methyltransferase
SCO0393	414494	415303	+	1.82316	13.9985	13.7699	126.661	transferase
SCO0394	415300	415947	+	0.911582	0	7.74555	35.4649	hypothetical protein
SCO0395	415951	416976	+	2.73475	5.59942	62.825	215.323	epimerase/dehydratase
SCO0396	416973	418247	+	3.64633	0	14.6305	102.173	hypothetical protein
SCO0397	418253	419542	+	0	0	3.44247	10.9772	hypothetical protein
SCO0398	419539	420486	+	0	0	32.7034	119.905	glycosyl transferase
SCO0399	420492	421715	+	0	0	19.7942	106.395	hypothetical protein
SCO0400	421712	422263	+	0	0	27.5397	67.5523	epimerase
SCO0401	422271	423596	+	1.82316	0	27.5397	124.972	glutamate-1-semialdehyde 2,1-aminomutase
SCO0402	423654	424406	-	5.46949	12.5987	6.02432	7.59963	hypothetical protein
SCO0403	424609	425226	-	1.82316	9.79898	10.3274	5.91082	hypothetical protein
SCO0404	425243	425983	+	5.46949	2.79971	10.3274	7.59963	2-haloalkanoic acid dehalogenase
SCO0405	426015	426833	-	9.11582	27.9971	50.7764	73.4631	hypothetical protein
SCO0406	426893	427606	+	5.46949	19.598	7.74555	5.91082	hypothetical protein
SCO0407	427610	428614	+	0	0	8.60617	1.68881	transcriptional regulator
SCO0408	428615	429403	+	23.7011	110.588	29.261	14.3549	methyltransferase
SCO0409	429492	429956	-	9.11582	30.7968	67.1281	453.445	spore-associated protein
SCO0410	430071	431321	-	0.911582	1.39985	0.860617	5.06642	hypothetical protein
SCO0411	431327	431551	+	6.38108	6.99927	3.44247	7.59963	hypothetical protein
SCO0412	431551	431934	+	0	0	0	1.68881	hypothetical protein
SCO0413	431962	432564	-	3.64633	27.9971	28.4004	56.575	hypothetical protein
SCO0414	432617	433513	-	0	11.1988	8.60617	7.59963	RNA polymerase sigma factor
SCO0415	433615	433977	+	0	0	2.58185	0.844403	hypothetical protein
SCO0416	433984	434589	-	0	0	1.72123	0	hypothetical protein
SCO0417	434651	435397	-	0	5.59942	4.30308	7.59963	hypothetical protein
SCO0418	435456	436103	+	0	0	0	0.844403	DNA-binding protein
SCO0419	436235	437224	+	0	0	6.88493	5.06642	zinc-binding oxidoreductase
SCO0420	437253	438287	-	13.6737	0	10.3274	1.68881	homoserine dehydrogenase
SCO0421	438329	438988	-	1.82316	4.19956	2.58185	4.22202	two-component response regulator
SCO0422	438997	440190	-	4.55791	0	5.1637	5.91082	two-component sensor kinase
SCO0423	440282	442579	-	2.73475	0	0.860617	2.53321	membrane transport protein
SCO0424	442700	443191	+	0	0	0	0	hypothetical protein
SCO0425	443293	444243	-	0	11.1988	4.30308	10.1328	hypothetical protein
SCO0426	444441	444671	+	0	6.99927	0	0	hypothetical protein
SCO0427	444752	445588	+	20.0548	23.7975	29.261	12.6661	hydrolase
SCO0428	445611	446144	+	10.0274	1.39985	0	2.53321	tetR family transcriptional regulator
SCO0429	446214	447161	-	3.64633	5.59942	6.88493	12.6661	oxidoreductase
SCO0430	447185	447868	+	13.6737	0	2.58185	1.68881	tetR family transcriptional regulator
SCO0431	447890	449218	-	3.64633	25.1974	41.3096	12.6661	hypothetical protein
SCO0432	449515	453252	+	4.55791	0	14.6305	21.1101	peptidase
SCO0433	453370	454374	+	3.64633	0	2.58185	4.22202	transcriptional regulator
SCO0434	454546	456195	+	7.29266	4.19956	4.30308	10.1328	bifunctional PTS system maltose and glucose-specific transporter subunits IICB
SCO0435	456192	457397	+	0	0	0	0	aminotransferase
SCO0436	457484	457654	+	0.911582	1.39985	5.1637	0	rpmF 50S ribosomal protein L32
SCO0437	457670	458695	-	38.2865	8.39913	12.0486	1.68881	hypothetical protein
SCO0438	458695	459345	-	22.7896	2.79971	7.74555	0.844403	pyrrolidone-carboxylate peptidase
SCO0439	459393	460367	-	26.4359	0	12.0486	8.44403	hypothetical protein
SCO0440	460364	461083	-	25.5243	1.39985	13.7699	1.68881	hypothetical protein
SCO0441	461350	462102	+	39.198	32.1966	13.7699	0	LamB/YcsF family protein
SCO0442	462099	462857	+	36.4633	4.19956	12.9093	0.844403	hypothetical protein
SCO0443	462854	463711	+	39.198	13.9985	6.02432	1.68881	hypothetical protein
SCO0444	463698	464099	-	0	0	0	0.844403	hypothetical protein
SCO0445	464207	465502	-	1.82316	0	0	6.75523	hypothetical protein
SCO0446	465496	465861	-	0.911582	0	0	0	hypothetical protein
SCO0447	465990	466436	+	0	0	4.30308	1.68881	MarR family regulatory protein
SCO0449	468153	469232	+	0	0	1.72123	0	solute-binding lipoprotein
SCO0450	469315	470304	-	0	0	0	0	hypothetical protein
SCO0451	470355	471209	-	0	0	0	1.68881	hypothetical protein
SCO0452	471415	472314	+	4.55791	4.19956	4.30308	15.1993	SIR2-like regulatory protein
SCO0453	472458	473747	+	2.73475	0	1.72123	1.68881	solute-binding lipoprotein
SCO0454	473848	474789	+	1.82316	2.79971	0	0	binding-protein dependent transport protein
SCO0455	474804	475631	+	0	18.1981	0	0.844403	binding-protein dependent transport protein
SCO0456	475628	476671	+	0	0	0	0.844403	LacI family transcriptional regulator
SCO0457	476738	478672	+	8.20424	0	0	4.22202	hypothetical protein
SCO0458	478669	480957	+	3.64633	0	0.860617	0	Beta-glucosidase
SCO0459	481012	481791	+	23.7011	4.19956	0	25.3321	hypothetical protein
SCO0460	481810	482319	-	11.8506	0	0.860617	3.37761	hypothetical protein
SCO0461	482456	483325	+	4.55791	0	0	0.844403	hydrolase
SCO0462	483338	484267	-	59.2529	18.1981	43.8915	56.575	oxidoreductase
SCO0463	484318	484932	+	2.73475	0	3.44247	3.37761	hypothetical protein
SCO0464	484973	486670	-	0	0	0	1.68881	hypothetical protein
SCO0465	486684	487514	-	12.7622	1.39985	4.30308	15.1993	non-heme chloroperoxidase
SCO0466	487618	488601	+	0	0	1.72123	2.53321	AraC family transcription regulator
SCO0467	488614	489357	+	1.82316	2.79971	5.1637	10.1328	hypothetical protein
SCO0468	489373	490350	-	4.55791	8.39913	19.7942	7.59963	hypothetical protein
SCO0469	490451	490972	+	14.5853	0	5.1637	5.91082	hypothetical protein
SCO0470	490983	491891	+	0	0	2.58185	1.68881	hydrolase
SCO0471	491901	492881	+	1.82316	0	6.88493	3.37761	AraC family transcription regulator
SCO0472	493055	494263	-	1.82316	15.3984	0	0	hypothetical protein
SCO0473	494260	495249	-	1.82316	0	0	0	solute-binding lipoprotein
SCO0474	495246	496493	-	0.911582	0	0	0	lipoprotein
SCO0475	496508	497359	-	0	0	0	0	ABC transporter
SCO0476	497375	498133	+	0	0	0.860617	0.844403	ABC transporter ATP-binding protein
SCO0477	498238	498630	+	10.939	26.5972	6.02432	13.5105	hypothetical protein
SCO0478	498683	499807	-	1.82316	0	4.30308	2.53321	hypothetical protein
SCO0479	499952	500776	-	19.1432	2.79971	5.1637	0.844403	phosphatase
SCO0480	500780	501412	+	0.911582	0	0	0	hypothetical protein
SCO0481	501699	502217	+	0.911582	0	0	5.91082	chitin binding protein
SCO0482	502342	503076	+	0	0	0	2.53321	chitinase
SCO0483	503073	503474	-	0.911582	6.99927	2.58185	3.37761	hypothetical protein
SCO0484	503539	504705	-	22.7896	1.39985	12.9093	5.91082	monooxygenase
SCO0485	504854	505465	+	12.7622	1.39985	6.02432	10.1328	TetR family transcriptional regulator
SCO0486	505447	506670	-	79.3077	34.9964	17.2123	10.9772	monooxygenase
SCO0487	506842	507348	+	3.64633	0	2.58185	4.22202	MarR family transcriptional regulator
SCO0488	507394	510810	+	0	0	0	0.844403	hydrolase
SCO0489	510823	511035	-	14.5853	19.598	1.72123	43.909	hypothetical protein
SCO0490	511124	512215	+	9.11582	2.79971	6.02432	10.1328	esterase
SCO0491	512302	513924	-	18.2316	12.5987	3.44247	15.1993	ABC transporter
SCO0492	513989	524920	-	38.2865	26.5972	18.9336	184.924	peptide synthetase
SCO0493	524978	526783	-	14.5853	9.79898	4.30308	32.0873	ABC-transporter transmembrane protein
SCO0494	526786	527838	-	203.283	134.386	46.4733	362.249	iron-siderophore binding lipoprotein
SCO0495	527889	528752	-	12.7622	8.39913	16.3517	36.3093	iron-siderophore ABC-transporter ATP-binding protein
SCO0496	528791	529897	-	11.8506	5.59942	4.30308	5.91082	iron-siderophore permease transmembrane protein
SCO0497	529894	530970	-	12.7622	9.79898	6.02432	12.6661	iron-siderophore permease transmembrane protein
SCO0498	530970	532325	-	28.2591	5.59942	16.3517	90.3512	peptide monooxygenase
SCO0499	532501	533448	+	76.5729	58.7939	24.0973	76.8407	formyltransferase
SCO0500	533534	533773	-	167.731	797.917	550.795	271.054	hypothetical protein
SCO0501	533812	535764	-	0	9.79898	21.5154	4.22202	hypothetical protein
SCO0502	535974	536408	+	0	0	0	0.844403	hypothetical protein
SCO0503	536532	537512	+	6.38108	0	4.30308	1.68881	hypothetical protein
SCO0504	537623	538942	+	18.2316	18.1981	13.7699	53.1974	DEAD/DEAH box helicase
SCO0505	539123	542131	+	3.64633	34.9964	15.4911	11.8216	large, multifunctional hypothetical protein
SCO0506	542269	543099	+	165.908	163.783	103.274	63.3303	nadE NAD synthetase
SCO0507	543119	543535	-	0	0	0	0	hypothetical protein
SCO0508	543545	544087	+	0	0	0	0	tetR family transcriptional regulator
SCO0509	544194	545717	+	1.82316	4.19956	19.7942	17.7325	glpK glycerol kinase
SCO0511	546358	547116	+	2.73475	1.39985	1.72123	0.844403	dehydrogenase
SCO0512	547135	547743	-	10.0274	5.59942	8.60617	11.8216	regulatory protein
SCO0513	547809	548900	+	34.6401	44.7953	28.4004	39.687	hypothetical protein
SCO0514	548968	549621	+	3.64633	9.79898	12.0486	5.91082	hypothetical protein
SCO0516	550455	551633	+	0	0	0	0	lipoprotein
SCO0517	551918	552115	+	0	0	0	0	hypothetical protein
SCO0518	552094	552351	+	0	0	0	0	hypothetical protein
SCO0519	552403	553140	-	2.73475	0	6.88493	0.844403	oxidoreductase
SCO0520	553277	553861	+	18.2316	15.3984	2.58185	6.75523	tetR family transcriptional regulator
SCO0521	553892	554473	+	15.4969	12.5987	20.6548	25.3321	TetR family transcriptional regulator
SCO0522	554649	555440	+	1.82316	4.19956	2.58185	8.44403	oxidoreductase
SCO0523	555468	555905	-	12.7622	5.59942	0	0	transcriptional regulator
SCO0524	555990	556898	+	13.6737	16.7983	16.3517	17.7325	gluconolactonase
SCO0525	557029	557844	+	75.6613	156.784	145.444	139.327	hypothetical protein
SCO0526	557882	558715	+	10.939	12.5987	8.60617	3.37761	oxidoreductase
SCO0527	558812	559015	-	608.025	2098.38	2207.48	2040.08	cold shock protein
SCO0528	559346	560098	+	0	8.39913	0	5.06642	lipoprotein
SCO0529	560127	561545	-	0	8.39913	0	0	oxidoreductase
SCO0530	561731	562576	-	0	0	5.1637	0.844403	transcriptional regulator
SCO0531	562803	564071	+	0	0	0	0	sugar transporter sugar binding protein
SCO0532	564141	565049	+	0	0	0	0	sugar transporter membrane protein
SCO0533	565046	565903	+	0.911582	0	0	0	sugar transporter membrane protein
SCO0534	566007	567626	+	0.911582	0	0	0	beta-hexosaminidase
SCO0535	567623	569044	+	2.73475	2.79971	1.72123	1.68881	hydrolase
SCO0536	569061	569282	-	3.64633	5.59942	0	0	hypothetical protein
SCO0537	569655	570482	+	0	0	2.58185	7.59963	hypothetical protein
SCO0538	570520	571848	+	0	0	0	0	sugar transporter sugar binding lipoprotein
SCO0539	571863	572813	+	1.82316	0	1.72123	5.06642	sugar transporter membrane protein
SCO0540	572810	573709	+	0	0	0	3.37761	sugar transport membrane protein
SCO0541	573756	575081	+	2.73475	0	0	7.59963	alpha-galactosidase
SCO0542	575351	577984	+	0.911582	0	0	0	regulatory protein
SCO0543	578092	579228	+	0.911582	1.39985	17.2123	8.44403	peptidase
SCO0544	579257	580789	+	0.911582	53.1945	8.60617	5.91082	hypothetical protein
SCO0545	580913	583459	+	5.46949	2.79971	0	0	hypothetical protein
SCO0546	583523	586897	-	70.1918	720.925	183.311	207.723	pyruvate carboxylase
SCO0547	586987	587988	-	0	0	1.72123	0	acyltransferase
SCO0548	587985	589271	-	0	0	1.72123	0	3-oxoacyl-ACP synthase
SCO0549	589268	589546	-	1.82316	0	0	0	acyl carrier protein
SCO0550	590017	590895	+	30.0822	12.5987	9.46678	5.06642	hypothetical protein
SCO0551	590981	592309	-	1.82316	0	7.74555	0.844403	histidine kinase
SCO0552	592306	593022	-	1.82316	2.79971	3.44247	10.1328	response regulator
SCO0553	593049	593486	-	0	0	0.860617	0	hypothetical protein
SCO0554	593641	595338	-	0	0	1.72123	0	beta-mannosidase
SCO0555	595484	597079	-	1.82316	6.99927	5.1637	0	membrane-bound oxidoreductase
SCO0556	597132	598655	-	0.911582	0	7.74555	3.37761	hypothetical protein
SCO0557	598747	599769	+	2.73475	4.19956	13.7699	22.7989	MerR family transcriptional regulator
SCO0558	599712	599978	-	0	0	2.58185	13.5105	hypothetical protein
SCO0559	600051	601052	-	0	0	0	1.68881	hypothetical protein
SCO0560	601133	603355	-	214.222	993.896	1249.62	1431.26	catalase/peroxidase
SCO0561	603385	603840	-	0	18.1981	12.9093	31.2429	Fe regulatory protein
SCO0562	603973	605085	+	13.6737	22.3977	6.02432	4.22202	hypothetical protein
SCO0563	605122	606555	-	72.9266	82.5914	70.5706	186.613	hypothetical protein
SCO0564	606677	607837	-	1.82316	0	0	0.844403	hypothetical protein
SCO0565	607851	608909	-	0	0	0	0.844403	polyprenyl synthetase
SCO0566	608902	609186	-	0	0	0	0	hypothetical protein
SCO0567	609517	610356	+	0	0	0	0	insertion element transposase
SCO0568	610415	611488	-	10.939	18.1981	16.3517	13.5105	polyprenyl synthetase
SCO0569	611984	612106	-	10.0274	40.5958	587.801	35.4649	rpmJ 50S ribosomal protein L36
SCO0570	612156	612320	-	9.11582	13.9985	123.068	54.0418	rpmG 50S ribosomal protein L33
SCO0571	612426	613754	-	7.29266	0	11.188	12.6661	hypothetical protein
SCO0572	613751	615151	-	0	11.1988	6.88493	21.9545	cytosine permease
SCO0573	615154	616107	-	1.82316	11.1988	15.4911	32.0873	hypothetical protein
SCO0574	616253	617086	+	7.29266	0	7.74555	6.75523	IclR family regulatory protein
SCO0575	617124	617855	+	16.4085	2.79971	26.6791	15.1993	peptidase E
SCO0576	617913	618788	-	5.46949	0	3.44247	1.68881	oxidoreductase
SCO0577	618788	619588	-	0	0	0	0	hypothetical protein
SCO0578	619588	620367	-	0	0	6.02432	0.844403	triosephosphate isomerase
SCO0579	620367	620879	-	0	5.59942	0.860617	1.68881	ribose 5-phosphate isomerase
SCO0580	620891	622672	-	3.64633	6.99927	1.72123	1.68881	dihydroxyacetone kinase
SCO0581	622669	624036	-	1.82316	0	1.72123	0.844403	transporter
SCO0582	624273	625034	+	7.29266	11.1988	15.4911	9.28844	transcriptional regulator
SCO0583	625127	626350	+	5.46949	15.3984	39.5884	27.0209	cytochrome P450
SCO0584	626369	627631	-	0	4.19956	64.5463	97.1064	cytochrome P450
SCO0585	627628	628164	-	1.82316	0	18.073	28.7097	ATP/GTP binding protein
SCO0586	628247	628588	-	0	0	20.6548	16.0437	hypothetical protein
SCO0587	628600	629058	-	0	2.79971	32.7034	66.7079	hypothetical protein
SCO0588	629185	630912	-	5.46949	23.7975	136.838	183.236	sensor kinase
SCO0589	631216	632103	-	3.64633	0	8.60617	10.9772	LysR family transcriptional regulator
SCO0590	632180	633049	+	12.7622	12.5987	13.7699	23.6433	oxidoreductase
SCO0591	633119	633958	+	4.55791	0	0	0.844403	lysozyme
SCO0592	633986	634708	-	4.55791	97.9898	135.117	153.681	hypothetical protein
SCO0593	634879	635706	-	0	29.3969	18.9336	11.8216	hypothetical protein
SCO0594	635776	636516	-	1.82316	2.79971	6.88493	5.06642	methyltransferase
SCO0595	636573	637166	+	0	1.39985	1.72123	2.53321	hypothetical protein
SCO0596	637261	637824	+	168.643	100.79	134.256	120.75	DNA-binding protein
SCO0597	637911	638306	-	1.82316	4.19956	13.7699	41.3758	hypothetical protein
SCO0598	638511	638804	+	22.7896	6.99927	17.2123	32.0873	anti anti sigma factor
SCO0599	638801	639730	+	19.1432	25.1974	19.7942	34.6205	regulator of sig8
SCO0600	639859	640704	+	232.454	502.548	246.997	138.482	RNA polymerase sigma factor sig8
SCO0601	640719	641762	-	3.64633	0	0	0	hypothetical protein
SCO0602	642012	643133	+	0	0	7.74555	0	hypothetical protein
SCO0603	643179	643880	+	1.82316	1.39985	12.9093	23.6433	amino transferase
SCO0604	643926	645101	-	30.9938	9.79898	6.02432	6.75523	hypothetical protein
SCO0605	645297	646232	+	3.64633	0	0	5.06642	AraC family transcription regulator
SCO0606	646345	647319	+	0	1.39985	0	0	hypothetical protein
SCO0607	647444	647731	+	31.9054	176.382	125.65	671.301	lipoprotein
SCO0608	647887	648765	+	97.5393	229.576	110.159	617.259	regulatory protein
SCO0609	648876	649739	+	0	0	0	8.44403	hypothetical protein
SCO0610	649840	650610	+	5.46949	0	0	1.68881	GntR family transcriptional regulator
SCO0611	650624	651388	+	1.82316	0	0	0.844403	hypothetical protein
SCO0612	651462	651605	+	0	0	0	0	hypothetical protein
SCO0613	651602	652864	+	2.73475	0	3.44247	4.22202	arginine deiminase
SCO0614	652881	653165	-	0	0	0	1.68881	hypothetical protein
SCO0615	653448	653906	+	0.911582	0	3.44247	10.1328	hypothetical protein
SCO0616	653947	656322	-	1.82316	0	0	5.06642	hypothetical protein
SCO0617	656319	658772	-	0	4.19956	4.30308	3.37761	phosphoketolase
SCO0618	659143	660528	+	23.7011	19.598	36.1459	5.91082	hypothetical protein
SCO0619	660525	661268	+	0	0	3.44247	0	hypothetical protein
SCO0620	661329	661607	-	6.38108	5.59942	17.2123	10.9772	hypothetical protein
SCO0621	661707	662291	+	16.4085	11.1988	8.60617	0.844403	hypothetical protein
SCO0622	662373	663014	+	0.911582	2.79971	4.30308	5.06642	TetR family transcriptional regulator
SCO0623	663067	664686	+	129.445	11.1988	25.8185	18.5769	membrane transport protein
SCO0624	664769	665773	-	7.29266	0	7.74555	5.91082	hypothetical protein
SCO0625	665816	667096	-	0.911582	0	0	0.844403	transporter
SCO0626	667100	667744	-	0	0	0	0	hypothetical protein
SCO0627	667741	669870	-	0	0	3.44247	4.22202	ATP-utilizing protein
SCO0628	669972	671570	-	25.5243	13.9985	6.02432	8.44403	hypothetical protein
SCO0629	671618	672727	-	0	4.19956	5.1637	2.53321	transcriptional regulator
SCO0630	672882	673403	-	97.5393	179.181	413.096	1696.41	acetyltransferase
SCO0631	673451	673633	-	57.4297	173.582	187.614	256.699	hypothetical protein
SCO0632	673733	674317	+	2.73475	5.59942	0.860617	0	RNA polymerase sigma factor SigK
SCO0633	674317	675069	+	0	0	0	0.844403	hypothetical protein
SCO0635	676130	677023	+	0.911582	15.3984	7.74555	2.53321	hypothetical protein
SCO0636	677227	678861	+	15.4969	4.19956	10.3274	28.7097	ABC transporter ATP-binding protein
SCO0637	678937	679392	+	0.911582	2.79971	3.44247	14.3549	hypothetical protein
SCO0638	679529	680188	-	6.38108	6.99927	6.88493	8.44403	lipoprotein
SCO0639	680496	681428	-	4.55791	0	16.3517	11.8216	hypothetical protein
SCO0640	681435	681863	-	67.4571	40.5958	111.88	40.5314	hypothetical protein
SCO0641	681960	682535	+	2143.13	1455.85	1882.17	1790.14	tellurium resistance protein
SCO0642	682600	684345	-	1.82316	0	5.1637	6.75523	hypothetical protein
SCO0643	684409	685095	-	0	0	0	0	cellulose-binding protein
SCO0644	685288	687444	-	5.46949	1.39985	8.60617	460.2	hypothetical protein
SCO0645	687554	688567	-	36.4633	16.7983	39.5884	33.7761	Zinc-containing dehydrogenase
SCO0646	688679	689263	+	2.73475	0	3.44247	0.844403	TetR family transcriptional regulator
SCO0647	689364	690161	+	0.911582	0	0	0	short chain oxidoreductase
SCO0648	690228	690923	+	0	16.7983	12.0486	14.3549	methyltransferase
SCO0649	690966	691283	+	0	0	0	0	gas vesicle synthesis protein
SCO0650	691320	691832	+	0	0	0	2.53321	gas vesicle synthesis-like protein
SCO0651	691829	692614	+	0.911582	0	0	0	gas vesicle synthesis protein
SCO0652	692619	692897	+	0	0	0	0	gas vesicle synthesis protein
SCO0653	692894	693445	+	0	2.79971	1.72123	0.844403	hypothetical protein
SCO0654	693442	694416	+	0	0	0	1.68881	hypothetical protein
SCO0655	694441	694785	+	0.911582	0	0	0	gas vesicle synthesis protein
SCO0656	694782	695624	+	0	0	0	0	gas vesicle synthesis protein
SCO0657	695660	695869	+	0	0	0	0	gas vesicle synthesis protein
SCO0658	695866	696168	+	0	0	0	0	gas vesicle synthesis protein
SCO0659	696248	697354	+	8.20424	6.99927	2.58185	15.1993	DeoR family transcriptional regulator
SCO0660	697480	698811	+	0	0	0	0	solute-binding lipoprotein
SCO0661	698838	699824	+	1.82316	0	1.72123	0.844403	binding protein dependent transport protein
SCO0662	699821	700684	+	3.64633	0	0	1.68881	binding protein dependent transport protein
SCO0663	700681	701712	+	1.82316	0	3.44247	0	2-hydroxyacid dehydrogenase
SCO0664	701709	703604	+	20.9664	9.79898	5.1637	6.75523	hypothetical protein
SCO0665	703750	703977	+	0	0	0	1.68881	hypothetical protein
SCO0666	704114	706393	+	20.9664	26.5972	38.7278	23.6433	catalase
SCO0667	706448	707329	-	5.46949	0	3.44247	1.68881	hypothetical protein
SCO0668	707401	708993	-	10.939	1.39985	11.188	5.06642	flavoprotein
SCO0669	709071	709688	+	9.11582	0	10.3274	5.06642	TetR family transcriptional regulator
SCO0670	709685	711268	+	20.9664	12.5987	27.5397	7.59963	glycerol-3-phosphate dehydrogenase
SCO0671	711379	711633	-	0	4.19956	0	0	hypothetical protein
SCO0672	711649	712200	+	0	5.59942	2.58185	7.59963	anti-sigma factor antagonist
SCO0673	712209	712736	-	0	2.79971	7.74555	15.1993	hypothetical protein
SCO0674	712829	714181	-	0	0	0	0	endo-1,4-beta-xylanase
SCO0675	714374	717028	+	0	0	1.72123	0	hypothetical protein
SCO0676	717303	719897	+	3.64633	8.39913	6.02432	7.59963	integral membrane sensor protein
SCO0677	720032	720874	+	16.4085	5.59942	6.88493	16.0437	chitosanase
SCO0678	720985	721158	-	7.29266	11.1988	5.1637	20.2657	hypothetical protein
SCO0679	721248	721463	+	9.11582	12.5987	25.8185	27.8653	hypothetical protein
SCO0680	721495	723039	-	0	15.3984	0	1.68881	transmembrane efflux protein
SCO0681	723181	724545	+	775.757	534.744	154.05	112.306	ferredoxin/ferredoxin-NADP reductase
SCO0682	724639	725013	-	6.38108	93.7902	1268.55	1902.44	hypothetical protein
SCO0683	725056	725580	-	0	16.7983	192.778	137.638	hypothetical protein
SCO0684	725619	726395	-	0	2.79971	35.2853	60.7971	hypothetical protein
SCO0685	726401	726808	-	0	37.7961	90.3648	141.015	hypothetical protein
SCO0686	726845	728068	+	7.29266	0	0	1.68881	hypothetical protein
SCO0687	728130	728924	-	8.20424	1.39985	18.9336	9.28844	oxidoreductase
SCO0688	729117	730289	+	34.6401	4.19956	4.30308	1.68881	hypothetical protein
SCO0689	730352	730987	+	0	0	0	0	oxidoreductase, iron-sulfur binding subunit
SCO0690	730984	731976	+	0.911582	2.79971	1.72123	1.68881	oxidoreductase, molybdopterin binding subunit
SCO0691	732005	734134	+	0.911582	5.59942	5.1637	0.844403	oxidoreductase
SCO0692	734210	735667	-	0	0	5.1637	3.37761	hypothetical protein
SCO0693	735845	736192	+	0	4.19956	2.58185	3.37761	hypothetical protein
SCO0694	736312	736503	+	2.73475	16.7983	1.72123	5.91082	hypothetical protein
SCO0695	736520	737506	+	10.939	8.39913	0	2.53321	hypothetical protein
SCO0696	737846	738340	-	1.82316	18.1981	21.5154	10.9772	hypothetical protein
SCO0698	739510	739875	-	7.29266	2.79971	13.7699	6.75523	hypothetical protein
SCO0699	739938	740231	-	0	0	0	0	hypothetical protein
SCO0700	740314	742083	-	9.11582	16.7983	20.6548	17.7325	ABC transporter ATP-binding protein
SCO0701	742242	742685	-	89.3351	151.184	133.396	312.429	hypothetical protein
SCO0702	742816	743394	-	62.8992	372.361	290.028	404.469	regulator
SCO0703	743575	743802	+	80.2193	78.3918	83.4798	135.105	regulator
SCO0705	744945	745763	-	226.984	354.163	617.062	750.675	hypothetical protein
SCO0706	745911	747194	-	0	0	0	0	lipoprotein
SCO0707	747191	748387	-	0	4.19956	0	0	branched-chain amino acid ABC transporter permease
SCO0708	748380	749279	-	0	0	0	0	branched-chain amino acid ABC transporter
SCO0709	749276	750076	-	0	0	0	0	branched-chain amino acid ABC transporter ATP-binding protein
SCO0710	750073	750864	-	0	0	0	0	branched-chain amino acid ABC transporter ATP-binding protein
SCO0711	751917	753197	-	0	0	0	1.68881	hypothetical protein
SCO0712	753318	756143	-	0	0	0	0	transcriptional activator
SCO0713	756314	757246	-	0	0	0.860617	0	lipase
SCO0714	757637	758524	+	2.73475	29.3969	23.2367	38.8426	oxidoreductase
SCO0715	758531	758902	-	0	0	3.44247	0	hypothetical protein
SCO0716	759197	760399	+	5.46949	0	1.72123	13.5105	glycosyl hydrolase
SCO0717	760471	761598	+	0	0	1.72123	0	hypothetical protein
SCO0718	761675	761896	+	0	2.79971	0	4.22202	hypothetical protein
SCO0719	762009	762485	-	17.3201	41.9956	13.7699	11.8216	hypothetical protein
SCO0720	762558	764051	-	4.55791	6.99927	17.2123	12.6661	hypothetical protein
SCO0721	764216	766594	-	20.0548	11.1988	12.9093	24.4877	glycosyl transferase
SCO0722	766591	767331	-	9.11582	11.1988	6.88493	10.1328	hydrolase
SCO0723	767385	768074	+	3.64633	0	5.1637	5.91082	frcK fructose transport system kinase
SCO0724	768426	769367	+	5.46949	0	2.58185	5.91082	transcriptional regulator
SCO0725	769688	770065	+	10.939	15.3984	38.7278	102.173	hypothetical protein
SCO0726	770144	770632	-	2.73475	0	4.30308	5.91082	oxidoreductase
SCO0727	770665	771588	-	19.1432	18.1981	2.58185	0.844403	hypothetical protein
SCO0728	771628	772362	+	0.911582	0	5.1637	4.22202	regulatory protein
SCO0729	772544	772966	+	61.076	300.969	84.3404	38.8426	hypothetical protein
SCO0730	772974	773435	-	8.20424	0	11.188	5.91082	hypothetical protein
SCO0731	773432	774613	-	10.939	27.9971	12.0486	15.1993	transferase
SCO0732	774765	776129	+	0	1.39985	7.74555	81.9071	protease
SCO0733	776203	776388	-	9.11582	22.3977	22.376	46.4422	hypothetical protein
SCO0734	776554	777828	-	6.38108	8.39913	1.72123	1.68881	transcriptional repressor
SCO0735	777895	779097	+	1.82316	25.1974	13.7699	7.59963	oxidoreductase
SCO0736	779131	779826	-	136.737	207.178	182.451	837.648	hypothetical protein
SCO0737	780012	780812	-	0	5.59942	0.860617	5.06642	oxidoreductase
SCO0738	780863	781402	+	1.82316	1.39985	0	5.06642	hypothetical protein
SCO0739	781386	782312	-	4.55791	1.39985	4.30308	4.22202	short chain dehydrogenase
SCO0740	782467	783096	-	65.6339	54.5943	46.4733	21.9545	hydrolase
SCO0741	783096	784184	-	257.978	144.185	256.464	74.3075	oxidoreductase
SCO0742	784362	786116	+	9.11582	9.79898	22.376	5.06642	ABC transporter
SCO0743	786125	786409	-	0	0	3.44247	5.91082	hypothetical protein
SCO0744	786591	786956	+	3.64633	6.99927	4.30308	3.37761	hypothetical protein
SCO0745	786984	787643	-	0	0	0	5.06642	TetR family transcriptional regulator
SCO0746	787843	789096	+	0	1.39985	3.44247	5.91082	Ser/Thr protein kinase
SCO0747	789337	789837	-	1.82316	0	8.60617	10.9772	hypothetical protein
SCO0748	789960	790541	+	43.756	8.39913	13.7699	21.1101	hydrolase
SCO0749	790561	791535	-	0	1.39985	0	2.53321	dehydratase
SCO0750	791701	791880	-	0.911582	5.59942	0	4.22202	hypothetical protein
SCO0751	791981	794467	-	4.55791	0	5.1637	2.53321	regulatory protein
SCO0752	794689	796002	-	1.82316	0	8.60617	126.661	protease
SCO0753	796584	796799	+	23.7011	13.9985	10.3274	10.9772	hypothetical protein
SCO0754	796977	797723	+	3.64633	0	4.30308	0	hypothetical protein
SCO0755	797720	799942	+	3.64633	0	0	0.844403	ABC transporter
SCO0756	799944	802766	+	0	0	0.860617	0.844403	ABC transporter
SCO0757	802797	803807	+	8.20424	4.19956	4.30308	0	phosphatase
SCO0758	803856	804035	+	0	0	0	0.844403	hypothetical protein
SCO0759	804091	805122	+	3.64633	6.99927	1.72123	2.53321	hypothetical protein
SCO0760	805135	805797	+	9.11582	0	6.02432	6.75523	methyltransferase
SCO0761	805859	806038	+	0	0	0	2.53321	hypothetical protein
SCO0762	806172	806606	-	168.643	1915	659.232	119.061	protease inhibitor protein
SCO0763	806966	808135	+	7.29266	55.9942	18.9336	29.5541	oxidoreductase
SCO0764	808206	809813	-	23.7011	9.79898	29.261	48.131	hydrolase
SCO0765	810172	812415	-	0	0	0.860617	1.68881	endoglucanase
SCO0766	812569	815655	-	0	5.59942	0	0	beta-galactosidase
SCO0767	815808	818315	+	14.5853	23.7975	43.0308	130.038	hypothetical protein
SCO0768	818446	819111	+	0	16.7983	7.74555	15.1993	lipoprotein
SCO0769	819148	820116	-	47.4023	86.791	45.6127	27.8653	aldo/keto reductase
SCO0770	820194	820751	-	0	4.19956	0	0.844403	hypothetical protein
SCO0771	820761	821198	-	10.0274	26.5972	10.3274	10.9772	hypothetical protein
SCO0772	821295	821873	+	6.38108	6.99927	3.44247	2.53321	regulatory protein
SCO0773	821848	822048	-	0	0	8.60617	4.22202	ferredoxin
SCO0774	822061	823299	-	0	6.99927	18.9336	40.5314	cytochrome P450
SCO0775	823609	824058	+	1.82316	1.39985	2.58185	10.9772	hypothetical protein
SCO0776	824123	825139	-	3.64633	2.79971	4.30308	1.68881	hypothetical protein
SCO0777	825287	826312	+	6.38108	11.1988	6.88493	4.22202	hypothetical protein
SCO0778	826361	826669	+	4.55791	2.79971	6.88493	5.91082	hypothetical protein
SCO0779	826690	827085	-	0.911582	0	6.88493	17.7325	hypothetical protein
SCO0780	827277	828218	+	9.11582	65.7931	35.2853	46.4422	zinc-binding oxidoreductase
SCO0781	828289	828789	+	1.82316	20.9978	4.30308	1.68881	anti sigma factor antagonist
SCO0782	828755	829708	-	10.939	8.39913	11.188	16.8881	ribose-phosphate pyrophosphokinase
SCO0783	829910	831817	+	0	11.1988	8.60617	14.3549	tetracycline resistance protein
SCO0784	831835	832518	+	0	2.79971	5.1637	10.9772	hypothetical protein
SCO0785	832515	833198	-	0	0	0	0	hypothetical protein
SCO0786	833261	833800	+	0	2.79971	0	1.68881	hypothetical protein
SCO0787	833931	835199	+	0.911582	0	0	1.68881	hydrolase
SCO0788	835238	835474	-	10.0274	27.9971	12.0486	10.9772	hypothetical protein
SCO0789	835547	836665	+	0	0	0	1.68881	hypothetical protein
SCO0790	836721	837377	+	5.46949	5.59942	3.44247	5.06642	hydrolase
SCO0791	837541	838680	+	0.911582	0	0.860617	0	hypothetical protein
SCO0792	838977	840008	+	2.73475	2.79971	0.860617	3.37761	hypothetical protein
SCO0793	840026	840334	-	0.911582	1.39985	4.30308	5.06642	hypothetical protein
SCO0794	840399	841688	-	11.8506	1.39985	11.188	6.75523	transcriptional regulator
SCO0795	841878	842372	+	22.7896	2.79971	10.3274	10.1328	hypothetical protein
SCO0796	842488	843747	+	4.55791	0	0	1.68881	hypothetical protein
SCO0797	843808	844860	+	19.1432	53.1945	71.4312	76.8407	hypothetical protein
SCO0798	844881	846116	+	1.82316	0	1.72123	7.59963	hypothetical protein
SCO0799	846084	846809	-	20.9664	2.79971	0.860617	19.4213	hypothetical protein
SCO0800	846917	847534	-	1.82316	0	2.58185	12.6661	TetR family transcriptional regulator
SCO0801	847649	849232	+	6.38108	16.7983	12.9093	10.9772	cytochrome P450
SCO0802	849194	850042	-	20.9664	0	2.58185	9.28844	hypothetical protein
SCO0803	850100	851074	-	10.0274	20.9978	28.4004	25.3321	RNA polymerase sigma factor
SCO0804	851097	851840	-	21.878	34.9964	48.1945	41.3758	hypothetical protein
SCO0805	851911	853212	-	226.072	118.988	51.637	19.4213	prolyl aminopeptidase
SCO0806	853340	854365	-	3.64633	1.39985	12.0486	4.22202	LacI family transcriptional regulator
SCO0807	854455	854775	-	0	0	0	1.68881	hypothetical protein
SCO0808	854802	855884	-	10.939	1.39985	4.30308	4.22202	solute-binding lipoprotein
SCO0809	856126	857139	-	0.911582	0	3.44247	2.53321	ABC transporter permease
SCO0810	857132	858172	-	0	0	0	0	ABC transporter permease
SCO0811	858169	859686	-	6.38108	0	0.860617	4.22202	ABC transporter ATP-binding protein
SCO0812	859963	861123	+	10.0274	8.39913	6.02432	0	sugar isomerase
SCO0813	861242	863281	+	23.7011	5.59942	1.72123	2.53321	short chain dehydrogenase
SCO0814	863278	864732	+	0	0	2.58185	0.844403	rhamnose kinase
SCO0815	864811	865563	+	0.911582	0	12.0486	10.1328	hypothetical protein
SCO0816	865560	867038	+	1.82316	4.19956	1.72123	2.53321	iron-sulfur protein
SCO0817	867035	867682	+	3.64633	0	0	0	hypothetical protein
SCO0818	867800	868594	+	0	0	6.02432	5.06642	ABC transporter ATP-binding protein
SCO0819	868598	869908	+	4.55791	1.39985	0	0	transmembrane transport protein
SCO0820	869978	870337	-	2.73475	2.79971	18.073	5.91082	hypothetical protein
SCO0821	870420	871397	-	16.4085	13.9985	20.6548	24.4877	threonine dehydratase
SCO0822	871406	872086	-	10.939	2.79971	11.188	2.53321	DNA-binding protein
SCO0823	872193	872633	+	7.29266	2.79971	0	2.53321	GntR family transcriptional regulator
SCO0824	872630	873520	+	20.9664	8.39913	6.88493	4.22202	ABC transporter ATP-binding protein
SCO0825	873517	874473	+	10.939	6.99927	0.860617	4.22202	transmembrane transport protein
SCO0826	874543	875343	+	10.939	1.39985	19.7942	6.75523	hypothetical protein
SCO0827	875388	875726	-	0	0	0	0	hypothetical protein
SCO0828	875839	877500	+	3.64633	0	0.860617	1.68881	alkaline phosphatase
SCO0829	877702	879078	+	2.73475	1.39985	0	0.844403	serine protease
SCO0830	879140	880219	-	5.46949	0	0	1.68881	penicillin-binding protein
SCO0831	880216	881136	-	0	0	0	3.37761	hypothetical protein
SCO0832	881133	882098	-	0	0	4.30308	0	hypothetical protein
SCO0833	882095	882805	-	1.82316	2.79971	3.44247	3.37761	hypothetical protein
SCO0834	882826	883014	-	4.55791	16.7983	15.4911	28.7097	hypothetical protein
SCO0835	883113	883760	-	3.64633	8.39913	3.44247	8.44403	methyltransferase
SCO0836	883920	884921	-	29.1706	1.39985	1.72123	0.844403	hypothetical protein
SCO0837	885004	885270	-	0	0	0	0	hypothetical protein
SCO0838	885442	885867	+	1.82316	0	4.30308	2.53321	hypothetical protein
SCO0839	885933	888050	-	49.2255	19.598	7.74555	0.844403	transmembrane transport protein
SCO0840	888194	888700	-	5.46949	0	5.1637	5.91082	MarR family transcriptional regulator
SCO0841	888805	890367	+	0	1.39985	0	1.68881	oxidoreductase
SCO0842	890835	892211	+	1.82316	1.39985	0	1.68881	deoxyribodipyrimidine photolyase
SCO0843	892238	892672	-	0	0	0	0	hypothetical protein
SCO0844	892665	893006	-	0	4.19956	0	0	DNA-binding protein
SCO0845	893013	893279	-	0	0	0	0	hypothetical protein
SCO0846	893386	894186	+	52.8718	20.9978	18.9336	17.7325	hypothetical protein
SCO0847	894244	894702	-	0	2.79971	6.02432	7.59963	lyase
SCO0848	894818	895819	-	2.73475	0	7.74555	5.06642	oxidoreductase
SCO0849	895829	896353	-	0	0	0	0	hypothetical protein
SCO0850	896543	896968	+	2.73475	6.99927	0.860617	9.28844	hypothetical protein
SCO0851	896973	898037	-	26.4359	6.99927	10.3274	9.28844	PfkB-family carbohydrate kinase
SCO0852	898034	898666	-	54.6949	15.3984	17.2123	31.2429	aldolase
SCO0853	898895	899293	+	1.82316	0	0	0	hypothetical protein
SCO0854	899538	902129	+	1.82316	5.59942	1.72123	1.68881	hypothetical protein
SCO0855	902174	902680	-	2.73475	1.39985	3.44247	1.68881	acetyltransferase
SCO0856	902743	903969	-	4.55791	0	7.74555	0	hypothetical protein
SCO0857	904109	904747	+	20.0548	4.19956	6.88493	3.37761	TetR family transcriptional regulator
SCO0858	905000	905377	-	8.20424	9.79898	11.188	12.6661	hypothetical protein
SCO0859	905546	906055	-	4.55791	0	4.30308	2.53321	hypothetical protein
SCO0860	906052	908340	-	17.3201	25.1974	6.02432	69.2411	cation-transporting ATPase
SCO0861	908340	908549	-	3.64633	2.79971	8.60617	44.7534	hypothetical protein
SCO0862	908813	909472	-	13.6737	6.99927	15.4911	41.3758	hypothetical protein
SCO0863	909469	910926	-	68.3687	33.5965	40.449	242.344	hypothetical protein
SCO0864	911343	911939	-	17.3201	0	1.72123	2.53321	ECF family RNA polymerase sigma factor
SCO0865	912092	912862	-	13.6737	2.79971	8.60617	5.06642	hypothetical protein
SCO0866	912931	913572	-	0.911582	0	9.46678	46.4422	ECF family RNA polymerase sigma factor
SCO0867	913768	914472	-	0	0	6.88493	39.687	hypothetical protein
SCO0868	914827	915270	-	0.911582	0	0	0.844403	regulatory protein
SCO0869	915341	915715	-	0.911582	0	0.860617	1.68881	anti-sigma factor antagonist
SCO0870	916336	916785	-	8.20424	0	10.3274	8.44403	two-component system response regulator
SCO0871	916782	918377	-	28.2591	12.5987	16.3517	19.4213	two-component sensor protein
SCO0872	918438	919775	-	14.5853	4.19956	11.188	6.75523	hypothetical protein
SCO0873	919901	920182	-	0	0	0	0	hypothetical protein
SCO0874	920727	921419	-	0	0	0	0	hypothetical protein
SCO0875	921420	921755	-	0	0	0	5.06642	transcription regulator ArsR
SCO0876	921927	922175	-	0	0	0	0	hypothetical protein
SCO0877	922247	924913	+	24.6127	6.99927	11.188	35.4649	transcriptional regulator
SCO0878	924917	925795	+	1.82316	9.79898	5.1637	3.37761	hydrolase
SCO0880	926916	927332	+	0	0	0	0	hypothetical protein
SCO0881	927534	928499	-	1.82316	2.79971	22.376	24.4877	hypothetical protein
SCO0882	928670	929017	+	1.82316	9.79898	16.3517	5.91082	hypothetical protein
SCO0883	929061	929717	+	2.73475	9.79898	11.188	9.28844	def peptide deformylase
SCO0884	929779	931212	-	103.92	159.583	188.475	72.6187	oxidoreductase
SCO0885	931333	931737	+	105.744	95.1901	769.391	94.5732	thioredoxin
SCO0886	931757	932791	-	7.29266	1.39985	6.02432	2.53321	LacI family transcriptional regulator
SCO0887	932864	933568	-	4.55791	0	16.3517	9.28844	TetR family transcriptional regulator
SCO0888	933708	934271	+	329.993	173.582	5283.33	151.148	hypothetical protein
SCO0889	934332	935237	-	16.4085	6.99927	15.4911	11.8216	LysR family transcriptional regulator
SCO0890	935622	936329	-	0	0	0	0.844403	short chain oxidoreductase
SCO0891	936431	937270	+	0	1.39985	4.30308	0	DNA-binding protein
SCO0892	937290	938240	-	0	5.59942	0	0	hypothetical protein
SCO0893	938389	939612	+	0	0	0	0	hypothetical protein
SCO0894	939627	941063	+	0	0	0	0	hypothetical protein
SCO0895	941071	942090	-	1.82316	0	0	1.68881	RNA polymerase principal sigma factor HrdC
SCO0896	942453	942878	-	0	0	0	0	oxidoreductase
SCO0897	942974	943567	-	0	1.39985	0	1.68881	hypothetical protein
SCO0898	943851	945833	-	1.82316	0	0	3.37761	regulator
SCO0899	946045	946941	+	0	0	0	0	hydrolase
SCO0900	947027	948310	+	0.911582	0	3.44247	0	transmembrane efflux protein
SCO0901	948674	949762	-	2.73475	11.1988	6.02432	44.7534	hypothetical protein
SCO0902	949864	950292	-	9.11582	16.7983	8.60617	19.4213	hypothetical protein
SCO0903	950551	950811	+	0	0	0	0	hypothetical protein
SCO0904	950823	951122	+	0	0	0	0	hypothetical protein
SCO0905	951217	951522	+	0	0	0	0	hypothetical protein
SCO0906	951452	951949	-	10.0274	48.9949	32.7034	17.7325	hypothetical protein
SCO0907	951968	952858	-	10.0274	22.3977	3.44247	32.0873	dehydrogenase
SCO0908	952991	953455	+	16.4085	5.59942	8.60617	9.28844	hypothetical protein
SCO0909	953440	954429	-	10.0274	1.39985	7.74555	10.1328	hypothetical protein
SCO0910	954566	955867	+	22.7896	103.589	79.1767	37.9982	hypothetical protein
SCO0911	955864	957204	+	10.0274	114.788	53.3582	31.2429	hypothetical protein
SCO0912	957204	958019	+	1.82316	43.3955	30.9822	7.59963	hypothetical protein
SCO0913	958016	958987	+	6.38108	92.3904	45.6127	23.6433	hypothetical protein
SCO0914	959024	960292	-	5.46949	0	0	0.844403	lipoprotein
SCO0915	960501	960758	+	4.55791	9.79898	27.5397	21.9545	hypothetical protein
SCO0916	960792	961283	-	0.911582	1.39985	9.46678	6.75523	hypothetical protein
SCO0917	961534	962553	+	6.38108	8.39913	61.1038	11.8216	oxygenase
SCO0918	962596	964941	+	65.6339	9.79898	24.9579	20.2657	excinuclease ABC subunit A
SCO0919	964984	965943	-	4.55791	396.159	12.9093	115.683	hypothetical protein
SCO0920	966016	966843	-	1.82316	55.9942	23.2367	37.1538	acyltransferase
SCO0921	966843	967613	-	5.46949	915.505	52.4976	549.707	hypothetical protein
SCO0922	967895	968641	-	109.39	15.3984	66.2675	1.68881	succinate dehydrogenase/fumarate reductase iron-sulfur subunit
SCO0923	968638	970587	-	172.289	22.3977	96.3891	4.22202	sdhA succinate dehydrogenase flavoprotein subunit
SCO0924	970589	971320	-	84.7772	13.9985	42.1702	4.22202	cytochrome B subunit
SCO0925	971392	972276	+	1.82316	0	0	5.91082	LysR family transcriptional regulator
SCO0926	972311	973210	-	5.46949	6.99927	6.88493	0.844403	hypothetical protein
SCO0927	973388	974224	+	8.20424	18.1981	13.7699	37.9982	LysR family transcriptional regulator
SCO0928	974312	976456	-	61.9876	46.1952	94.6678	130.038	hypothetical protein
SCO0929	976453	977265	-	36.4633	114.788	59.3826	182.391	hypothetical protein
SCO0930	977491	978444	-	0.911582	4.19956	12.9093	1323.18	lipoprotein
SCO0931	978713	979324	+	0	0	11.188	8.44403	proline-rich protein
SCO0932	979340	980104	+	0.911582	13.9985	39.5884	27.0209	hypothetical protein
SCO0933	980316	980834	+	0	0	0.860617	0	lipoprotein
SCO0934	980917	981558	-	0	0	0.860617	0	hypothetical protein
SCO0935	981742	982407	+	0	0	2.58185	1.68881	hypothetical protein
SCO0936	982439	983044	-	0	0	0	0	oligosaccharide deacetylase
SCO0937	983389	983850	+	2.73475	15.3984	9.46678	7.59963	hypothetical protein
SCO0938	983971	985377	+	7.29266	22.3977	15.4911	7.59963	amino acid transporter
SCO0939	985374	986237	-	7.29266	19.598	12.9093	9.28844	hydrolase
SCO0940	986247	986720	+	1.82316	0	0	0	MarR family regulatory protein
SCO0941	986722	987876	-	0	0	0	0	lipoprotein
SCO0942	988130	988684	+	0	1.39985	10.3274	1.68881	RNA polymerase sigma factor SigL
SCO0943	988826	989341	+	0	37.7961	46.4733	62.4859	hypothetical protein
SCO0944	989560	990210	+	0	0	6.02432	173.947	hypothetical protein
SCO0945	990249	991112	-	6.38108	0	0	8.44403	formamidopyrimidine-DNA glycosylase
SCO0946	991153	993243	-	0	0	3.44247	2.53321	regulatory protein
SCO0947	993366	994778	+	0	0	0	0	hypothetical protein
SCO0948	994798	997821	-	20.0548	48.9949	31.8428	13.5105	alpha-mannosidase
SCO0949	997963	999210	-	0	0	0	0	hypothetical protein
SCO0950	999242	1000162	-	0	0	0	0	transport system permease
SCO0951	1000159	1001091	-	0.911582	0	0	0	transport system permease
SCO0952	1001098	1002390	-	0	0	0	0	solute-binding protein
SCO0953	1002624	1003673	+	4.55791	11.1988	3.44247	1.68881	LacI family transcriptional regulator
SCO0954	1003996	1004478	-	10.0274	0	1.72123	6.75523	acetyltransferase
SCO0955	1004534	1004710	-	0	0	3.44247	29.5541	hypothetical protein
SCO0956	1005186	1005641	+	0	159.583	13.7699	124.972	hypothetical protein
SCO0957	1005700	1007202	-	102.097	64.3933	33.5641	54.8862	oxidoreductase
SCO0958	1007306	1008646	-	0.911582	132.986	12.9093	22.7989	hypothetical protein
SCO0959	1008835	1011153	-	1.82316	11.1988	3.44247	1.68881	hypothetical protein
SCO0960	1011212	1013830	-	0	0	3.44247	0.844403	hydrolase
SCO0961	1014030	1015250	-	1.82316	6.99927	17.2123	5.06642	glgC glucose-1-phosphate adenylyltransferase
SCO0962	1015300	1016463	-	0	0	2.58185	6.75523	glycosyl transferase
SCO0963	1016501	1017394	-	0.911582	5.59942	2.58185	0	hypothetical protein
SCO0964	1017707	1018138	-	0.911582	0	0	0	hypothetical protein
SCO0965	1018179	1018838	-	0.911582	0	1.72123	0.844403	hypothetical protein
SCO0966	1018944	1019903	-	0.911582	2.79971	0	4.22202	dehydratase
SCO0967	1019971	1020594	-	0	0	2.58185	1.68881	reductase
SCO0968	1020695	1021237	-	0	0	0	0.844403	hypothetical protein
SCO0969	1021386	1022009	-	1.82316	0	0.860617	2.53321	reductase
SCO0970	1022079	1022813	-	2.73475	0	2.58185	3.37761	dehydrogenase/reductase
SCO0971	1023053	1023964	+	14.5853	55.9942	39.5884	69.2411	LysR family transcriptional regulator
SCO0972	1024039	1024383	+	0	5.59942	4.30308	0.844403	transposase remnant
SCO0973	1024508	1025767	+	9.11582	0	160.075	79.3739	hypothetical protein
SCO0974	1025757	1027076	-	11.8506	89.5907	67.1281	86.1292	hypothetical protein
SCO0975	1027393	1028832	+	85.6888	93.7902	178.148	141.015	6-phosphogluconate dehydrogenase
SCO0976	1028822	1029955	-	17.3201	18.1981	30.9822	23.6433	hypothetical protein
SCO0977	1029991	1030341	-	10.0274	11.1988	29.261	34.6205	hypothetical protein
SCO0978	1030387	1030806	-	154.969	64.3933	118.765	151.148	aspartate alpha-decarboxylase
SCO0979	1031136	1031372	-	0	0	0	0	hypothetical protein
SCO0980	1031600	1031956	+	0	5.59942	0	0	hypothetical protein
SCO0981	1031976	1033445	-	4.55791	0	0	3.37761	DNA-binding protein
SCO0982	1033827	1035107	+	9.11582	1.39985	0.860617	0	isocitrate lyase
SCO0983	1035208	1036800	+	2.73475	0	0.860617	0.844403	malate synthase
SCO0984	1036797	1037666	+	1.82316	0	0	1.68881	3-hydroxybutyryl-CoA dehydrogenase
SCO0985	1038243	1040561	+	94.8046	11.1988	18.073	14.3549	5-methyltetrahydropteroyltriglutamate/homocysteine S-methyltransferase
SCO0986	1040764	1041465	+	16.4085	33.5965	10.3274	37.9982	hypothetical protein
SCO0987	1041692	1043245	+	52.8718	23.7975	30.1216	31.2429	hypothetical protein
SCO0988	1043277	1043969	+	9.11582	4.19956	12.0486	41.3758	acetyltransferase
SCO0989	1043990	1044394	-	9.11582	15.3984	3.44247	1.68881	hypothetical protein
SCO0990	1044679	1045668	-	0	12.5987	15.4911	17.7325	hypothetical protein
SCO0991	1046251	1047114	+	0.911582	2.79971	4.30308	6.75523	hypothetical protein
SCO0992	1047111	1048133	+	3.64633	13.9985	12.0486	31.2429	cysteine synthase
SCO0993	1048130	1049368	+	7.29266	2.79971	9.46678	32.9317	hypothetical protein
SCO0994	1049361	1050626	+	0	0	5.1637	4.22202	hypothetical protein
SCO0995	1050595	1051344	+	8.20424	4.19956	14.6305	27.0209	methyltransferase
SCO0996	1051613	1052656	+	93.893	40.5958	30.9822	30.3985	lipoprotein
SCO0997	1052653	1053768	+	20.0548	0	2.58185	3.37761	Fe uptake system integral membrane protein
SCO0998	1053765	1054583	+	8.20424	0	21.5154	5.91082	Fe uptake system permease
SCO0999	1054754	1055401	-	1350.05	1238.87	1470.79	970.22	superoxide dismutase
SCO1000	1055883	1056995	-	37.3749	23.7975	7.74555	4.22202	integrase
SCO1001	1057387	1057749	+	0	0	0	0	hypothetical protein
SCO1002	1057892	1058278	-	15.4969	2.79971	24.9579	1.68881	hypothetical protein
SCO1003	1058377	1058961	+	14.5853	2.79971	21.5154	16.8881	TetR family transcriptional regulator
SCO1004	1059073	1059873	-	0.911582	1.39985	5.1637	0	hypothetical protein
SCO1005	1060181	1061398	+	0	0	0	0	insertion element
SCO1006	1061415	1061552	-	0	0	0	0	hypothetical protein
SCO1007	1061871	1063013	-	0	0	0	0	oxidoreductase
SCO1008	1063185	1063520	+	16.4085	23.7975	19.7942	21.9545	hypothetical protein
SCO1009	1063535	1064155	-	1.82316	0	0	0	transposase
SCO1010	1064858	1066294	+	0.911582	6.99927	2.58185	10.9772	integral membrane transport protein
SCO1011	1066337	1068241	-	1.82316	0	2.58185	13.5105	hypothetical protein
SCO1012	1068298	1069098	-	0	6.99927	2.58185	8.44403	oxidoreductase
SCO1013	1069154	1069633	-	31.9054	116.188	59.3826	118.216	mut-like protein
SCO1014	1069702	1071315	-	27.3475	23.7975	14.6305	21.1101	transferase
SCO1015	1071312	1071656	-	0	0	6.02432	3.37761	hypothetical protein
SCO1016	1071720	1072544	-	0	0	0	0	hypothetical protein
SCO1017	1072677	1073219	-	4.55791	30.7968	41.3096	111.461	lipoprotein
SCO1018	1073299	1074141	-	27.3475	27.9971	25.8185	41.3758	glutamate racemase
SCO1019	1074142	1075377	+	5.46949	5.59942	23.2367	32.9317	hypothetical protein
SCO1020	1075397	1076719	-	38.2865	32.1966	23.2367	52.353	hypothetical protein
SCO1021	1077009	1077458	+	30.9938	74.1923	104.135	142.704	hypothetical protein
SCO1022	1077501	1078328	+	13.6737	27.9971	13.7699	22.7989	hypothetical protein
SCO1023	1078574	1079182	+	10.939	44.7953	81.7586	33.7761	hypothetical protein
SCO1024	1079228	1081729	+	49.2255	61.5936	60.2432	84.4403	hypothetical protein
SCO1025	1081780	1084137	-	8.20424	4.19956	15.4911	53.1974	hypothetical protein
SCO1026	1084395	1085219	+	10.939	9.79898	6.02432	17.7325	transcriptional regulator
SCO1027	1085351	1085824	+	7.29266	34.9964	37.8671	22.7989	hypothetical protein
SCO1028	1085859	1086983	-	16.4085	22.3977	8.60617	11.8216	lyase
SCO1029	1087360	1087587	+	0	2.79971	0	1.68881	hypothetical protein
SCO1030	1087803	1088321	+	0	4.19956	9.46678	36.3093	hypothetical protein
SCO1031	1088547	1091114	-	0	0	1.72123	0.844403	ABC transporter
SCO1032	1091111	1091860	-	2.73475	0	0	0.844403	ABC transporter ATP-binding protein
SCO1033	1091857	1092141	-	0	0	0	2.53321	hypothetical protein
SCO1034	1092244	1092897	+	10.0274	0	2.58185	4.22202	TetR family transcriptional regulator
SCO1035	1092908	1093495	+	7.29266	5.59942	6.02432	3.37761	hypothetical protein
SCO1036	1093492	1094400	+	0.911582	2.79971	0	0.844403	phosphotriesterase-family protein
SCO1037	1094465	1094866	+	4.55791	0	0	6.75523	hypothetical protein
SCO1038	1094911	1095258	+	40.1096	27.9971	23.2367	28.7097	hypothetical protein
SCO1039	1095280	1096518	-	5.46949	4.19956	21.5154	21.1101	regulatory protein
SCO1040	1096556	1097206	-	1.82316	0	0	0	DNA repair protein
SCO1041	1097282	1098505	+	21.878	30.7968	14.6305	7.59963	hypothetical protein
SCO1042	1098616	1098966	-	3.64633	0	2.58185	0	hypothetical protein
SCO1043	1099030	1099809	+	13.6737	18.1981	11.188	17.7325	transcriptional regulator
SCO1044	1099831	1100772	-	1.82316	2.79971	0.860617	0	hypothetical protein
SCO1045	1100965	1101198	+	1.82316	4.19956	0	0	metal associated protein
SCO1046	1101284	1103545	+	7.29266	0	0	0.844403	metal transporter ATPase
SCO1047	1103835	1104527	+	0	0	0	0	hypothetical protein
SCO1048	1104500	1104952	-	1.82316	159.583	30.9822	306.518	hypothetical protein
SCO1049	1105031	1106194	-	5.46949	0	0	0.844403	oxidoreductase
SCO1050	1106404	1107006	+	0	6.99927	0	7.59963	DNA protection protein
SCO1051	1107018	1108091	+	0.911582	4.19956	0	3.37761	hypothetical protein
SCO1052	1108110	1108778	-	0	0	0	0	regulatory protein
SCO1053	1109004	1109432	-	0	0	0	0	hypothetical protein
SCO1054	1109450	1110652	+	30.9938	23.7975	41.3096	26.1765	aminotransferase
SCO1055	1110755	1113025	-	83.8656	9.79898	11.188	0.844403	alpha-xylosidase
SCO1056	1113337	1114596	+	0	0	4.30308	0	sugar transport sugar binding protein
SCO1057	1114608	1115573	+	2.73475	0	0	0	sugar transport integral membrane protein
SCO1058	1115579	1116406	+	0.911582	0	0	0	sugar transport integral membrane protein
SCO1059	1116447	1117826	+	21.878	5.59942	7.74555	4.22202	beta-glucosidase
SCO1060	1117870	1119111	-	10.939	0	2.58185	12.6661	transcriptional repressor
SCO1061	1119167	1120834	-	0	8.39913	2.58185	7.59963	bifunctional sugar binding protein/sugar hydrolase
SCO1062	1120925	1123006	-	0	0	1.72123	0	hydrolase
SCO1063	1123067	1123960	-	0	0	0.860617	0	sugar transport integral membrane protein
SCO1064	1123963	1124898	-	0.911582	0	0.860617	0.844403	sugar transport integral membrane protein
SCO1065	1124895	1126256	-	3.64633	0	0	0	sugar transport sugar binding protein
SCO1066	1126535	1127557	+	7.29266	0	0.860617	7.59963	LacI family transcriptional regulator
SCO1067	1127704	1128876	+	10.939	13.9985	0.860617	1.68881	integral membrane transport protein
SCO1068	1128954	1129694	+	7.29266	2.79971	21.5154	23.6433	hypothetical protein
SCO1069	1129716	1130195	-	0	0	8.60617	6.75523	MarR family transcriptional regulator
SCO1070	1130429	1131094	-	2.73475	11.1988	6.88493	17.7325	two component system response regulator
SCO1071	1131091	1132338	-	1.82316	5.59942	10.3274	3.37761	two component system sensor kinase
SCO1072	1132462	1132683	+	0	0	1.72123	0	hypothetical protein
SCO1073	1132744	1134012	-	183.228	57.394	67.9887	30.3985	hydrogenase
SCO1074	1134157	1135512	+	486.785	218.377	254.743	182.391	hypothetical protein
SCO1075	1135646	1136689	-	2.73475	29.3969	9.46678	32.9317	hypothetical protein
SCO1076	1136858	1137052	-	0	0	8.60617	33.7761	hypothetical protein
SCO1077	1137148	1138101	-	4.55791	16.7983	5.1637	0.844403	sugar kinase
SCO1078	1138342	1139391	+	27.3475	25.1974	18.9336	23.6433	LacI family transcriptional regulator
SCO1079	1139479	1140312	+	0.911582	0	0.860617	6.75523	hypothetical protein
SCO1080	1140293	1141591	-	23.7011	20.9978	19.7942	10.9772	hypothetical protein
SCO1081	1141759	1142721	-	558.8	449.353	365.762	217.856	electron transfer flavoprotein subunit alpha
SCO1082	1142777	1143565	-	486.785	398.958	345.107	184.08	electron transfer flavoprotein subunit beta
SCO1083	1143786	1144295	-	5.46949	27.9971	39.5884	16.0437	flavin-dependent reductase
SCO1084	1144442	1144822	-	0	0	22.376	4.22202	thioredoxin
SCO1085	1145088	1145816	+	110.301	118.988	148.887	95.4176	acyltransferase
SCO1086	1145827	1146426	-	29.1706	40.5958	15.4911	3.37761	hypothetical protein
SCO1087	1146486	1147556	-	76.5729	26.5972	12.9093	22.7989	aldolase
SCO1088	1147553	1148371	-	98.4509	100.79	44.7521	30.3985	oxidoreductase
SCO1089	1148368	1149771	-	525.983	863.71	231.506	331.851	hypothetical protein
SCO1090	1149998	1150681	+	8.20424	46.1952	23.2367	30.3985	phosphodiesterase
SCO1091	1150733	1151272	-	23.7011	13.9985	11.188	22.7989	acetyltransferase
SCO1092	1151356	1151748	+	3.64633	0	6.88493	10.9772	hypothetical protein
SCO1093	1151783	1152634	+	0	0	0	3.37761	hydroxylase
SCO1094	1152798	1153376	+	18.2316	9.79898	10.3274	21.9545	TetR family transcriptional regulator
SCO1095	1153488	1154504	+	49.2255	8.39913	10.3274	4.22202	hypothetical protein
SCO1096	1154572	1154766	+	0	0	0	0	hypothetical protein
SCO1097	1154808	1155686	+	15.4969	13.9985	11.188	8.44403	hydrolase
SCO1098	1155717	1156292	-	3.64633	13.9985	11.188	9.28844	MarR family regulatory protein
SCO1099	1156289	1158022	-	10.0274	8.39913	15.4911	17.7325	hypothetical protein
SCO1100	1158218	1158796	+	0	0	2.58185	12.6661	hypothetical protein
SCO1101	1158944	1159879	+	5.46949	16.7983	34.4247	60.7971	hypothetical protein
SCO1102	1160123	1160794	+	5.46949	5.59942	1.72123	10.9772	hypothetical protein
SCO1103	1160876	1161565	+	8.20424	13.9985	10.3274	13.5105	hydrolase
SCO1104	1161710	1162411	+	5.46949	8.39913	10.3274	6.75523	TetR family transcriptional regulator
SCO1105	1162399	1163901	-	14.5853	137.186	80.898	49.8198	hypothetical protein
SCO1106	1164110	1164766	+	10.939	4.19956	17.2123	3.37761	lipoprotein
SCO1107	1164809	1165264	-	0.911582	0	0	0	hypothetical protein
SCO1108	1165403	1165774	-	4.55791	25.1974	14.6305	15.1993	regulatory protein
SCO1109	1165916	1166995	+	45.5791	16.7983	113.601	5.06642	oxidoreductase
SCO1110	1167193	1167993	+	0	0	6.02432	0.844403	lyase
SCO1111	1167998	1168804	-	2.73475	0	0.860617	1.68881	hypothetical protein
SCO1112	1168853	1170556	+	30.0822	22.3977	17.2123	26.1765	oxidoreductase
SCO1113	1170638	1171792	+	7.29266	40.5958	36.1459	320.029	hypothetical protein
SCO1114	1171863	1172540	+	48.3139	23.7975	54.2189	59.9526	uracil-DNA glycosylase
SCO1115	1172537	1173535	+	5.46949	12.5987	1.72123	15.1993	hypothetical protein
SCO1116	1173674	1174600	+	353.694	142.785	179.008	237.277	hypothetical protein
SCO1117	1174890	1175927	-	3.64633	8.39913	11.188	6.75523	hypothetical protein
SCO1118	1176089	1177579	-	147.676	104.989	154.911	40.5314	hypothetical protein
SCO1119	1177797	1178273	+	6.38108	16.7983	2.58185	2.53321	transcription regulator AsnC
SCO1120	1178294	1179010	+	17.3201	5.59942	9.46678	12.6661	hydrolase
SCO1121	1179094	1179834	+	0.911582	0	8.60617	101.328	hypothetical protein
SCO1122	1179956	1180792	-	12.7622	4.19956	13.7699	20.2657	regulatory protein
SCO1123	1180851	1181249	+	22.7896	18.1981	12.9093	32.9317	hypothetical protein
SCO1124	1181366	1181857	-	0	0	0	0	hypothetical protein
SCO1125	1181900	1182421	-	0	0	0	1.68881	hypothetical protein
SCO1126	1182418	1183572	-	0	0	0	0	hypothetical protein
SCO1127	1183673	1184611	+	0	0	0	1.68881	oxidoreductase
SCO1128	1184628	1185536	+	0	0	0	0	hypothetical protein
SCO1129	1185632	1186480	+	0	0	0	0	deacetylase
SCO1130	1186491	1188266	+	1.82316	9.79898	12.0486	2.53321	hypothetical protein
SCO1131	1188324	1189481	-	17.3201	1.39985	19.7942	15.1993	hypothetical protein
SCO1132	1189474	1191621	-	52.8718	37.7961	67.9887	62.4859	oxidoreductase
SCO1133	1191618	1192610	-	9.11582	16.7983	18.9336	18.5769	oxidoreductase, molybdopterin binding subunit
SCO1134	1192607	1193209	-	18.2316	22.3977	37.0065	59.9526	oxidoreductase, iron-sulfur binding subunit
SCO1135	1193398	1193988	+	29.1706	5.59942	3.44247	8.44403	TetR family transcriptional regulator
SCO1136	1193951	1194742	-	3.64633	0	0.860617	5.06642	two component system response regulator
SCO1137	1194739	1196385	-	3.64633	0	4.30308	5.06642	two component system histidine kinase
SCO1138	1196781	1197779	+	3.64633	5.59942	12.9093	38.8426	hypothetical protein
SCO1139	1197776	1198321	+	1.82316	13.9985	3.44247	6.75523	hypothetical protein
SCO1140	1198323	1199822	+	20.0548	15.3984	18.073	42.2202	hypothetical protein
SCO1141	1199889	1200311	-	0.911582	2.79971	9.46678	5.06642	hypothetical protein
SCO1142	1200394	1201473	+	0	6.99927	10.3274	0.844403	oxidoreductase
SCO1143	1201486	1202247	-	0	0	3.44247	0	hypothetical protein
SCO1144	1202480	1204282	-	14.5853	20.9978	18.9336	7.59963	ABC transporter ATP-binding protein
SCO1145	1204428	1204889	+	7.29266	0	3.44247	7.59963	MarR family regulatory protein
SCO1146	1204911	1205669	-	6.38108	9.79898	25.8185	23.6433	lipoprotein
SCO1147	1205898	1207775	+	27.3475	22.3977	16.3517	14.3549	ABC transporter transmembrane subunit
SCO1148	1207772	1209553	+	25.5243	44.7953	21.5154	9.28844	ABC transporter
SCO1149	1209788	1210258	+	2.73475	2.79971	5.1637	4.22202	hypothetical protein
SCO1150	1210322	1210594	+	0	0	0	4.22202	rpmE2 50S ribosomal protein L31
SCO1151	1210615	1211409	-	66.5455	18.1981	31.8428	10.1328	hypothetical protein
SCO1152	1211504	1214068	+	91.1582	100.79	61.1038	37.1538	helicase
SCO1153	1214088	1214954	+	59.2529	12.5987	27.5397	20.2657	acyl-CoA thioesterase II
SCO1154	1214956	1215927	-	12.7622	1.39985	14.6305	57.4194	hypothetical protein
SCO1155	1216065	1216478	-	15.4969	18.1981	37.8671	58.2638	hypothetical protein
SCO1156	1216584	1217012	+	17.3201	5.59942	20.6548	10.1328	hypothetical protein
SCO1157	1217041	1217655	-	0.911582	0	14.6305	40.5314	ATP/GTP binding protein
SCO1158	1217724	1218137	-	0	0	0	15.1993	hypothetical protein
SCO1159	1218156	1218593	-	0	0	14.6305	67.5523	hypothetical protein
SCO1160	1218590	1221178	-	0	0	37.8671	223.767	hypothetical protein
SCO1161	1221241	1221975	-	0	2.79971	25.8185	179.014	hypothetical protein
SCO1162	1222188	1222787	+	4.55791	32.1966	6.02432	1.68881	methyltransferase
SCO1163	1223235	1224134	-	1.82316	33.5965	56.8007	119.905	hypothetical protein
SCO1164	1224211	1224537	+	0	11.1988	3.44247	1.68881	hypothetical protein
SCO1165	1224677	1225594	+	18.2316	9.79898	18.9336	16.0437	hypothetical protein
SCO1166	1225651	1225983	-	27.3475	22.3977	46.4733	58.2638	hypothetical protein
SCO1167	1226297	1228969	+	48.3139	16.7983	15.4911	5.91082	helicase
SCO1168	1228966	1230234	+	20.9664	1.39985	2.58185	5.91082	hypothetical protein
SCO1169	1230329	1231492	-	166.82	249.174	92.9466	43.0646	xylose isomerase
SCO1170	1231648	1233093	+	22.7896	13.9985	21.5154	28.7097	xylulose kinase
SCO1171	1233319	1234527	+	7.29266	0	0	4.22202	xylose repressor
SCO1172	1234835	1235440	+	0.911582	8.39913	18.9336	35.4649	amidase
SCO1173	1235615	1236874	+	0.911582	16.7983	18.073	10.1328	transcriptional regulator
SCO1174	1237012	1238535	+	9.11582	132.986	41.3096	108.084	aldehyde dehydrogenase
SCO1175	1238595	1239002	-	0	0	0	0	hypothetical protein
SCO1176	1239663	1241453	-	1.82316	5.59942	0.860617	2.53321	dihydroxy-acid dehydratase
SCO1177	1241562	1242302	+	0	0	0.860617	0	gntR-famly transcriptional regulator
SCO1178	1242334	1242783	-	0	4.19956	0	5.91082	hypothetical protein
SCO1179	1242817	1243575	-	0	0	0.860617	4.22202	hypothetical protein
SCO1180	1243639	1244799	+	0	0	0	4.22202	DNA polymerase III subunit beta
SCO1181	1244920	1245774	+	11.8506	30.7968	15.4911	44.7534	hypothetical protein
SCO1182	1245771	1250951	+	72.015	44.7953	32.7034	158.748	hypothetical protein
SCO1183	1251004	1252173	+	24.6127	4.19956	27.5397	26.1765	hypothetical protein
SCO1184	1252179	1256141	+	15.4969	13.9985	11.188	23.6433	hypothetical protein
SCO1185	1256138	1258141	+	7.29266	2.79971	3.44247	9.28844	hypothetical protein
SCO1186	1258218	1259243	+	0.911582	0	3.44247	6.75523	LacI family transcriptional regulator
SCO1187	1259461	1260606	+	0	0	0	0.844403	cellulase B
SCO1188	1260854	1261948	+	0.911582	0	1.72123	0	cellulose binding protein
SCO1189	1262121	1262546	+	0.911582	0	4.30308	5.06642	hypothetical protein
SCO1190	1262509	1264110	-	39.198	6.99927	0.860617	5.06642	export protein
SCO1191	1264183	1264656	-	3.64633	0	1.72123	12.6661	MarR family transcriptional regulator
SCO1192	1264780	1265148	+	1.82316	6.99927	1.72123	7.59963	hypothetical protein
SCO1193	1265170	1265739	-	3.64633	6.99927	0.860617	3.37761	TetR family transcriptional regulator
SCO1194	1265841	1267331	+	14.5853	18.1981	0.860617	4.22202	export protein
SCO1195	1267321	1267515	-	0	0	0	3.37761	hypothetical protein
SCO1196	1267630	1268493	-	8.20424	876.309	247.858	1356.11	hypothetical protein
SCO1197	1268663	1269751	-	27.3475	18.1981	14.6305	4.22202	acyl-CoA dehydrogenase
SCO1198	1269748	1270929	-	20.9664	48.9949	19.7942	8.44403	acyl-CoA dehydrogenase
SCO1199	1270926	1271906	-	14.5853	40.5958	16.3517	8.44403	oxidoreductase
SCO1200	1271991	1272566	-	7.29266	6.99927	30.1216	17.7325	regulatory protein
SCO1201	1272644	1273609	+	45.5791	20.9978	12.9093	23.6433	reductase
SCO1202	1273700	1275238	+	0.911582	0	0	14.3549	ligB ATP-dependent DNA ligase
SCO1203	1275235	1275696	+	0	0	0	1.68881	MutT-like protein
SCO1204	1275830	1277215	+	8.20424	6.99927	22.376	7.59963	gabD1 succinic semialdehyde dehydrogenase
SCO1205	1277253	1277477	+	7.29266	6.99927	4.30308	29.5541	hypothetical protein
SCO1206	1277625	1278749	+	1.82316	11.1988	6.02432	2.53321	polyketide synthase
SCO1207	1278746	1279960	+	0	0	3.44247	8.44403	cytochrome P450
SCO1208	1279957	1280490	+	1.82316	0	0.860617	0	hypothetical protein
SCO1209	1280487	1281713	-	34.6401	174.982	38.7278	48.131	acyl-CoA dehydrogenase
SCO1210	1281884	1282540	+	32.817	15.3984	26.6791	22.7989	transcriptional regulator
SCO1211	1282582	1283235	-	0	2.79971	0.860617	3.37761	polypeptide deformylase
SCO1212	1283300	1284538	+	217.868	69.9927	92.086	106.395	ligase
SCO1213	1284562	1285290	+	122.152	36.3962	67.1281	48.131	hypothetical protein
SCO1214	1285457	1286482	+	126.71	62.9934	58.5219	102.173	6-phosphofructokinase
SCO1215	1286676	1287626	+	48.3139	51.7946	37.8671	34.6205	hypothetical protein
SCO1216	1287637	1287840	+	8.20424	29.3969	61.9644	37.9982	hypothetical protein
SCO1217	1287879	1289096	-	2.73475	0	0	0	sensor kinase
SCO1218	1289093	1290928	-	0.911582	0	0	0.844403	transmembrane transport protein
SCO1219	1290957	1291352	-	0	0	0	0.844403	hypothetical protein
SCO1220	1291356	1292117	-	0.911582	2.79971	0	0.844403	regulatory protein
SCO1221	1292195	1292698	+	10.939	1.39985	2.58185	3.37761	transcription regulator AsnC
SCO1222	1292824	1293690	+	9.11582	166.583	66.2675	150.304	hypothetical protein
SCO1223	1293687	1294910	+	20.0548	355.563	67.1281	228.833	ornithine aminotransferase
SCO1224	1294926	1295384	-	3.64633	0	1.72123	10.1328	sugar-phosphate isomerase
SCO1225	1295526	1297040	+	25.5243	34.9964	9.46678	4.22202	osmoprotectant transporter
SCO1226	1297131	1300331	-	0	0	0.860617	1.68881	hypothetical protein
SCO1227	1300601	1302070	-	0.911582	11.1988	9.46678	21.9545	DNA-binding protein
SCO1228	1302287	1303009	+	40.1096	53.1945	21.5154	37.1538	acyltransferase
SCO1229	1303058	1304119	+	9.11582	26.5972	22.376	10.1328	reductase
SCO1230	1304188	1305813	-	83.8656	104.989	268.512	180.702	tripeptidylaminopeptidase
SCO1231	1305967	1306731	-	1.82316	0	1.72123	0	urease accessory protein
SCO1232	1306728	1307405	-	24.6127	16.7983	10.3274	19.4213	urease accessory protein
SCO1233	1307571	1308245	-	0	0	0	3.37761	urease accessroy protein UreF
SCO1234	1308254	1309975	-	61.9876	32.1966	24.9579	55.7306	ureC urease subunit alpha
SCO1235	1309968	1310279	-	12.7622	6.99927	0	9.28844	ureB urease subunit beta
SCO1236	1310293	1310595	-	33.7286	20.9978	11.188	27.8653	ureA urease subunit gamma
SCO1237	1310820	1311104	-	1.82316	4.19956	6.02432	13.5105	hypothetical protein
SCO1238	1311216	1311851	+	6.38108	0	4.30308	21.1101	ATP-dependent Clp protease
SCO1239	1311859	1312167	+	0	0	0	0	hypothetical protein
SCO1240	1312684	1313157	+	2.73475	0	0	0	hypothetical protein
SCO1241	1313128	1313640	-	0.911582	16.7983	143.723	137.638	hypothetical protein
SCO1242	1313856	1314716	+	2.73475	0	11.188	24.4877	DNA-binding protein
SCO1243	1315011	1316138	-	29.1706	23.7975	58.5219	34.6205	8-amino-7-oxononanoate synthase
SCO1244	1316289	1317512	+	256.155	110.588	356.295	72.6187	biotin synthase
SCO1245	1317505	1318791	+	57.4297	20.9978	53.3582	14.3549	adenosylmethionine-8-amino-7-oxononanoate aminotransferase
SCO1246	1318793	1319509	+	23.7011	2.79971	27.5397	9.28844	bioD dithiobiotin synthetase
SCO1247	1319887	1320564	+	0	46.1952	12.9093	47.2866	hypothetical protein
SCO1248	1320586	1320960	-	1.82316	6.99927	0	1.68881	hypothetical protein
SCO1249	1320980	1321207	-	0.911582	12.5987	6.02432	26.1765	hypothetical protein
SCO1250	1321315	1321740	+	0	0	0	10.9772	acetyltransferase
SCO1251	1321823	1323229	+	8.20424	0	3.44247	11.8216	hypothetical protein
SCO1252	1323226	1324239	+	2.73475	5.59942	0	4.22202	hypothetical protein
SCO1253	1324336	1325118	+	18.2316	0	0.860617	10.9772	hypothetical protein
SCO1254	1325285	1326727	+	745.674	109.189	125.65	138.482	adenylosuccinate lyase
SCO1255	1326802	1327284	+	15.4969	2.79971	7.74555	0	G/U mismatch-specific DNA glycosylase
SCO1256	1327484	1327924	-	0	0	3.44247	11.8216	hypothetical protein
SCO1257	1327991	1328716	-	4.55791	0	3.44247	1.68881	ABC transporter
SCO1258	1328719	1329639	-	0	0	0	2.53321	ABC transporter ATP-binding protein
SCO1259	1329747	1330901	+	1.82316	0	0.860617	1.68881	two-component system sensor kinase
SCO1260	1330916	1331578	+	2.73475	0	0.860617	3.37761	two-component system response regulator
SCO1261	1331678	1332832	+	20.0548	9.79898	16.3517	6.75523	transcriptional regulator
SCO1262	1332872	1333633	-	56.5181	93.7902	103.274	192.524	GntR family transcriptional regulator
SCO1263	1333824	1334711	-	10.939	2.79971	4.30308	8.44403	ECF-sigma factor
SCO1264	1334793	1335743	+	4.55791	1.39985	0	6.75523	hydrolase
SCO1265	1335695	1336564	-	0	0	0.860617	1.68881	lipase
SCO1266	1336608	1337876	-	0	0	0	0.844403	3-oxoacyl-ACP synthase
SCO1267	1337873	1338130	-	0	0	0	0	acyl carrier protein
SCO1268	1338248	1339366	-	0	2.79971	0	0	acyltransferase
SCO1269	1339363	1340376	-	0	0	0	0.844403	pyruvate dehydrogenase subunit beta
SCO1270	1340373	1341344	-	0	0	2.58185	1.68881	pyruvate dehydrogenase subunit alpha
SCO1271	1341355	1342317	-	0	0	0.860617	0.844403	3-oxoacyl-ACP synthase
SCO1272	1342317	1342589	-	0	5.59942	3.44247	0	acyl carrier protein
SCO1273	1342661	1343779	-	0	1.39985	5.1637	0	reductase
SCO1274	1344147	1344806	+	0	0	0	0	hypothetical protein
SCO1275	1344856	1346613	+	0	0	0.860617	0	halogenase
SCO1276	1346693	1347289	+	0	0	2.58185	2.53321	RNA polymerase ECF sigma factor
SCO1277	1347343	1348086	+	3.64633	11.1988	1.72123	40.5314	hypothetical protein
SCO1278	1348179	1349756	+	0	0	0	0	ATP/GTP-binding protein
SCO1279	1349799	1350677	+	0	0	0	0	hypothetical protein
SCO1280	1350735	1351976	-	0	0	0	0	hypothetical protein
SCO1281	1352088	1353410	-	0	0	0	0	oxidoreductase
SCO1282	1353407	1353985	-	0	0	0	0	oxidoreductase
SCO1283	1353978	1354445	-	0	0	0	0	hypothetical protein
SCO1284	1354527	1355912	-	0	0	0	0.844403	aminotransferase
SCO1285	1355909	1357030	-	0	0	0	1.68881	ketoreductase
SCO1286	1357085	1358209	-	0	0	0	0	oxidoreductase
SCO1287	1358281	1359243	-	0	0	0	0	hypothetical protein
SCO1288	1359227	1359733	-	0	0	0	0	hypothetical protein
SCO1289	1359896	1361419	+	9.11582	36.3962	33.5641	62.4859	GntR family transcriptional regulator
SCO1290	1361564	1363153	+	24.6127	1614.03	147.165	466.955	alkaline phosphatase
SCO1291	1363304	1364707	+	27.3475	18.1981	22.376	99.6396	hypothetical protein
SCO1292	1364716	1367439	+	26.4359	16.7983	14.6305	93.7288	hypothetical protein
SCO1293	1367555	1368913	+	28.2591	550.143	208.269	1031.86	hypothetical protein
SCO1294	1368938	1370161	-	0	22.3977	12.0486	18.5769	cystathionine gamma-synthase
SCO1295	1370221	1370712	+	2.73475	0	0	1.68881	transcription regulator AsnC
SCO1296	1370791	1372479	+	268.917	296.769	403.629	113.994	hypothetical protein
SCO1297	1372948	1373469	-	14.5853	5.59942	18.073	16.0437	hypothetical protein
SCO1298	1373491	1374042	-	6.38108	0	1.72123	4.22202	hypothetical protein
SCO1299	1374103	1374549	+	1.82316	5.59942	4.30308	0.844403	transcriptional regulator
SCO1300	1374583	1377582	-	20.9664	2.79971	4.30308	5.91082	exonuclease
SCO1301	1377579	1378742	-	14.5853	4.19956	6.02432	13.5105	exonuclease
SCO1302	1379126	1379752	-	3.64633	2.79971	6.02432	8.44403	hypothetical protein
SCO1303	1379824	1380627	-	2.73475	2.79971	6.88493	2.53321	hypothetical protein
SCO1304	1380724	1381131	+	6.38108	23.7975	242.694	37.9982	hypothetical protein
SCO1305	1381144	1382538	-	0	0	2.58185	0.844403	hypothetical protein
SCO1306	1382544	1383788	-	0.911582	0	0	3.37761	hypothetical protein
SCO1307	1383886	1385292	-	0.911582	1.39985	1.72123	3.37761	hypothetical protein
SCO1308	1385454	1386677	+	4.55791	0	6.88493	1.68881	4-hydroxybenzoate 3-monooxygenase
SCO1309	1386707	1387054	-	0	0	0	0	regulatory protein
SCO1310	1387179	1388270	+	0	0	2.58185	0	cation efflux system protein
SCO1311	1388275	1388832	-	20.0548	16.7983	23.2367	17.7325	hypothetical protein
SCO1312	1388876	1389481	-	7.29266	22.3977	0.860617	1.68881	transcriptional regulator
SCO1313	1389568	1390425	+	0.911582	0	4.30308	3.37761	hypothetical protein
SCO1314	1390456	1391259	-	9.11582	20.9978	24.9579	25.3321	sugar acetyltransferase
SCO1315	1391367	1391903	+	7.29266	2.79971	20.6548	14.3549	siderophore binding protein
SCO1316	1391967	1392602	-	61.076	76.992	43.0308	62.4859	hypothetical protein
SCO1317	1392691	1393128	-	9.11582	6.99927	9.46678	17.7325	hypothetical protein
SCO1318	1393213	1394196	+	14.5853	2.79971	6.02432	0.844403	hypothetical protein
SCO1319	1394273	1395295	+	141.295	109.189	86.9223	96.262	hypothetical protein
SCO1320	1395319	1396164	-	4.55791	6.99927	12.0486	6.75523	hypothetical protein
SCO1321	1396238	1397416	-	8.20424	26.5972	10.3274	23.6433	elongation factor Tu
SCO1322	1397508	1398413	-	12.7622	15.3984	10.3274	41.3758	hypothetical protein
SCO1323	1398463	1399239	+	18.2316	32.1966	43.8915	44.7534	hypothetical protein
SCO1324	1399280	1400449	-	0	0	6.02432	3.37761	3-ketoacyl-CoA thiolase
SCO1325	1400584	1401057	+	5.46949	0	2.58185	14.3549	hypothetical protein
SCO1326	1401207	1402082	+	51.0486	26.5972	31.8428	44.7534	uppP UDP pyrophosphate phosphatase
SCO1327	1402574	1403737	+	1.82316	0	1.72123	9.28844	hypothetical protein
SCO1328	1403709	1404566	-	0	0	3.44247	2.53321	hypothetical protein
SCO1329	1404801	1405034	-	0	0	0	0	hypothetical protein
SCO1330	1405031	1406113	-	0.911582	0	0	1.68881	fatty acid CoA ligase
SCO1331	1406138	1408480	+	3.64633	16.7983	6.02432	28.7097	multidomain-containing protein family
SCO1332	1408850	1409722	-	0	0	1.72123	2.53321	hypothetical protein
SCO1333	1410027	1410995	+	0	0	0	0	hypothetical protein
SCO1334	1411647	1411826	+	1.82316	27.9971	54.2189	54.8862	hypothetical protein
SCO1335	1411885	1412625	-	43.756	71.3926	73.1524	7.59963	oxidoreductase
SCO1336	1412774	1414348	+	36.4633	61.5936	64.5463	44.7534	lipoprotein N-acyltransferase (integral membrane)
SCO1337	1414272	1415177	-	61.076	32.1966	9.46678	24.4877	oxidoreductase
SCO1338	1415191	1416381	-	13.6737	9.79898	12.0486	18.5769	monooxygenase
SCO1339	1416484	1417104	+	1.82316	0	0	0	hypothetical protein
SCO1340	1417147	1417659	+	47.4023	97.9898	92.086	54.0418	hypothetical protein
SCO1341	1417763	1418269	+	0.911582	1.39985	0.860617	8.44403	lipoprotein
SCO1342	1418317	1418868	-	0	4.19956	1.72123	6.75523	hypothetical protein
SCO1343	1418995	1419678	-	218.78	138.586	74.8737	80.2183	uracil-DNA glycosylase
SCO1344	1419752	1421344	-	9.11582	2.79971	18.9336	35.4649	solute binding transport lipoprotein
SCO1345	1421547	1422308	-	18.2316	44.7953	61.9644	9.28844	fabG 3-ketoacyl-ACP reductase
SCO1346	1422352	1423113	-	34.6401	90.9905	93.8072	26.1765	3-oxoacyl-ACP reductase
SCO1347	1423379	1424143	+	2.73475	0	0	0	hypothetical protein
SCO1348	1424234	1424617	-	6.38108	0	5.1637	5.91082	hypothetical protein
SCO1349	1424614	1425369	-	4.55791	2.79971	5.1637	7.59963	hypothetical protein
SCO1350	1425591	1426211	+	0	0	0	0	hypothetical protein
SCO1351	1426295	1429033	+	0	0	5.1637	8.44403	large transcriptional regulator
SCO1352	1429057	1430469	-	30.0822	36.3962	49.9158	49.8198	Xaa-Pro aminopeptidase II
SCO1353	1430545	1431576	+	10.939	4.19956	3.44247	2.53321	transcriptional regulator
SCO1354	1431662	1432225	-	0	0	0	0	hypothetical protein
SCO1355	1432286	1433899	-	0	0	0	0	serine protease
SCO1356	1434218	1434715	+	0	5.59942	12.0486	192.524	iron sulfur protein
SCO1357	1434718	1435179	+	0	0	26.6791	102.173	hypothetical protein
SCO1358	1435312	1436223	-	16.4085	6.99927	17.2123	11.8216	LysR family transcriptional regulator
SCO1359	1436298	1437296	+	8.20424	1.39985	6.02432	1.68881	hypothetical protein
SCO1360	1437760	1439097	-	5.46949	0	6.88493	12.6661	GntR family transcriptional regulator
SCO1361	1439133	1439819	+	21.878	1.39985	12.9093	12.6661	hypothetical protein
SCO1362	1439866	1440840	-	1.82316	11.1988	1.72123	2.53321	hypothetical protein
SCO1363	1441026	1442030	-	0.911582	2.79971	0	5.06642	hypothetical protein
SCO1364	1442209	1442748	-	0.911582	0	5.1637	5.91082	hypothetical protein
SCO1365	1442967	1443134	+	2.73475	2.79971	0.860617	11.8216	hypothetical protein
SCO1366	1443255	1443908	-	58.3413	47.595	50.7764	55.7306	hypothetical protein
SCO1367	1443901	1444656	-	4.55791	4.19956	12.9093	4.22202	ABC transporter ATP-binding protein
SCO1368	1444653	1445792	-	1.82316	0	0	0	ABC transporter
SCO1369	1445966	1447180	+	1.82316	0	0	3.37761	two component system histidine kinase
SCO1370	1447177	1447812	+	0.911582	0	0	1.68881	two component system DNA binding response regulator
SCO1371	1447950	1448759	+	14.5853	9.79898	6.88493	10.1328	oxidoreductase
SCO1372	1448786	1449613	-	21.878	13.9985	5.1637	1.68881	hypothetical protein
SCO1373	1449695	1451212	-	22.7896	58.7939	10.3274	39.687	hypothetical protein
SCO1374	1451745	1452356	+	13.6737	39.1959	33.5641	146.082	hypothetical protein
SCO1375	1452656	1452859	+	4.55791	104.989	246.997	880.713	hypothetical protein
SCO1376	1453090	1454160	+	0	4.19956	3.44247	17.7325	LacI family transcriptional regulator
SCO1377	1454293	1454712	+	6.38108	4.19956	6.88493	13.5105	molibdenum binding protein
SCO1378	1454780	1457665	-	515.044	247.774	234.948	265.143	glycine dehydrogenase
SCO1379	1458078	1458473	+	0	0	1.72123	0.844403	hypothetical protein
SCO1380	1458383	1459822	-	6.38108	0	4.30308	15.1993	DNA polymerase IV
SCO1381	1459887	1460573	-	20.9664	170.782	204.827	109.772	hypothetical protein
SCO1382	1460736	1461209	-	58.3413	100.79	63.6856	87.818	hypothetical protein
SCO1383	1461293	1462033	-	20.0548	2.79971	28.4004	7.59963	hypothetical protein
SCO1384	1462078	1462881	-	299.911	190.38	570.589	236.433	hypothetical protein
SCO1385	1463072	1463926	-	22.7896	62.9934	180.73	56.575	hypothetical protein
SCO1386	1463932	1464264	-	12.7622	4.19956	1.72123	15.1993	hypothetical protein
SCO1387	1464261	1465166	-	10.0274	0	8.60617	6.75523	membrane associated protein
SCO1388	1465266	1467761	-	231.542	537.544	260.767	287.942	mannose-1-phosphate guanyltransferase
SCO1389	1467874	1468521	-	45.5791	37.7961	20.6548	18.5769	CDP-diacylglycerol--glycerol-3-phosphate 3-phosphatidyltransferase
SCO1390	1474291	1474740	+	291.706	312.167	224.621	254.165	PTS system sugar phosphotransferase component IIA
SCO1391	1474827	1476497	+	422.063	198.779	176.426	143.549	phosphoenolpyruvate-protein phosphotransferase
SCO1392	1476570	1477472	-	0.911582	4.19956	1.72123	20.2657	hypothetical protein
SCO1393	1477596	1479572	-	31.9054	144.185	98.1103	43.0646	acetoacetyl-CoA synthetase
SCO1394	1479786	1482173	+	10.0274	174.982	78.3161	211.101	glycosyl hydrolase
SCO1395	1482164	1482580	-	47.4023	13.9985	19.7942	21.1101	mutT-like protein
SCO1396	1482748	1483572	-	5.46949	6.99927	19.7942	4.22202	D-alanyl-D-alanine dipeptidase
SCO1397	1483776	1484795	+	2.73475	51.7946	19.7942	172.258	hypothetical protein
SCO1398	1484800	1485507	+	0	1.39985	2.58185	9.28844	hypothetical protein
SCO1399	1485684	1486289	-	17.3201	33.5965	20.6548	18.5769	ATP/GTP-binding protein
SCO1400	1486339	1486734	-	13.6737	15.3984	10.3274	1.68881	hypothetical protein
SCO1401	1486745	1487179	-	27.3475	37.7961	13.7699	13.5105	hypothetical protein
SCO1402	1487176	1490007	-	52.8718	46.1952	34.4247	29.5541	large hypothetical protein
SCO1403	1490427	1490969	+	13.6737	104.989	131.674	53.1974	hypothetical protein
SCO1404	1491016	1494021	-	59.2529	44.7953	25.8185	15.1993	hypothetical protein
SCO1405	1494024	1495871	-	30.9938	15.3984	17.2123	8.44403	HSP90 family protein
SCO1406	1495964	1496950	-	30.9938	25.1974	14.6305	10.1328	hypothetical protein
SCO1407	1497056	1501717	-	140.384	51.7946	36.1459	42.2202	hypothetical protein
SCO1408	1501823	1502704	-	18.2316	12.5987	13.7699	10.9772	hypothetical protein
SCO1409	1502793	1504319	-	15.4969	4.19956	11.188	12.6661	hypothetical protein
SCO1410	1504428	1505123	-	23.7011	29.3969	48.1945	19.4213	GntR family transcriptional regulator
SCO1411	1505261	1506583	+	23.7011	240.775	139.42	7.59963	transmembrane transport protein
SCO1412	1506580	1507413	+	1.82316	11.1988	8.60617	1.68881	hypothetical protein
SCO1413	1507860	1509278	-	48.3139	74.1923	16.3517	41.3758	hypothetical protein
SCO1414	1509614	1510018	-	15.4969	34.9964	7.74555	12.6661	ankyrin
SCO1415	1510276	1510470	+	0	1.39985	1.72123	0.844403	hypothetical protein
SCO1416	1510524	1512272	+	0	2.79971	1.72123	6.75523	hypothetical protein
SCO1417	1512639	1514141	-	41.0212	29.3969	52.4976	34.6205	GntR family transcriptional regulator
SCO1418	1514244	1514936	+	13.6737	8.39913	1.72123	6.75523	hypothetical protein
SCO1419	1514933	1515700	+	6.38108	44.7953	1.72123	43.909	phosphodiesterase
SCO1420	1515752	1517212	+	23.7011	5.59942	10.3274	17.7325	hypothetical protein
SCO1421	1517384	1517758	+	415.682	361.162	1345.14	720.276	hypothetical protein
SCO1422	1517861	1518445	-	26.4359	39.1959	113.601	174.792	hypothetical protein
SCO1423	1518492	1519400	-	83.8656	22.3977	47.3339	34.6205	glycosyl transferase
SCO1424	1519926	1521536	-	64.7224	26.5972	22.376	24.4877	hypothetical protein
SCO1425	1521620	1522117	-	11.8506	23.7975	20.6548	10.9772	transcription regulator AsnC
SCO1426	1522328	1522765	+	18.2316	221.177	148.026	288.786	hypothetical protein
SCO1427	1522938	1523255	+	0	6.99927	9.46678	22.7989	hypothetical protein
SCO1428	1523218	1524393	-	33.7286	29.3969	102.413	74.3075	acyl-CoA dehydrogenase
SCO1429	1524785	1526038	+	1.82316	1.39985	0	0	chitinase
SCO1430	1526117	1526779	-	13.6737	9.79898	10.3274	4.22202	TetR family transcriptional regulator
SCO1431	1526862	1527104	-	8.20424	57.394	27.5397	38.8426	hypothetical protein
SCO1432	1527125	1528564	-	1.82316	18.1981	46.4733	53.1974	hypothetical protein
SCO1433	1528839	1529303	+	0	1.39985	0	0.844403	hypothetical protein
SCO1434	1529751	1531607	+	14.5853	30.7968	12.0486	27.8653	CbxX/CfqX family protein
SCO1435	1531792	1532835	-	6.38108	1.39985	13.7699	6.75523	hypothetical protein
SCO1436	1532832	1534163	-	9.11582	5.59942	2.58185	4.22202	hypothetical protein
SCO1437	1534368	1534838	-	20.9664	9.79898	12.9093	11.8216	hypothetical protein
SCO1438	1534876	1535733	-	122.152	75.5921	48.1945	89.5068	hisG ATP phosphoribosyltransferase
SCO1439	1535782	1536054	-	45.5791	60.1937	67.9887	110.617	hisE phosphoribosyl-ATP pyrophosphatase
SCO1440	1536089	1536574	-	38.2865	43.3955	23.2367	16.0437	ribH 6,7-dimethyl-8-ribityllumazine synthase
SCO1441	1536596	1537885	-	88.4235	86.791	37.8671	55.7306	bifunctional 3,4-dihydroxy-2-butanone 4-phosphate synthase/GTP cyclohydrolase II protein
SCO1442	1537882	1538526	-	41.0212	58.7939	16.3517	16.0437	hypothetical protein
SCO1443	1538523	1539125	-	94.8046	78.3918	24.0973	33.7761	riboflavin synthase subunit alpha
SCO1444	1539609	1541984	+	2.73475	0	0	6.75523	chitinase
SCO1445	1542226	1542993	+	7.29266	0	1.72123	2.53321	hypothetical protein
SCO1446	1543064	1543432	+	0	0	0	0	hypothetical protein
SCO1447	1543454	1544653	-	8.20424	6.99927	8.60617	6.75523	transcriptional regulator
SCO1448	1544766	1545977	+	14.5853	16.7983	6.88493	9.28844	transporter
SCO1449	1545937	1546395	-	12.7622	22.3977	0	0	hypothetical protein
SCO1450	1546564	1548000	+	92.0698	30.7968	49.9158	21.1101	uracyl permease
SCO1451	1547982	1549133	-	2.73475	9.79898	2.58185	22.7989	endoglucanase
SCO1452	1549307	1550002	+	0	0	0	0.844403	hypothetical protein
SCO1453	1550134	1551066	+	42.8444	47.595	93.8072	60.7971	hypothetical protein
SCO1454	1551086	1552783	-	82.0424	104.989	77.4555	25.3321	amino oxidase
SCO1455	1552848	1553636	-	94.8046	202.979	237.53	230.522	hydrolase
SCO1456	1553815	1554174	-	0	0	0	0	hypothetical protein
SCO1457	1554266	1555507	-	2.73475	0	0	0.844403	transporter
SCO1458	1555656	1556108	-	1.82316	2.79971	0.860617	2.53321	transcription regulator AsnC
SCO1459	1556124	1557614	-	12.7622	15.3984	6.88493	3.37761	amino acid transporter
SCO1460	1557912	1558307	-	1.82316	6.99927	2.58185	5.06642	hypothetical protein
SCO1461	1558380	1559831	-	129.445	267.372	102.413	111.461	inosine 5-monophosphate dehydrogenase
SCO1462	1559931	1560284	-	0.911582	5.59942	14.6305	9.28844	hypothetical protein
SCO1463	1560350	1561432	-	131.268	432.555	140.281	544.64	transcriptional regulator
SCO1464	1561471	1562157	-	85.6888	65.7931	50.7764	32.0873	ribulose-phosphate 3-epimerase
SCO1465	1562315	1563520	-	3.64633	0	1.72123	1.68881	hypothetical protein
SCO1466	1563517	1564455	-	0	0	0	1.68881	hypothetical protein
SCO1467	1564452	1565927	-	0.911582	8.39913	11.188	7.59963	hypothetical protein
SCO1468	1565986	1568310	-	0.911582	1.39985	0	7.59963	Ser/Thr protein kinase
SCO1469	1568408	1570513	-	0	0	6.02432	13.5105	hypothetical protein
SCO1470	1570514	1570885	+	3.64633	1.39985	2.58185	11.8216	hypothetical protein
SCO1471	1570932	1571951	+	0	0	0	0	transposase
SCO1472	1571971	1573398	-	52.8718	32.1966	22.376	15.1993	Sun-family protein
SCO1473	1573487	1574419	-	59.2529	20.9978	38.7278	26.1765	fmt methionyl-tRNA formyltransferase
SCO1474	1574728	1575279	+	0	4.19956	54.2189	81.9071	hypothetical protein
SCO1475	1575452	1577602	-	8.20424	5.59942	3.44247	7.59963	primosome assembly protein PriA
SCO1476	1577727	1578935	-	747.498	1458.65	648.044	741.386	S-adenosylmethionine synthetase
SCO1477	1579175	1580458	-	31.9054	16.7983	41.3096	37.9982	bifunctional phosphopantothenoylcysteine decarboxylase/phosphopantothenate synthase
SCO1478	1580546	1580818	-	305.38	191.78	265.07	366.471	DNA-directed RNA polymerase subunit omega
SCO1479	1580881	1581474	-	109.39	110.588	67.9887	154.526	gmk guanylate kinase
SCO1480	1581512	1581835	-	342.755	1426.45	2043.96	2383.75	hypothetical protein
SCO1481	1582059	1582895	-	32.817	37.7961	22.376	22.7989	pyrF orotidine 5'-phosphate decarboxylase
SCO1482	1582901	1584007	-	41.9328	51.7946	14.6305	18.5769	dihydroorotate dehydrogenase 2
SCO1483	1584104	1587412	-	629.903	236.575	194.499	70.0855	carB carbamoyl phosphate synthase large subunit
SCO1484	1587405	1588547	-	171.378	75.5921	46.4733	31.2429	carbamoyl phosphate synthase small subunit
SCO1485	1588544	1589119	-	30.9938	0	12.0486	5.06642	hypothetical protein
SCO1486	1589116	1590402	-	172.289	44.7953	51.637	23.6433	pyrC dihydroorotase
SCO1487	1590407	1591387	-	82.0424	40.5958	20.6548	5.91082	pyrB aspartate carbamoyltransferase catalytic subunit
SCO1488	1591502	1592083	-	31.9054	33.5965	9.46678	10.9772	bifunctional pyrimidine regulatory protein PyrR uracil phosphoribosyltransferase
SCO1489	1592381	1592884	+	325.435	202.979	229.785	269.365	DNA-binding protein
SCO1490	1593088	1593516	-	140.384	22.3977	27.5397	31.2429	nusB transcription antitermination protein NusB
SCO1491	1593519	1594085	-	1632.64	456.352	436.333	293.008	elongation factor P
SCO1492	1594150	1595256	-	4.55791	2.79971	0.860617	3.37761	peptidase
SCO1493	1595436	1596323	-	7.29266	20.9978	11.188	12.6661	hypothetical protein
SCO1494	1596490	1597581	-	158.615	113.388	92.086	67.5523	aroB 3-dehydroquinate synthase
SCO1495	1597578	1598093	-	27.3475	16.7983	25.8185	16.0437	aroK shikimate kinase
SCO1496	1598090	1599274	-	251.597	139.985	122.208	141.015	chorismate synthase
SCO1497	1599480	1599845	-	2.73475	11.1988	17.2123	45.5978	hypothetical protein
SCO1498	1599894	1600733	-	28.2591	9.79898	4.30308	16.8881	aroE shikimate 5-dehydrogenase
SCO1499	1600714	1602462	-	45.5791	65.7931	13.7699	35.4649	hypothetical protein
SCO1500	1602591	1603094	-	20.0548	6.99927	6.88493	4.22202	Holliday junction resolvase-like protein
SCO1501	1603091	1605763	-	693.714	261.773	271.094	230.522	alaS alanyl-tRNA synthetase
SCO1502	1605763	1606119	-	22.7896	51.7946	25.8185	54.8862	hypothetical protein
SCO1503	1606127	1606576	-	41.0212	16.7983	32.7034	56.575	hypothetical protein
SCO1504	1606679	1608931	+	1.82316	15.3984	32.7034	57.4194	regulator
SCO1505	1608976	1609590	-	3351.89	1156.28	1398.5	1273.36	rpsD 30S ribosomal protein S4
SCO1506	1609885	1611240	-	37.3749	11.1988	20.6548	21.9545	recombination factor protein RarA
SCO1507	1611310	1612032	-	60.1644	51.7946	91.2254	142.704	hypothetical protein
SCO1508	1612166	1613443	-	263.447	110.588	85.2011	74.3075	hisS histidyl-tRNA synthetase
SCO1509	1613440	1614147	-	55.6065	62.9934	14.6305	26.1765	hydrolase
SCO1510	1614331	1615164	+	364.633	204.379	186.754	90.3512	peptidyl-prolyl cis-trans isomerase
SCO1511	1615300	1616367	+	481.316	526.345	299.495	269.365	hypothetical protein
SCO1512	1616388	1616528	+	54.6949	34.9964	29.261	25.3321	hypothetical protein
SCO1513	1616607	1619150	-	39.198	79.7917	123.068	105.55	GTP pyrophosphokinase
SCO1514	1619334	1619831	-	55.6065	32.1966	23.2367	9.28844	adenine phosphoribosyltransferase
SCO1515	1619879	1621000	-	319.965	146.985	191.918	74.3075	secF preprotein translocase subunit SecF
SCO1516	1621004	1622716	-	370.102	96.5899	209.13	81.9071	secD preprotein translocase subunit SecD
SCO1517	1622951	1623460	-	626.257	265.972	464.733	269.365	hypothetical protein
SCO1518	1623636	1624709	-	25.5243	15.3984	15.4911	6.75523	ruvB Holliday junction DNA helicase RuvB
SCO1519	1624756	1625361	-	15.4969	27.9971	7.74555	10.1328	ruvA Holliday junction DNA helicase RuvA
SCO1520	1625358	1625924	-	17.3201	22.3977	11.188	11.8216	ruvC Holliday junction resolvase
SCO1521	1626033	1626785	-	667.278	323.366	321.871	350.427	hypothetical protein
SCO1522	1626835	1627443	-	53.7834	47.595	18.073	2.53321	glutamine amidotransferase subunit PdxT
SCO1523	1627456	1628367	-	609.849	660.731	208.269	92.8844	pyridoxal biosynthesis lyase PdxS
SCO1524	1628479	1629021	-	1.82316	16.7983	1.72123	4.22202	hypothetical protein
SCO1525	1629081	1630244	-	17.3201	6.99927	14.6305	9.28844	sugar transferase
SCO1526	1630241	1631176	-	18.2316	20.9978	6.02432	8.44403	lipid A biosynthesis lauroyl acyltransferase
SCO1527	1631173	1631898	-	68.3687	34.9964	50.7764	66.7079	membrane transferase
SCO1528	1632106	1634304	+	0	6.99927	0	8.44403	elongation factor G
SCO1529	1634572	1636227	+	56.5181	386.36	160.075	201.812	hypothetical protein
SCO1530	1636316	1636876	-	17.3201	30.7968	17.2123	10.9772	hypothetical protein
SCO1531	1636966	1638942	-	880.589	299.569	246.136	212.79	thrS threonyl-tRNA synthetase
SCO1532	1639131	1640408	-	1.82316	13.9985	9.46678	54.8862	hypothetical protein
SCO1533	1640405	1640971	-	2.73475	22.3977	12.0486	70.0855	hypothetical protein
SCO1534	1641143	1641868	+	1.82316	51.7946	15.4911	126.661	DNA polymerase III subunit epsilon
SCO1535	1642057	1642515	-	0.911582	0	17.2123	2.53321	hypothetical protein
SCO1536	1642555	1645023	-	0	9.79898	0	0	hypothetical protein
SCO1537	1645999	1646910	-	0	0	0	0	transport system membrane protein
SCO1538	1646907	1647893	-	0	0	0	0	transport system membrane protein
SCO1539	1647905	1649206	-	0	0	0	0	lipoprotein
SCO1540	1649733	1650185	-	116.683	47.595	68.8493	62.4859	hypothetical protein
SCO1541	1650311	1650790	+	2.73475	137.186	95.5285	303.141	regulator
SCO1542	1651070	1651630	+	4.55791	18.1981	46.4733	20.2657	hypothetical protein
SCO1543	1652074	1652535	-	29.1706	93.7902	59.3826	140.171	hypothetical protein
SCO1544	1652664	1653251	+	72.9266	16.7983	54.2189	41.3758	hypothetical protein
SCO1545	1653340	1654167	-	7.29266	12.5987	21.5154	15.1993	acetyltransferase
SCO1546	1654295	1655116	-	68.3687	26.5972	45.6127	45.5978	aminotransferase
SCO1547	1655113	1656174	-	4.55791	8.39913	4.30308	5.91082	anthranilate synthase
SCO1548	1656870	1657130	-	91.1582	218.377	185.033	313.274	hypothetical protein
SCO1549	1657259	1658197	-	0	0	1.72123	7.59963	hypothetical protein
SCO1550	1658389	1658571	-	46.4907	78.3918	651.487	1320.65	small membrane protein
SCO1551	1659144	1660625	+	38.2865	65.7931	35.2853	46.4422	protein kinase
SCO1552	1660653	1661471	-	15.4969	0	7.74555	3.37761	rRNA methylase
SCO1553	1661473	1662705	-	76.5729	27.9971	38.7278	14.3549	uroporphyrin-III methyltransferase
SCO1554	1662892	1666530	-	396.538	221.177	192.778	197.59	nicotinate-nucleotide-dimethylbenzimidazole phosphoribosyltransferase
SCO1555	1666903	1668129	-	5.46949	1.39985	9.46678	1.68881	methyltransferase
SCO1556	1668247	1668945	-	25.5243	32.1966	27.5397	27.8653	acetyltransferase
SCO1557	1669056	1669883	-	431.178	50.3948	67.9887	51.5086	lipoprotein
SCO1558	1669950	1670672	-	76.5729	20.9978	12.0486	10.9772	ABC transporter permease
SCO1559	1670684	1671790	-	68.3687	83.9913	80.898	67.5523	ABC transporter ATP-binding protein
SCO1560	1672166	1672816	-	57.4297	15.3984	17.2123	22.7989	phosphatase
SCO1561	1672877	1673236	+	43.756	47.595	24.0973	32.9317	hypothetical protein
SCO1562	1673238	1673654	+	15.4969	16.7983	4.30308	9.28844	hypothetical protein
SCO1563	1673718	1674203	-	13.6737	58.7939	46.4733	51.5086	acetyltransferase
SCO1564	1674273	1674773	-	2.73475	1.39985	0	3.37761	RNA polymerase sigma factor
SCO1565	1674848	1676026	-	36.4633	3656.42	345.107	656.102	glycerophosphoryl diester phosphodiesterase
SCO1566	1676402	1677073	+	190.521	236.575	111.88	123.283	acyltransferase
SCO1567	1677149	1678681	-	22.7896	12.5987	18.9336	23.6433	transmembrane-transport protein
SCO1568	1678678	1679247	-	7.29266	9.79898	10.3274	16.0437	TetR family transcriptional regulator
SCO1569	1679335	1680387	-	30.9938	33.5965	32.7034	27.8653	oxidoreductase
SCO1570	1680432	1681859	-	57.4297	19.598	69.71	38.8426	argininosuccinate lyase
SCO1571	1681979	1682566	+	39.198	19.598	73.1524	174.792	hypothetical protein
SCO1572	1682570	1683286	+	0	6.99927	9.46678	8.44403	hypothetical protein
SCO1573	1683419	1684756	+	1.82316	5.59942	4.30308	191.68	oxidoreductase membrane protein
SCO1574	1684919	1685587	+	1.82316	0	1.72123	33.7761	hypothetical protein
SCO1575	1685643	1686383	+	0	0	0	15.1993	thiamine biosynthesis lipoprotein
SCO1576	1686616	1687155	-	13.6737	23.7975	12.9093	7.59963	arginine repressor
SCO1577	1687163	1688371	-	46.4907	47.595	45.6127	23.6433	argD acetylornithine aminotransferase
SCO1578	1688368	1689288	-	17.3201	15.3984	24.9579	5.91082	acetylglutamate kinase
SCO1579	1689285	1690436	-	41.0212	32.1966	41.3096	13.5105	argJ bifunctional ornithine acetyltransferase/N-acetylglutamate synthase
SCO1580	1690433	1691461	-	9.11582	5.59942	17.2123	6.75523	argC N-acetyl-gamma-glutamyl-phosphate reductase
SCO1581	1691495	1692058	+	1.82316	32.1966	6.02432	4.22202	hypothetical protein
SCO1582	1692048	1692572	-	5.46949	12.5987	8.60617	5.06642	ATP/GTP binding protein
SCO1583	1692635	1695109	-	1.82316	0	0.860617	0.844403	arabinosidase
SCO1584	1695246	1695704	+	2.73475	4.19956	3.44247	4.22202	hypothetical protein
SCO1585	1695667	1696287	-	0	0	1.72123	0.844403	hypothetical protein
SCO1586	1696361	1696801	-	0.911582	4.19956	3.44247	3.37761	hypothetical protein
SCO1587	1696856	1698298	-	6.38108	0	2.58185	1.68881	transcriptional regulator
SCO1588	1698333	1699295	+	12.7622	4.19956	5.1637	0.844403	hypothetical protein
SCO1589	1699336	1699530	+	0	8.39913	9.46678	8.44403	hypothetical protein
SCO1590	1699562	1700806	-	0.911582	1.39985	38.7278	59.1082	hypothetical protein
SCO1591	1700944	1701855	+	278.033	198.779	103.274	44.7534	3-hydroxybutyryl-CoA dehydrogenase
SCO1592	1701846	1702388	-	0.911582	15.3984	1.72123	0	hypothetical protein
SCO1593	1702516	1703856	-	0	0	0	8.44403	transcriptional regulator
SCO1594	1704284	1706806	-	707.388	243.575	277.979	303.141	pheT phenylalanyl-tRNA synthetase subunit beta
SCO1595	1706806	1707882	-	381.041	116.188	152.329	131.727	pheS phenylalanyl-tRNA synthetase subunit alpha
SCO1596	1708109	1709248	-	5.46949	27.9971	23.2367	50.6642	two-component sensor
SCO1597	1709299	1710147	-	20.9664	8.39913	20.6548	5.91082	rRNA methylase
SCO1598	1710331	1710714	-	1509.58	547.343	803.816	701.699	rplT 50S ribosomal protein L20
SCO1599	1710812	1711006	-	484.962	172.182	148.887	278.653	rpmI 50S ribosomal protein L35
SCO1600	1711121	1711774	-	1375.58	523.545	580.916	307.363	infC translation initiation factor IF-3
SCO1601	1712158	1712523	+	49.2255	13.9985	22.376	10.9772	hypothetical protein
SCO1602	1712548	1713279	-	30.9938	15.3984	18.9336	16.8881	hypothetical protein
SCO1603	1713855	1715099	+	0	0	0	0	transposase
SCO1604	1715151	1715678	-	0	0	0	0	hypothetical protein
SCO1605	1715196	1715549	+	0	0	0	0	hypothetical protein
SCO1606	1715926	1716894	+	0	0	0	0	hypothetical protein
SCO1607	1716909	1718090	-	1.82316	0	2.58185	2.53321	serine protease membrane protein
SCO1608	1718087	1718800	-	5.46949	6.99927	4.30308	1.68881	hypothetical protein
SCO1609	1720261	1721469	+	9.11582	50.3948	41.3096	29.5541	hypothetical protein
SCO1610	1721502	1722461	-	4.55791	2.79971	15.4911	7.59963	hypothetical protein
SCO1611	1722499	1723281	-	0	2.79971	6.88493	59.9526	short chain dehydrogenase
SCO1612	1723278	1724729	-	0	4.19956	6.88493	35.4649	aldehyde dehydrogenase
SCO1613	1724726	1726114	-	0.911582	1.39985	6.02432	73.4631	glutamine synthetase
SCO1614	1726192	1726902	+	2.73475	0	0	8.44403	transcriptional regulator
SCO1615	1726978	1727706	+	1.82316	0	0	6.75523	hypothetical protein
SCO1616	1728427	1729404	-	4.55791	0	4.30308	9.28844	transcriptional regulator
SCO1617	1729475	1730659	+	0.911582	9.79898	0.860617	1.68881	hypothetical protein
SCO1618	1730586	1731305	-	2.73475	0	5.1637	3.37761	hypothetical protein
SCO1619	1731316	1731885	-	10.939	34.9964	93.8072	80.2183	regulatory protein
SCO1620	1732259	1734874	-	625.346	165.183	122.208	15.1993	glycine/betaine ABC transporter permease
SCO1621	1734867	1735961	-	247.95	55.9942	51.637	6.75523	glycine/betaine transport ATP-binding protein
SCO1622	1736156	1737061	+	56.5181	25.1974	20.6548	31.2429	5'-3' exonuclease
SCO1623	1737167	1738009	+	151.323	89.5907	58.5219	205.19	hypothetical protein
SCO1624	1738408	1738998	-	11.8506	11.1988	4.30308	16.8881	acetyltransferase
SCO1625	1739097	1740071	+	5.46949	2.79971	0	1.68881	ribosomal pseudouridine synthase
SCO1626	1740065	1741561	-	2.73475	8.39913	1041.35	1134.03	cytochrome P450
SCO1627	1741637	1742167	-	0	1.39985	94.6678	106.395	ATP-GTP binding protein
SCO1628	1742238	1742654	-	2.73475	12.5987	109.298	133.416	hypothetical protein
SCO1629	1742651	1743058	-	5.46949	9.79898	328.756	312.429	hypothetical protein
SCO1630	1743055	1744680	-	1.82316	12.5987	714.312	674.678	hypothetical protein
SCO1631	1745083	1747935	-	64.7224	158.184	99.8315	134.26	helicase
SCO1632	1748003	1748953	-	76.5729	151.184	49.9158	108.084	hypothetical protein
SCO1633	1749001	1749288	-	314.496	922.504	393.302	1396.64	tatA twin arginine translocase A
SCO1634	1749565	1749759	-	11.8506	1.39985	16.3517	9.28844	small membrane protein
SCO1635	1749770	1750081	-	0	2.79971	0.860617	7.59963	hypothetical protein
SCO1636	1750078	1751160	-	18.2316	18.1981	18.073	34.6205	hypothetical protein
SCO1637	1751179	1752132	-	22.7896	5.59942	33.5641	65.0191	hypothetical protein
SCO1638	1752270	1752641	-	503.194	440.954	284.864	211.101	peptidyl-prolyl cis-trans isomerase
SCO1639	1752701	1753708	-	77.4845	46.1952	131.674	75.1519	peptidyl-prolyl cis-trans isomerase
SCO1640	1753890	1755251	-	61.9876	852.511	910.532	513.397	hypothetical protein
SCO1641	1755261	1756478	-	10.939	75.5921	36.1459	10.9772	transporter
SCO1642	1756582	1757634	+	0.911582	0	5.1637	7.59963	LacI family regulator
SCO1643	1757649	1758413	-	157.704	512.347	537.885	343.672	20S proteasome alpha-subunit
SCO1644	1758475	1759320	-	175.935	582.339	552.516	392.648	20S proteasome subunit beta
SCO1645	1759272	1759865	-	14.5853	180.581	140.281	119.905	hypothetical protein
SCO1646	1759899	1760117	-	11.8506	107.789	148.887	206.879	hypothetical protein
SCO1647	1760296	1761789	-	30.9938	243.575	349.41	269.365	hypothetical protein
SCO1648	1762040	1763806	-	285.325	4648.92	4666.26	2545.88	ATPase AAA
SCO1649	1764052	1764357	+	29.1706	13.9985	13.7699	5.06642	ferredoxin
SCO1650	1764432	1765022	-	8.20424	1.39985	15.4911	8.44403	hypothetical protein
SCO1651	1765257	1766159	-	194.167	48.9949	89.5041	103.862	hypothetical protein
SCO1652	1766287	1767411	-	8.20424	8.39913	2.58185	10.9772	hypothetical protein
SCO1653	1768285	1769139	+	23.7011	11.1988	19.7942	32.0873	hypothetical protein
SCO1654	1769156	1769827	+	100.274	110.588	89.5041	83.5959	two-component response regulator
SCO1655	1769946	1771550	-	793.988	291.17	240.112	78.5295	lipoprotein oligopeptide binding protein
SCO1656	1771994	1772695	-	41.0212	58.7939	149.747	53.1974	hydrolase
SCO1657	1772821	1776333	-	104.832	288.37	175.566	187.458	methionine synthase
SCO1658	1776737	1777501	+	25.5243	47.595	12.9093	15.1993	glycerol operon regulatory protein
SCO1659	1777840	1778634	+	40.1096	123.187	30.1216	51.5086	glycerol uptake facilitator protein
SCO1660	1778726	1780264	+	227.896	561.342	133.396	80.2183	glycerol kinase
SCO1661	1780273	1781889	+	221.515	165.183	95.5285	70.9299	glycerol-3-phosphate dehydrogenase
SCO1662	1782041	1783042	+	39.198	64.3933	39.5884	21.1101	hypothetical protein
SCO1663	1783107	1784336	-	388.334	202.979	344.247	194.213	cysS cysteinyl-tRNA synthetase
SCO1664	1784440	1785237	-	27.3475	23.7975	13.7699	13.5105	hypothetical protein
SCO1665	1785234	1785824	-	61.076	72.7924	67.1281	84.4403	hypothetical protein
SCO1666	1785910	1786596	-	20.9664	37.7961	25.8185	41.3758	phosphatase
SCO1667	1786649	1787653	+	1.82316	11.1988	2.58185	3.37761	ion transport protein
SCO1668	1787668	1788456	-	0.911582	12.5987	6.02432	2.53321	hypothetical protein
SCO1669	1788693	1789748	-	28.2591	16.7983	26.6791	58.2638	ATP/GTP-binding protein
SCO1670	1789862	1790848	+	5.46949	40.5958	34.4247	56.575	oxidoreductase
SCO1671	1790845	1793163	+	74.7498	61.5936	48.1945	72.6187	hypothetical protein
SCO1672	1793226	1794029	-	38.2865	81.1915	104.135	63.3303	hypothetical protein
SCO1673	1794077	1794265	+	1.82316	9.79898	3.44247	0.844403	hypothetical protein
SCO1674	1794330	1795109	-	2.73475	22.3977	426.866	428.957	hypothetical protein
SCO1675	1795289	1795522	-	1.82316	69.9927	1981.14	2419.22	small membrane protein
SCO1676	1795655	1796992	-	139.472	278.571	102.413	75.1519	hypothetical protein
SCO1677	1797321	1797695	+	4.55791	2.79971	6.88493	9.28844	hypothetical protein
SCO1678	1797723	1798424	-	4.55791	5.59942	2.58185	4.22202	transcriptional regulator
SCO1679	1798561	1799088	+	2.73475	5.59942	19.7942	0	gluconokinase
SCO1680	1799183	1800580	+	10.0274	12.5987	33.5641	6.75523	gluconate permease
SCO1681	1800620	1801381	+	0.911582	1.39985	0	1.68881	gluconate dehydrogenase
SCO1682	1801378	1802454	+	0	1.39985	7.74555	0	zinc-binding alcohol dehydrogenase
SCO1683	1802529	1804067	-	6.38108	12.5987	6.88493	5.91082	amino acid permease
SCO1684	1804126	1805142	-	0.911582	1.39985	0.860617	0.844403	hypothetical protein
SCO1685	1805384	1806277	+	0	8.39913	6.88493	13.5105	hypothetical protein
SCO1686	1806297	1806842	+	3.64633	1.39985	5.1637	2.53321	NTP pyrophosphohydrolase
SCO1687	1807505	1807897	+	4.55791	0	3.44247	0	hypothetical protein
SCO1688	1807900	1808241	+	0	0	0	0	hypothetical protein
SCO1689	1808375	1809400	+	5.46949	0	6.02432	3.37761	phosphotransferase
SCO1690	1809406	1810620	+	1.82316	13.9985	19.7942	4.22202	acyl-CoA dehydrogenase
SCO1691	1810631	1811386	-	30.0822	11.1988	67.9887	9.28844	TetR family transcriptional regulator
SCO1692	1811383	1812153	-	0.911582	0	10.3274	2.53321	oxidoreductase
SCO1693	1812259	1813536	-	0	0	0	0.844403	hypothetical protein
SCO1694	1813616	1816297	-	0	8.39913	0.860617	4.22202	penicillin acylase
SCO1695	1816646	1817248	+	5.46949	50.3948	148.887	78.5295	hypothetical protein
SCO1696	1817349	1818083	+	0	0	6.88493	5.06642	hypothetical protein
SCO1697	1818351	1818878	-	11.8506	37.7961	5.1637	3.37761	MerR family transcriptional regulator
SCO1698	1819009	1819470	+	11.8506	9.79898	2.58185	6.75523	hypothetical protein
SCO1699	1819461	1820108	-	31.9054	43.3955	15.4911	113.15	transcriptional regulator
SCO1700	1820169	1820483	-	86.6003	137.186	60.2432	1020.88	hypothetical protein
SCO1701	1820559	1821710	-	6.38108	4.19956	5.1637	3.37761	acyl-CoA dehydrogenase
SCO1702	1821800	1822441	+	5.46949	18.1981	9.46678	18.5769	transcriptional regulator
SCO1703	1822505	1823218	+	1.82316	0	11.188	0.844403	transcriptional regulator
SCO1704	1823292	1824266	+	10.939	23.7975	28.4004	20.2657	hypothetical protein
SCO1705	1824517	1825614	-	6.38108	5.59942	12.9093	7.59963	alcohol dehydrogenase
SCO1706	1825638	1827026	-	11.8506	15.3984	31.8428	17.7325	aldehyde dehydrogenase
SCO1707	1827151	1828488	-	0.911582	1.39985	0.860617	5.91082	ABC sugar transporter, ATP-binding subunit
SCO1708	1828712	1828912	-	22.7896	16.7983	33.5641	13.5105	hypothetical protein
SCO1709	1828915	1830306	-	23.7011	29.3969	24.0973	15.1993	integral membrane transport protein
SCO1710	1830346	1831797	-	216.045	111.988	213.433	19.4213	integral membrane transport protein
SCO1711	1831921	1834164	-	0	0	0	5.91082	dehydrogenase
SCO1712	1834289	1834906	-	0	0	0	3.37761	TetR family transcriptional regulator
SCO1713	1834903	1835007	-	0	0	0	0.844403	hypothetical protein
SCO1714	1835004	1835573	-	4.55791	5.59942	7.74555	7.59963	hypothetical protein
SCO1715	1835784	1837109	+	24.6127	20.9978	30.9822	108.084	homogentisate 1,2-dioxygenase
SCO1716	1837136	1837885	+	3.64633	11.1988	1.72123	5.06642	GntR family transcriptional regulator
SCO1717	1837893	1839068	+	3.64633	6.99927	7.74555	5.91082	hypothetical protein
SCO1718	1839094	1839798	-	5.46949	8.39913	6.02432	7.59963	regulator
SCO1719	1839862	1840860	+	3.64633	1.39985	15.4911	0.844403	ABC transporter ATP-binding protein
SCO1720	1840857	1841672	+	4.55791	16.7983	6.88493	2.53321	ABC-transporter transmembrane protein
SCO1721	1841897	1842166	-	72.9266	111.988	127.371	232.211	hypothetical protein
SCO1722	1842282	1843034	-	0	0	0	0.844403	hypothetical protein
SCO1723	1843031	1843588	-	0	0	0	2.53321	RNA polymerase sigma factor SigK
SCO1724	1843788	1845440	+	0	2.79971	6.88493	3.37761	Ser/Thr protein kinase
SCO1725	1845443	1846249	-	1.82316	13.9985	17.2123	29.5541	hydrolase
SCO1726	1846435	1847529	+	9.11582	44.7953	29.261	40.5314	ATPase
SCO1727	1847564	1848331	+	0	6.99927	0.860617	7.59963	hypothetical protein
SCO1728	1848412	1848816	-	4.55791	0	11.188	6.75523	GntR family transcriptional regulator
SCO1729	1848849	1849775	+	6.38108	13.9985	3.44247	1.68881	hypothetical protein
SCO1730	1849756	1850256	+	4.55791	12.5987	2.58185	6.75523	hypothetical protein
SCO1731	1850270	1850887	-	6.38108	6.99927	16.3517	23.6433	hypothetical protein
SCO1732	1851039	1851173	+	11.8506	117.588	80.0374	96.262	hypothetical protein
SCO1733	1851199	1851669	-	2.73475	4.19956	6.02432	1.68881	acetyltransferase
SCO1734	1851848	1852918	+	5.46949	0	6.88493	42.2202	cellulose-binding protein
SCO1735	1853026	1853898	-	0	0	0	4.22202	lipase
SCO1736	1854078	1854524	-	1.82316	0	1.72123	2.53321	MarR family transcriptional regulator
SCO1737	1854635	1855009	+	10.939	12.5987	1.72123	2.53321	hypothetical protein
SCO1738	1855022	1855990	-	13.6737	9.79898	1.72123	12.6661	hypothetical protein
SCO1739	1855987	1859544	-	10.0274	9.79898	1.72123	36.3093	DNA polymerase III subunit alpha
SCO1740	1859718	1860782	+	0	1.39985	3.44247	0	hypothetical protein
SCO1741	1860897	1861979	-	0	6.99927	10.3274	5.91082	serine protease
SCO1742	1862249	1863169	+	0.911582	4.19956	8.60617	0	ABC transporter ATP-binding protein
SCO1743	1863166	1863885	+	0.911582	0	6.88493	5.06642	ABC-transporter transmembrane protein
SCO1744	1863882	1865048	+	0	0	0.860617	0	two-component system sensor kinase
SCO1745	1865045	1865710	+	6.38108	0	0.860617	3.37761	two-component system response regulator
SCO1746	1865777	1866679	-	0	0	8.60617	22.7989	serine protease
SCO1747	1866887	1867738	-	6.38108	0	5.1637	7.59963	hypothetical protein
SCO1748	1867793	1868989	-	99.3625	61.5936	43.0308	117.372	expression regulator
SCO1749	1869279	1869719	+	46.4907	498.348	275.397	340.295	hypothetical protein
SCO1750	1869768	1870961	-	20.9664	27.9971	20.6548	15.1993	acyl CoA dehydrogenase
SCO1751	1871317	1872921	-	24.6127	13.9985	11.188	15.1993	transmembrane transport protein
SCO1752	1873183	1874373	+	11.8506	6.99927	9.46678	5.91082	hypothetical protein
SCO1753	1874625	1875647	+	20.0548	60.1937	49.9158	280.342	hypothetical protein
SCO1754	1875760	1875975	-	0.911582	1.39985	8.60617	2.53321	hypothetical protein
SCO1755	1876319	1877167	-	5.46949	0	5.1637	22.7989	hypothetical protein
SCO1756	1877577	1878374	+	0	1.39985	104.135	64.1747	hypothetical protein
SCO1757	1878448	1878741	+	0	0	7.74555	18.5769	hypothetical protein
SCO1758	1878820	1880298	-	205.106	123.187	129.953	110.617	engA GTP-binding protein EngA
SCO1759	1880373	1881035	-	51.0486	11.1988	19.7942	15.1993	transferase
SCO1760	1881032	1881727	-	136.737	40.5958	40.449	75.1519	cmk cytidylate kinase
SCO1761	1882015	1883100	-	26.4359	19.598	12.0486	9.28844	prephenate dehydrogenase
SCO1762	1883097	1883459	-	10.939	0	4.30308	9.28844	chorismate mutase
SCO1763	1883621	1884016	+	0	1.39985	4.30308	0.844403	iron-sulfur protein
SCO1764	1884039	1884800	+	0	0	4.30308	2.53321	hypothetical protein
SCO1765	1884726	1885478	-	13.6737	5.59942	6.88493	7.59963	hypothetical protein
SCO1766	1885483	1886502	-	9.11582	5.59942	14.6305	27.8653	glycohydrolase
SCO1767	1886499	1887218	-	6.38108	8.39913	18.9336	15.1993	DNA hydrolase
SCO1768	1887312	1888427	-	199.637	134.386	74.8737	77.6851	pseudouridine synthase
SCO1769	1888427	1889098	-	8.20424	1.39985	6.02432	6.75523	hypothetical protein
SCO1770	1889095	1889889	-	10.0274	0	0	0	hypothetical protein
SCO1771	1890421	1890978	-	55.6065	34.9964	26.6791	16.8881	hypothetical protein
SCO1772	1890975	1891997	-	251.597	117.588	203.106	173.947	partitioning or sporulation protein
SCO1773	1892493	1893608	-	830.452	2214.57	236.67	83.5959	L-alanine dehydrogenase
SCO1774	1893751	1895799	-	1.82316	1.39985	3.44247	5.91082	regulatory protein
SCO1775	1895948	1896583	-	61.9876	55.9942	61.1038	66.7079	hypothetical protein
SCO1776	1896671	1898320	-	918.875	299.569	178.148	103.017	pyrG CTP synthetase
SCO1777	1898870	1900708	+	148.588	82.5914	97.2497	105.55	hypothetical protein
SCO1778	1901295	1902941	+	10.0274	5.59942	5.1637	10.1328	transcriptional regulator
SCO1779	1902964	1904169	-	8.20424	2.79971	7.74555	10.1328	hypothetical protein
SCO1780	1904440	1906158	-	71.1034	72.7924	61.9644	95.4176	DNA repair protein
SCO1781	1906323	1907228	-	42.8444	44.7953	23.2367	45.5978	ppnK inorganic polyphosphate/ATP-NAD kinase
SCO1782	1907225	1908040	-	25.5243	20.9978	19.7942	16.8881	hypothetical protein
SCO1783	1908048	1908395	-	6.38108	1.39985	1.72123	5.91082	hypothetical protein
SCO1784	1908438	1908785	+	3.64633	4.19956	4.30308	5.91082	hypothetical protein
SCO1785	1908769	1909674	-	41.9328	25.1974	13.7699	22.7989	iron-siderophore uptake system ATP-binding protein
SCO1786	1909671	1910798	-	41.0212	15.3984	6.02432	15.1993	iron-siderophore uptake system transmembrane protein
SCO1787	1910795	1911841	-	35.5517	53.1945	4.30308	15.1993	iron-siderophore uptake system transmembrane protein
SCO1788	1911986	1913017	-	57.4297	92.3904	35.2853	41.3758	hypothetical protein
SCO1789	1913090	1914382	+	23.7011	6.99927	7.74555	5.91082	hypothetical protein
SCO1790	1914468	1915100	-	39.198	18.1981	53.3582	12.6661	hypothetical protein
SCO1791	1915097	1916356	-	72.015	48.9949	30.1216	59.1082	hypothetical protein
SCO1792	1922128	1922769	-	8.20424	0	18.9336	5.06642	3-methyladenine DNA glycosylase
SCO1793	1922916	1923698	+	279.856	279.971	282.282	317.496	hypothetical protein
SCO1794	1923750	1924289	+	216.957	191.78	302.076	200.968	hypothetical protein
SCO1795	1924446	1924952	+	4.55791	200.179	24.0973	227.989	hypothetical protein
SCO1796	1925094	1926053	-	137.649	292.57	496.576	300.608	hypothetical protein
SCO1797	1926231	1926662	-	12.7622	16.7983	6.88493	25.3321	hypothetical protein
SCO1798	1926717	1927514	-	176.847	151.184	80.898	77.6851	ABC transporter ATP-binding protein
SCO1799	1927668	1928447	+	9.11582	13.9985	6.02432	4.22202	hypothetical protein
SCO1800	1928593	1928841	-	0.911582	92.3904	1744.47	1612.81	hypothetical protein
SCO1801	1929011	1929643	-	4.55791	0	2.58185	5.91082	two component response regulator
SCO1802	1929645	1930823	-	3.64633	0	1.72123	6.75523	two-component system sensor kinase
SCO1803	1931041	1931736	+	0	9.79898	0.860617	1.68881	oxidoreductase
SCO1804	1931736	1932812	+	0.911582	0	0	0	S-adenosylmethionine:tRNA ribosyltransferase-isomerase
SCO1805	1933166	1933900	+	0	0	0	1.68881	hypothetical protein
SCO1806	1934027	1936657	-	740.205	298.169	172.123	227.989	ABC transporter ATP-binding protein
SCO1807	1936844	1938898	+	1.82316	15.3984	0.860617	25.3321	hypothetical protein
SCO1808	1939010	1940242	+	97.5393	19.598	56.8007	42.2202	phosphoserine phosphatase
SCO1809	1940314	1940832	-	48.3139	74.1923	130.814	129.194	hypothetical protein
SCO1810	1940925	1941131	-	1.82316	0	0.860617	17.7325	hypothetical protein
SCO1811	1941315	1941431	-	6.38108	13.9985	17.2123	4.22202	hypothetical protein
SCO1812	1941516	1942781	-	30.0822	15.3984	22.376	7.59963	integral membrane transporter
SCO1813	1942957	1943649	+	8.20424	47.595	16.3517	11.8216	GntR family transcriptional regulator
SCO1814	1943738	1944505	-	833.186	482.95	217.736	151.993	enoyl-ACP reductase
SCO1815	1944511	1945215	-	689.156	460.552	238.391	122.439	3-oxacyl-ACP reductase
SCO1816	1945493	1947016	+	57.4297	60.1937	32.7034	30.3985	hypothetical protein
SCO1817	1947013	1948407	+	29.1706	16.7983	34.4247	33.7761	hypothetical protein
SCO1818	1948453	1949721	+	525.071	298.169	229.785	132.571	tyrosyl-tRNA synthetase
SCO1819	1949812	1950093	-	0	0	0	0.844403	hypothetical protein
SCO1820	1950275	1950754	+	57.4297	68.5929	59.3826	36.3093	hypothetical protein
SCO1821	1951220	1952245	-	35.5517	78.3918	66.2675	97.1064	moaA molybdenum cofactor biosynthesis protein A
SCO1822	1952378	1954012	-	2.73475	44.7953	24.9579	19.4213	transmembrane transport protein
SCO1823	1954009	1954383	-	0	9.79898	1.72123	4.22202	hypothetical protein
SCO1824	1954737	1956275	+	161.35	548.743	253.882	77.6851	subtilisin-like protease
SCO1825	1956291	1956929	+	5.46949	0	10.3274	4.22202	hypothetical protein
SCO1826	1956980	1957987	+	7.29266	9.79898	2.58185	7.59963	hypothetical protein
SCO1827	1958139	1959125	+	36.4633	5.59942	24.0973	14.3549	DNA polymerase III subunit epsilon
SCO1828	1959189	1959422	+	0.911582	0	1.72123	0	hypothetical protein
SCO1829	1959486	1960358	+	41.9328	18.1981	20.6548	11.8216	hypothetical protein
SCO1830	1960424	1962211	+	14.5853	50.3948	8.60617	6.75523	hypothetical protein
SCO1831	1962217	1962972	+	81.1308	48.9949	71.4312	24.4877	oxidoreductase
SCO1832	1963007	1963594	-	3.64633	18.1981	9.46678	7.59963	hypothetical protein
SCO1833	1963591	1964112	-	1.82316	18.1981	7.74555	5.91082	hypothetical protein
SCO1834	1964268	1964651	-	0	11.1988	0	10.9772	hypothetical protein
SCO1835	1964648	1964833	-	3.64633	13.9985	33.5641	32.0873	hypothetical protein
SCO1836	1964896	1965378	-	8.20424	72.7924	79.1767	72.6187	stress-like protein
SCO1837	1965466	1966254	+	0	4.19956	8.60617	5.91082	hypothetical protein
SCO1838	1966275	1967078	-	21.878	40.5958	32.7034	43.0646	enoyl-CoA hydratase/isomerase
SCO1839	1967236	1967457	-	29.1706	324.766	716.033	2853.24	transcriptional regulator
SCO1840	1967794	1969392	-	176.847	114.788	152.329	96.262	ABC transporter ATP-binding protein
SCO1841	1969468	1970052	+	10.0274	12.5987	19.7942	107.239	hypothetical protein
SCO1842	1970085	1971428	-	30.9938	43.3955	18.9336	31.2429	hypothetical protein
SCO1843	1971753	1972880	-	1.82316	9.79898	5.1637	14.3549	hypothetical protein
SCO1844	1972995	1973717	-	0.911582	32.1966	15.4911	5.91082	aldolase
SCO1845	1973943	1975214	+	220.603	92.3904	62.825	9.28844	low-affinity phosphate transport protein
SCO1846	1975249	1975470	+	18.2316	0	14.6305	3.37761	hypothetical protein
SCO1847	1975869	1976852	+	53.7834	19.598	7.74555	19.4213	cobD cobalamin biosynthesis protein
SCO1848	1976849	1978357	+	82.0424	29.3969	30.1216	10.9772	cobyric acid synthase
SCO1849	1978354	1982007	+	564.27	218.377	198.802	69.2411	cobN cobaltochelatase subunit CobN
SCO1850	1982004	1984022	+	253.42	118.988	82.6192	34.6205	chelatase
SCO1851	1984022	1984621	+	89.3351	41.9956	47.3339	12.6661	cob(I)yrinic acid a,c-diamide adenosyltransferase
SCO1852	1984618	1986078	+	46.4907	8.39913	13.7699	4.22202	cobyrinic acid a,c-diamide synthase
SCO1853	1986075	1986806	+	61.076	41.9956	30.9822	11.8216	precorrin-2 C20-methyltransferase
SCO1854	1986827	1987555	-	0	0	0	3.37761	permease
SCO1855	1987618	1988463	+	133.091	88.1908	55.0795	12.6661	precorrin-4 C11-methyltransferase
SCO1856	1988469	1989701	+	56.5181	54.5943	16.3517	3.37761	precorrin-6Y C5,15-methyltransferase
SCO1857	1989779	1991530	+	253.42	125.987	90.3648	28.7097	bifunctional CbiGH
SCO1858	1991527	1992444	+	351.871	142.785	120.486	32.9317	hypothetical protein
SCO1859	1992485	1993504	+	33.7286	6.99927	16.3517	4.22202	hypothetical protein
SCO1860	1994050	1995057	-	1.82316	55.9942	2980.32	3462.05	hypothetical protein
SCO1861	1995204	1996295	-	6.38108	29.3969	11.188	6.75523	hypothetical protein
SCO1862	1996351	1996833	-	4.55791	34.9964	19.7942	7.59963	hypothetical protein
SCO1863	1996945	1998165	-	0	0	0	0	hypothetical protein
SCO1864	1998468	1998980	+	84.7772	103.589	37.8671	26.1765	acetyltransferase
SCO1865	1999110	2000381	+	1270.75	988.297	429.448	454.289	diaminobutyrate--2-oxoglutarate aminotransferase
SCO1866	2000500	2000898	+	1000.01	722.325	260.767	156.215	ectC L-ectoine synthase
SCO1867	2000962	2001804	+	924.345	782.519	296.052	180.702	hydroxylase
SCO1868	2001886	2002980	-	30.9938	44.7953	38.7278	59.1082	hypothetical protein
SCO1869	2003040	2003753	-	17.3201	30.7968	92.086	29.5541	hypothetical protein
SCO1870	2003846	2004454	-	72.9266	30.7968	39.5884	17.7325	hypothetical protein
SCO1871	2004598	2006127	-	100.274	135.786	94.6678	31.2429	aldehyde dehydrogenase
SCO1872	2006250	2007023	+	52.8718	12.5987	17.2123	24.4877	IclR family transcriptional regulator
SCO1873	2007027	2007497	+	16.4085	32.1966	44.7521	47.2866	acetyltransferase
SCO1874	2007606	2007818	+	0	0	0	0	hypothetical protein
SCO1875	2007938	2009392	+	102.097	16.7983	14.6305	17.7325	penicillin binding protein
SCO1876	2009469	2010041	+	0	0	0	0	RNA polymerase sigma factor
SCO1877	2010038	2010712	+	0	0	0	1.68881	hypothetical protein
SCO1878	2010725	2011522	-	20.0548	2.79971	25.8185	7.59963	hypothetical protein
SCO1879	2011647	2012792	-	0	0	0	1.68881	pectinesterase
SCO1880	2012859	2014193	-	0	0	2.58185	0	pectate lyase
SCO1881	2014258	2015061	-	1.82316	0	0	0.844403	hypothetical protein
SCO1882	2015194	2016552	-	5.46949	18.1981	5.1637	2.53321	sugar-binding protein
SCO1883	2016628	2018172	-	0.911582	0	1.72123	0	xylanase
SCO1884	2018169	2019014	-	3.64633	0	0.860617	0	hypothetical protein
SCO1885	2019011	2020168	-	0	0	0	0	oxidoreductase
SCO1886	2020165	2021061	-	8.20424	0	1.72123	0	integral membrane transport protein
SCO1887	2021058	2021993	-	7.29266	2.79971	0	0	integral membrane transport protein
SCO1888	2022115	2023845	-	1.82316	4.19956	2.58185	1.68881	dihydroxy-acid dehydratase
SCO1889	2023842	2024750	-	1.82316	0	1.72123	2.53321	dihydropicolinate synthase
SCO1890	2024747	2025415	-	4.55791	0	3.44247	1.68881	transcriptional regulator
SCO1891	2025584	2026183	-	0	0	0	0.844403	hypothetical protein
SCO1892	2026325	2027572	+	0.911582	0	0	0	integral membrane efflux protein
SCO1893	2027561	2027953	-	0	30.7968	25.8185	36.3093	lyase
SCO1894	2028038	2029210	-	3.64633	0	0	0	hypothetical protein
SCO1895	2029207	2030157	-	7.29266	0	2.58185	0	5-dehydro-4-deoxyglucarate dehydratase
SCO1896	2030392	2031201	+	5.46949	5.59942	4.30308	5.91082	hypothetical protein
SCO1897	2031485	2032261	+	2.73475	9.79898	6.88493	11.8216	transcriptional regulator
SCO1898	2032364	2033734	+	0	15.3984	10.3274	3.37761	substrate binding protein
SCO1899	2033731	2034675	+	0.911582	1.39985	3.44247	0.844403	integral membrane sugar transport protein
SCO1900	2034672	2035550	+	4.55791	13.9985	11.188	0	integral membrane sugar transport protein
SCO1901	2035547	2036536	+	6.38108	9.79898	29.261	2.53321	zinc-binding dehydrogenase
SCO1902	2036555	2036944	+	0	0	5.1637	0	hypothetical protein
SCO1903	2037030	2038229	+	167.731	312.167	455.266	174.792	transport associated protein
SCO1904	2038269	2038877	-	9.11582	20.9978	0.860617	8.44403	transcriptional regulator
SCO1905	2038879	2040480	-	52.8718	278.571	24.9579	97.9508	hypothetical protein
SCO1906	2040979	2042451	-	26.4359	2122.18	237.53	1412.69	hypothetical protein
SCO1907	2042736	2044163	-	109.39	78.3918	117.904	123.283	hypothetical protein
SCO1908	2044380	2046221	+	126.71	2827.71	497.436	664.546	large hypothetical protein
SCO1909	2046252	2046959	-	8.20424	0	6.88493	16.8881	hypothetical protein
SCO1910	2047117	2047614	-	0	11.1988	8.60617	5.06642	alanine-rich protein
SCO1911	2047611	2048108	-	18.2316	13.9985	10.3274	18.5769	hypothetical protein
SCO1912	2048176	2049129	+	1.82316	6.99927	2.58185	4.22202	dihydrodipicolinate synthase
SCO1913	2049114	2049380	-	0	0	0	1.68881	small membrane protein
SCO1914	2049519	2049689	+	0	1.39985	0	0.844403	hypothetical protein
SCO1915	2049745	2050473	+	0.911582	20.9978	5.1637	6.75523	hypothetical protein
SCO1916	2050524	2051513	-	384.688	211.378	103.274	151.993	transferase
SCO1917	2051523	2052116	-	2.73475	0	8.60617	5.91082	hypothetical protein
SCO1918	2052116	2052436	-	0	9.79898	2.58185	16.0437	hypothetical protein
SCO1919	2052555	2052887	-	169.554	258.973	381.253	89.5068	hypothetical protein
SCO1920	2052884	2053354	-	185.963	330.366	673.002	134.26	hypothetical protein
SCO1921	2053372	2054628	-	482.227	397.559	375.229	155.37	aminotransferase
SCO1922	2054625	2055389	-	736.559	582.339	439.775	173.947	ABC transporter ATP-binding protein
SCO1923	2055397	2055714	-	41.9328	34.9964	52.4976	22.7989	dioxygenase ferredoxin subunit
SCO1924	2055711	2056895	-	494.989	375.161	280.561	121.594	hypothetical protein
SCO1925	2056956	2058377	-	1007.3	656.532	799.513	381.67	hypothetical protein
SCO1926	2058374	2059132	-	7.29266	9.79898	29.261	15.1993	DNA-binding protein
SCO1927	2059304	2060092	+	2.73475	0	12.0486	1.68881	aminoglycoside acetyltransferase
SCO1928	2060169	2061092	+	43.756	25.1974	28.4004	32.9317	ABC transporter ATP-binding protein
SCO1929	2061089	2061898	+	11.8506	29.3969	3.44247	5.06642	integral membrane transport protein
SCO1930	2061905	2062975	+	143.118	20.9978	36.1459	22.7989	integral membrane transport protein
SCO1931	2062930	2063709	-	0	1.39985	1.72123	7.59963	hypothetical protein
SCO1932	2063713	2064819	-	0	0	0	3.37761	hypothetical protein
SCO1933	2064934	2065368	-	19.1432	25.1974	8.60617	10.1328	hypothetical protein
SCO1934	2065389	2066411	-	348.224	117.588	74.013	59.1082	protoheme IX farnesyltransferase
SCO1935	2066713	2068800	+	2165.01	1922	1154.09	821.605	transketolase
SCO1936	2068835	2069953	+	1208.76	1338.26	1152.37	840.181	transaldolase
SCO1937	2069957	2071480	+	253.42	251.974	160.935	150.304	glucose-6-phosphate 1-dehydrogenase
SCO1938	2071477	2072532	+	133.091	214.178	125.65	76.8407	hypothetical protein
SCO1939	2072529	2073314	+	57.4297	148.385	92.9466	52.353	6-phosphogluconolactonase
SCO1940	2073377	2074144	-	11.8506	9.79898	6.88493	9.28844	hypothetical protein
SCO1941	2074235	2075203	-	117.594	44.7953	65.4069	47.2866	hypothetical protein
SCO1942	2075313	2076968	-	51.0486	173.582	90.3648	97.9508	pgi glucose-6-phosphate isomerase
SCO1943	2077084	2077419	-	33.7286	41.9956	63.6856	119.061	electron transport protein
SCO1944	2077633	2077941	-	170.466	179.181	159.214	185.769	secG preprotein translocase subunit SecG
SCO1945	2078015	2078791	-	975.393	729.324	568.007	325.94	tpiA triosephosphate isomerase
SCO1946	2078797	2080008	-	566.093	678.929	299.495	157.903	pgk phosphoglycerate kinase
SCO1947	2080143	2081153	-	7642.71	4634.92	3709.26	1377.22	glyceraldehyde-3-phosphate dehydrogenase
SCO1948	2081381	2084380	-	2.73475	25.1974	7.74555	21.1101	zinc-binding carboxypeptidase
SCO1949	2084468	2084563	-	0	0	0.860617	0	hypothetical protein
SCO1950	2084575	2085561	-	129.445	110.588	81.7586	88.6624	hypothetical protein
SCO1951	2085558	2086649	-	34.6401	18.1981	18.9336	27.8653	hypothetical protein
SCO1952	2086657	2087673	-	88.4235	75.5921	64.5463	56.575	hypothetical protein
SCO1953	2087670	2089856	-	24.6127	19.598	15.4911	30.3985	uvrC excinuclease ABC subunit C
SCO1954	2090209	2091159	+	2.73475	13.9985	1.72123	3.37761	hypothetical protein
SCO1955	2091177	2091602	-	9.11582	23.7975	18.073	4.22202	iron sulfur binding protein
SCO1956	2091825	2092931	+	4.55791	30.7968	23.2367	11.8216	LacI family transcription regulator
SCO1957	2092928	2093836	+	11.8506	26.5972	30.9822	14.3549	fructokinase
SCO1958	2094274	2097318	-	255.243	177.781	303.798	569.128	uvrA excinuclease ABC subunit A
SCO1959	2097542	2098228	+	53.7834	96.5899	123.929	105.55	mycothiol-dependent maleylpyruvate isomerase
SCO1960	2098289	2098945	+	70.1918	58.7939	76.5949	86.9736	hydrolase
SCO1961	2099149	2099622	-	14.5853	23.7975	28.4004	20.2657	3-dehydroquinate dehydratase
SCO1962	2099713	2100813	-	0.911582	0	0	2.53321	ionic transporter
SCO1963	2100946	2101947	-	182.316	198.779	65.4069	27.8653	integral membrane export protein
SCO1964	2102200	2104215	-	34.6401	48.9949	29.261	129.194	export associated protein
SCO1965	2104340	2104918	-	196.902	429.755	190.196	993.018	export associated protein
SCO1966	2105061	2107199	-	70.1918	120.387	36.1459	147.771	excinuclease ABC subunit B
SCO1967	2107239	2108117	-	0	22.3977	7.74555	40.5314	hypothetical protein
SCO1968	2108409	2109278	+	61.076	5393.64	543.049	1818.85	hydrolase
SCO1969	2109316	2109870	+	9.11582	76.992	1.72123	40.5314	DNA-methyltransferase
SCO1970	2109895	2110338	-	0	6.99927	2.58185	1.68881	dioxygenase
SCO1971	2110465	2111370	+	2.73475	198.779	9.46678	27.8653	hypothetical protein
SCO1972	2111367	2112302	+	0	30.7968	7.74555	6.75523	sugar kinase
SCO1973	2112316	2113110	-	15.4969	15.3984	24.0973	16.8881	hypothetical protein
SCO1975	2114500	2115132	-	1.82316	2.79971	5.1637	0	hypothetical protein
SCO1976	2115347	2115826	+	2.73475	1.39985	15.4911	15.1993	hypothetical protein
SCO1977	2115989	2117479	+	0.911582	6.99927	11.188	9.28844	oxidoreductase
SCO1978	2117630	2117905	-	9.11582	1.39985	1.72123	0.844403	AbaA-like protein
SCO1979	2117906	2118766	-	10.0274	16.7983	9.46678	18.5769	DNA-binding protein
SCO1980	2119050	2119763	+	12.7622	16.7983	18.9336	20.2657	hypothetical protein
SCO1981	2119760	2120194	+	8.20424	2.79971	2.58185	6.75523	hypothetical protein
SCO1982	2120213	2120395	-	19.1432	97.9898	74.013	115.683	hypothetical protein
SCO1983	2120551	2121240	-	1.82316	0	0	1.68881	hypothetical protein
SCO1984	2121378	2122775	-	0.911582	13.9985	0	1.68881	hydrolase
SCO1985	2122775	2124631	-	2.73475	12.5987	0	9.28844	hypothetical protein
SCO1986	2124799	2125581	-	1.82316	4.19956	4.30308	3.37761	hypothetical protein
SCO1987	2125668	2126168	+	14.5853	20.9978	5.1637	8.44403	hypothetical protein
SCO1988	2126165	2126716	+	0.911582	0	1.72123	1.68881	hypothetical protein
SCO1989	2126802	2127773	-	34.6401	23.7975	83.4798	52.353	aminopeptidase
SCO1990	2127828	2128541	-	3.64633	0	1.72123	1.68881	hypothetical protein
SCO1991	2128658	2129218	+	11.8506	8.39913	28.4004	32.9317	hypothetical protein
SCO1992	2129270	2129776	-	0	0	5.1637	1.68881	hypothetical protein
SCO1993	2129838	2130524	-	3.64633	19.598	368.344	47.2866	hypothetical protein
SCO1994	2130596	2130952	+	0.911582	4.19956	0	1.68881	hypothetical protein
SCO1995	2130961	2131341	-	0.911582	5.59942	43.0308	23.6433	hypothetical protein
SCO1996	2131391	2131993	-	3.64633	1.39985	14.6305	16.8881	dephospho-CoA kinase
SCO1997	2132026	2132964	-	21.878	43.3955	597.268	94.5732	hypothetical protein
SCO1998	2133121	2134629	-	10827.8	3100.68	3098.22	2059.5	rpsA 30S ribosomal protein S1
SCO1999	2135154	2135816	+	21.878	0	0	4.22202	hypothetical protein
SCO2000	2135883	2138879	+	17.3201	6.99927	19.7942	10.1328	ATP-binding RNA helicase
SCO2001	2138930	2140723	-	125.798	205.779	113.601	145.237	hypothetical protein
SCO2002	2141042	2141398	-	0.911582	0	4.30308	0	hypothetical protein
SCO2003	2141659	2144382	-	456.703	306.568	280.561	298.074	DNA polymerase I
SCO2004	2144639	2146918	+	41.9328	113.388	50.7764	70.0855	formate dehydrogenase
SCO2005	2146962	2147501	+	24.6127	25.1974	130.814	27.8653	hypothetical protein
SCO2006	2147859	2148404	+	2.73475	0	0	1.68881	hypothetical protein
SCO2007	2148401	2148997	+	1.82316	0	0	0.844403	hypothetical protein
SCO2008	2149264	2150520	+	120.329	573.94	1481.12	1085.06	branched-chain amino acid ABC transporter substrate-binding protein
SCO2009	2150635	2151567	+	20.9664	50.3948	174.705	104.706	branched-chain amino acid ABC transporter permease
SCO2010	2151573	2153399	+	21.878	75.5921	197.942	123.283	branched-chain amino acid ABC transporter permease
SCO2011	2153405	2154334	+	20.0548	36.3962	89.5041	75.9963	branched-chain amino acid ABC transporter ATP-binding protein
SCO2012	2154331	2155047	+	22.7896	12.5987	80.0374	79.3739	branched-chain amino acid ABC transporter ATP-binding protein
SCO2013	2155123	2155779	-	301.734	184.781	180.73	70.9299	two-component system response regulator
SCO2014	2156337	2157773	-	178.67	902.906	232.367	574.194	pyruvate kinase
SCO2015	2157990	2159798	+	98.4509	673.33	182.451	48.131	nucleotidase
SCO2016	2159817	2161229	-	0	1.39985	18.073	21.1101	monooxygenase
SCO2017	2161226	2162584	-	0	2.79971	4.30308	0.844403	amino acid decarboxylase
SCO2018	2162746	2165253	-	98.4509	166.583	111.02	90.3512	aminopeptidase
SCO2019	2165374	2165724	-	13.6737	0	1.72123	14.3549	chorismate mutase
SCO2020	2165859	2166758	+	6.38108	4.19956	6.88493	8.44403	hypothetical protein
SCO2021	2166835	2167428	+	6.38108	18.1981	39.5884	46.4422	hypothetical protein
SCO2022	2167476	2168234	-	6.38108	5.59942	11.188	8.44403	hypothetical protein
SCO2023	2168433	2169291	+	9.11582	0	5.1637	5.06642	hypothetical protein
SCO2024	2169305	2170222	+	20.0548	2.79971	5.1637	4.22202	chitosanase
SCO2025	2170384	2171847	-	246.127	25.1974	484.527	123.283	gltD glutamate synthase
SCO2026	2171840	2176384	-	391.98	106.389	598.129	184.924	glutamate synthase
SCO2027	2176826	2177557	-	10.0274	12.5987	308.101	14.3549	hypothetical protein
SCO2028	2177792	2179321	+	0	0	2.58185	0	hypothetical protein
SCO2029	2179318	2180595	+	0	0	0	0	hypothetical protein
SCO2030	2180592	2181770	+	1.82316	0	0	0	hypothetical protein
SCO2031	2181758	2183161	+	0	0	0	0.844403	hypothetical protein
SCO2032	2183119	2184333	+	0	0	0	0	hypothetical protein
SCO2033	2184330	2185154	+	0	0	0	0	citrate lyase subunit beta
SCO2034	2185228	2186259	-	253.42	212.778	152.329	140.171	prolipoprotein diacylglyceryl transferase
SCO2035	2186336	2187163	-	1.82316	0	26.6791	10.1328	hypothetical protein
SCO2036	2187211	2188026	-	109.39	6.99927	88.6435	46.4422	trpA tryptophan synthase subunit alpha
SCO2037	2188023	2189306	-	205.106	43.3955	89.5041	54.0418	tryptophan synthase subunit beta
SCO2038	2189421	2189612	-	28.2591	12.5987	24.0973	54.8862	hypothetical protein
SCO2039	2189633	2190442	-	185.051	146.985	86.9223	58.2638	trpC indole-3-glycerol-phosphate synthase
SCO2040	2190560	2191006	-	1.82316	0	6.02432	0	hypothetical protein
SCO2041	2191109	2191360	-	299.911	201.579	125.65	257.543	hypothetical protein
SCO2042	2191505	2192140	-	42.8444	26.5972	30.9822	26.1765	hypothetical protein
SCO2043	2192224	2193732	-	87.5119	43.3955	24.9579	25.3321	anthranilate synthase component I
SCO2044	2193744	2194130	-	9.11582	2.79971	0.860617	4.22202	hisI phosphoribosyl-AMP cyclohydrolase
SCO2045	2194212	2194847	+	37.3749	61.5936	51.637	54.8862	hypothetical protein
SCO2046	2194858	2196012	-	3.64633	2.79971	4.30308	0.844403	integral membrane efflux protein
SCO2047	2196122	2196709	-	2.73475	6.99927	3.44247	11.8216	DNA-binding protein
SCO2048	2196793	2197548	-	49.2255	76.992	59.3826	63.3303	imidazole glycerol phosphate synthase subunit HisF
SCO2049	2197545	2197949	-	2.73475	6.99927	13.7699	30.3985	hypothetical protein
SCO2050	2197966	2198688	-	188.698	165.183	153.19	139.327	phosphoribosyl isomerase A
SCO2051	2198706	2199374	-	41.0212	16.7983	14.6305	12.6661	hisH imidazole glycerol phosphate synthase subunit HisH
[truncated: 5,731 more rows]
