# Supplementary material for: The dynamic transcriptional and translational landscape of the model antibiotic producer Streptomyces coelicolor A3(2)
Source: Nat Commun. 2016 Jun 2;7:11605. doi: 10.1038/ncomms11605 (PMC4895711; doi:10.1038/ncomms11605)
Supplement: Supplementary Dataset 8 — PSI-BLAST similarity search results for predicted peptide sequences from novel sRNA transcripts. [file ncomms11605-s9.xlsx]

## Sheet: Sheet1
Supplementary Data 8. PSI-BLAST similarity search results for predicted peptide sequences from novel sRNA transcripts. Each sRNA was identified from Ribo-seq to be ribosome-bound. The peptide sequences were submitted to the non-redundant protein database for five iterations. Among the PSI-BLAST results, only the hit with the lowest E-value (≤10-5) was retained for each query peptide sequence.
Query id	Peptide sequence	Subject id	Description	% Identity	Alignment length	E value
sRNA013	MRPLRAPGHLPGAERQPSPGAGWQRTALLPGPRPH	gi|490075992|ref|WP_003978167.1|	MULTISPECIES: hypothetical protein [Streptomyces]	100	35	7e-06
sRNA076	VRGARTGSVRATRRTRVADSEGVRRRRRATATRKAGEVPVKAWARALPSVAWIPVGSVRTQVTPSMAAPRTCQSAACSSRRMGRPSSSMARSTEPWWSPVGVVSRET	gi|963078|emb|CAA56210.1|	unnamed protein product [Streptomyces lividans]	98.99	99	1e-22
sRNA108	MGWTHDYSDVARDGRSTSGVSSTHRRGGTPQLAGADLRVGIPRILRRRARWVSVRLRHPRT	gi|490073194|ref|WP_003975369.1|	hypothetical protein [Streptomyces lividans]	98.36	61	1e-11
sRNA109	VRTGSQFTQTVRQFEETGASRMHQTHRAAPTVSPADPVNPTRIDNTARDSVPES	gi|511096105|ref|WP_016326575.1|	hypothetical protein [Streptomyces lividans]	98.15	54	5e-14
sRNA121	MSIWWSLHLRREAASVPLARRLLIGTMETAGVDPDISFDLSVALSEACAN	gi|695839351|ref|WP_032752654.1|	ATP-binding protein [Streptomyces sp. CNB091]	96	50	2e-16
sRNA131	VTRVAPVGGTAVQDHVALAEIELCGELIIAASAARERLSMESIDEVLRVAEERSRAQ	gi|496480809|ref|WP_009189379.1|	MULTISPECIES: hypothetical protein [Streptomyces]	90.57	53	2e-09
sRNA144	LTPAAFERVEQCGLLTADVRARARVHGEGEIESAAQDVLAEEAGRVGLAHGLVQPPQHWDDFTTQIDEGMRRPDGVTRDDDALDEAVRVREEERDVLAGPGLRFVGVDN	gi|503937003|ref|WP_014170997.1|	hypothetical protein [Enterobacter cloacae]	33.02	106	2e-38
sRNA156	VSSARRSLLTAASAGGLLCALWFVPSANATPETPVLESAAANPSPQVTAQARAASADASTDTTATTATGEGTTRLADTGSFDSTPYVVGGALCLGLGAGFVGYSVRRERLDL	gi|657300559|ref|WP_029386352.1|	hypothetical protein [Streptomyces leeuwenhoekii]	63.39	112	4e-27
sRNA173	MPRSTQSARPAANERYSVTLVPPAVEAIERLTESTGLSKTDVINRAVQIYAFIDERMREGSDVLLRNRDGETERVHIV	gi|664062581|ref|WP_030601386.1|	hypothetical protein [Streptomyces fulvoviolaceus]	59.21	76	3e-16
sRNA191	MNERVTPAPAMHALPDGEAEVALVLPWEDVARLGQEAGRLAAQMQRPVTLDEAVSHRLRSARGASHAKPAGEQPPAVRTPVPATAPAPMGAPASVSSLPARPPAEQARQAIDRINGTA	gi|289698521|gb|EFD65950.1|	conserved hypothetical protein [Streptomyces lividans TK24]	98.33	120	8e-33
sRNA224	LMLGHRQANGRFVSRGRTRRTTGESRMGSGLWACPEPPGMEQGRSAPIVVHTPTIPEGGRAISVQGRAVGVAHDAQDVILLVRRHGVELEREDLDRSPLVEWRGGDSAAWKLSDASP	gi|517348399|ref|WP_018523891.1|	MULTISPECIES: hypothetical protein [Streptomyces]	44.29	70	7e-18
