# Supplementary material for: The dynamic transcriptional and translational landscape of the model antibiotic producer Streptomyces coelicolor A3(2)
Source: Nat Commun. 2016 Jun 2;7:11605. doi: 10.1038/ncomms11605 (PMC4895711; doi:10.1038/ncomms11605)
Supplement: Supplementary Dataset 9 — List of the protein subunits of known protein complexes used in stoichiometry analysis, their functions and RPF data for each growth phase. [file ncomms11605-s10.xlsx]

## Sheet: Sheet1
Supplementary Data 9. List of the protein subunits of known protein complexes used in stoichiometry analysis, their functions and RPF data for each growth phase. The protein complexes were identified as ‘subunit’ as the search term in the current annotation. The genes in the same operon were then assembled together by using the list of predicted operons; Charaniya S, Mehra S, Lian W, Jayapal KP, …
Gene	Strand	Normalized RPF expression				Stoichiometry	Product
		M	T	L	S
SCO1081	-	827.42	734.25	545.58	402.54	1	putative electron transfer flavoprotein, alpha subunit
SCO1082	-	888.72	803.24	643.31	421.08	1	putative electron transfer flavoprotein, beta subunit
SCO1483	-	266.69	110.37	83.76	36.83	1	carB carbamoyl phosphate synthase large subunit
SCO1484	-	210.36	104.52	59.22	43.67	1	carbamoyl phosphate synthase small subunit
SCO1594	-	392.41	150.36	158.16	212.09	1	pheT phenylalanyl-tRNA synthetase subunit beta
SCO1595	-	504.04	170.78	199.37	206.78	1	pheS phenylalanyl-tRNA synthetase subunit alpha
SCO1643	-	297.88	1072.73	1026.37	793.51	1	20S proteasome alpha-subunit
SCO1644	-	296.22	1053.37	945.43	777.92	1	20S proteasome beta-subunit precursor
SCO2036	-	191.6	13.7	158.41	103.06	1	tryptophan synthase alpha subunit
SCO2037	-	227.07	53.26	98.32	73.99	1	tryptophan synthase beta subunit
SCO2155	-	2601.52	1031.07	598.54	472.82	1	putative cytochrome c oxidase subunit I
SCO2156	-	1883.35	931.2	519.78	492.52	1	putative cytochrome c oxidase subunit II
SCO2618	-	1995.88	4191.48	4882.74	1353.86	1	ATP dependent Clp protease proteolytic subunit 2
SCO2619	-	1912.38	3545.98	4206.51	864.98	1	ATP dependent Clp protease proteolytic subunit 1
SCO3059	-	357.71	247.76	95.18	114.84	1	phosphoribosylaminoimidazole carboxylase catalytic subunit PurE
SCO3060	-	419.75	130.4	140.69	112.35	1	phosphoribosylaminoimidazole carboxylase ATPase subunit PurK
SCO3816	-	204.94	366.97	447.97	176.55	1	putative branched-chain alpha keto acid dehydrogenase E1 beta subunit
SCO3817	-	146.82	325.6	279.24	92.65	1	putative branched-chain alpha keto acid dehydrogenase E1 alpha subunit
SCO3873	-	685.01	389.53	361.31	340.41	1	DNA gyrase subunit A
SCO3874	-	516.56	359.57	280.68	269.76	1	DNA gyrase subunit B
SCO3945	+	134.61	410.13	185.25	34.92	1	putative cytochrome oxidase subunit I
SCO3946	+	102.54	108.27	51.33	12.08	1	putative cytochrome oxidase subunit II
SCO4648	+	10708.7	3643.63	4376.38	6465.81	1	rplK 50S ribosomal protein L11
SCO4649	+	7651.46	2355.45	2816.69	4837.41	1	rplA 50S ribosomal protein L1
SCO4652	+	7136.06	2395.06	3376.98	2513.48	1	50S ribosomal protein L10
SCO4653	+	42635.3	9517.7	13441.3	13359.3	4	50S ribosomal protein L7/L12
SCO4654	+	2027.95	898.86	839.57	759.84	1	DNA-directed RNA polymerase beta chain
SCO4655	+	2269.15	742.02	860.79	751.63	1	DNA-directed RNA polymerase beta' chain (fragment)
SCO4659	+	7119.62	3017.23	2755.46	1838.86	1	rpsL 30S ribosomal protein S12
SCO4660	+	6456.87	2261.73	2477.35	1863.55	1	30S ribosomal protein S7
SCO4701	+	7747.5	2432.23	4515.22	3373.21	1	rpsJ 30S ribosomal protein S10
SCO4702	+	4413.98	1565.78	1828.05	1266.85	1	rplC 50S ribosomal protein L3
SCO4703	+	4268.71	1432.76	1801.96	1491.51	1	rplD 50S ribosomal protein L4
SCO4704	+	4263.92	1441.7	1608.8	1291.54	1	rplW 50S ribosomal protein L23
SCO4705	+	4751.68	1727.15	2060.19	1538.51	1	rplB 50S ribosomal protein L2
SCO4706	+	9230.45	3222.84	4151.29	2840.42	1	rpsS 30S ribosomal protein S19
SCO4707	+	3352.97	1399.03	1511.82	1468.58	1	rplV 50S ribosomal protein L22
SCO4708	+	6483.56	2164.98	3157.99	2157.92	1	rpsC 30S ribosomal protein S3
SCO4709	+	6519.18	2237.12	2989.11	3100.45	1	rplP 50S ribosomal protein L16
SCO4710	+	3731.74	2397.31	2228.53	1223.56	1	50S ribosomal protein L29
SCO4711	+	5047.47	2471.56	3065.9	2186.38	1	rpsQ 30S ribosomal protein S17
SCO4712	+	7145.29	3062.99	2970.69	2237.45	1	rplN 50S ribosomal protein L14
SCO4713	+	2655.92	1282.3	2308.5	1512.88	1	rplX 50S ribosomal protein L24
SCO4714	+	6490.72	1970.66	2737.29	2117.16	1	rplE 50S ribosomal protein L5
SCO4715	+	4753.91	1298.08	1862.33	2256.42	1	rpsN 30S ribosomal protein S14
SCO4716	+	9685.37	4057.49	4631.32	4422.42	1	rpsH 30S ribosomal protein S8
SCO4717	+	6082.06	2069.78	2927.25	2954.28	1	rplF 50S ribosomal protein L6
SCO4718	+	2663.37	1180.58	1555.16	2321.55	1	rplR 50S ribosomal protein L18
SCO4719	+	4802.92	1686.76	2267.59	2043.01	1	rpsE 30S ribosomal protein S5
SCO4720	+	5972.05	2703.39	4013.1	3763.84	1	rpmD 50S ribosomal protein L30
SCO4721	+	3315.37	1400.78	2378.33	2758.92	1	rplO 50S ribosomal protein L15
SCO4727	+	7268.77	2853.94	3616.84	3969.45	1	rpsM 30S ribosomal protein S13
SCO4728	+	4788.82	2751.71	3033.81	3318.73	1	30S ribosomal protein S11
SCO4729	+	5927.55	1752.91	2314.75	2278.18	1	DNA-directed RNA polymerase subunit alpha
SCO4730	+	8434.32	2154.26	3981.94	3516.83	1	rplQ 50S ribosomal protein L17
SCO4734	+	8488.94	2284.35	2579.95	3625.1	1	rplM 50S ribosomal protein L13
SCO4735	+	6817.7	2430.79	2393.35	2402.84	1	rpsI 30S ribosomal protein S9
SCO4808	+	5899.31	4756.16	2522.75	2661.26	1	sucC succinyl-CoA synthetase subunit beta
SCO4809	+	6222.64	4877.96	2906.8	2812.98	1	succinyl-CoA synthetase subunit alpha
SCO4855	-	1740.13	770.21	797.38	603.77	1	putative succinate dehydrogenase iron-sulfur subunit
SCO4856	-	1447.49	649.4	548.42	450.81	1	putative succinate dehydrogenase flavoprotein subunit
SCO4857	-	581.09	299.6	358.39	279.61	1	putative succinate dehydrogenase membrane subunit
SCO4858	-	1132.14	380.52	504.27	469.96	1	putative succinate dehydrogenase membrane subunit
SCO5367	+	2299.39	775.21	602.64	461.18	1	ATP synthase A chain
SCO5368	+	6359.21	3290.34	3346.25	3319.31	10	ATP synthase C chain
SCO5369	+	3967.79	1678.27	1395.07	1343.76	2	ATP synthase B chain
SCO5370	+	1025.17	455.24	351.62	326.06	1	ATP synthase delta chain
SCO5371	+	5045.96	1934.69	1302.06	1445.43	3	ATP synthase alpha chain
SCO5372	+	1637.51	696.25	508.62	636.89	1	ATP synthase gamma chain
SCO5373	+	6432.07	2488.04	1769.86	1944.9	3	ATP synthase beta chain
SCO5374	+	1243.54	955.37	654.57	1297.78	1	ATP synthase epsilon chain
SCO5498	+	436.07	242.05	237.74	237.19	1	probable Glu-tRNAGln amidotransferase subunit C
SCO5499	+	742.56	267.81	275.99	196.17	1	probable Glu-tRNA Gln amidotransferase subunit
SCO5501	+	1005.62	546.91	430.73	376.88	1	probable Glu-tRNAGln amidotransferase subunit B
SCO5512	+	84.51	145.04	87.58	222.71	1	acetolactate synthase
SCO5513	+	135.5	87.04	182.49	348.12	1	acetolactate synthase small subunit
SCO5553	+	79.49	76.88	27.01	318.53	1	3-isopropylmalate dehydratase large subunit
SCO5554	+	85.27	80.21	64.93	342.09	1	3-isopropylmalate dehydratase small subunit
SCO6097	-	119.3	155.96	66.28	126.62	1	sulfate adenylyltransferase subunit 1
SCO6098	-	111.38	161.15	81.92	145.82	1	sulfate adenylyltransferase subunit 2
