# Supplementary material for: The dynamic transcriptional and translational landscape of the model antibiotic producer Streptomyces coelicolor A3(2)
Source: Nat Commun. 2016 Jun 2;7:11605. doi: 10.1038/ncomms11605 (PMC4895711; doi:10.1038/ncomms11605)
Supplement: Supplementary Dataset 10 — List of the genes in II, DD, ID and DI groups, their mRNA and RPF cluster numbers and known or predicted functions. [file ncomms11605-s11.xlsx]

## Sheet: Sheet1
Supplementary Data 10. List of the genes in II, DD, ID and DI groups, their mRNA and RPF cluster numbers and known or predicted functions.
Group	Gene	Cluster number		Category	Gene function
		mRNA	RPF
II	SCO0243	3	5	0.0.0 Unknown function, no known homologs	hypothetical protein
II	SCO0556	3	5	0.0.0 Unknown function, no known homologs	hypothetical protein
II	SCO0955	3	5	0.0.0 Unknown function, no known homologs	hypothetical protein
II	SCO1398	3	5	0.0.0 Unknown function, no known homologs	hypothetical protein
II	SCO1757	3	5	0.0.0 Unknown function, no known homologs	hypothetical protein
II	SCO2220	3	5	0.0.0 Unknown function, no known homologs	hypothetical protein
II	SCO2339	3	5	0.0.0 Unknown function, no known homologs	hypothetical protein
II	SCO2357	3	5	0.0.0 Unknown function, no known homologs	hypothetical protein
II	SCO2525	3	5	0.0.0 Unknown function, no known homologs	hypothetical protein
II	SCO2530	3	5	0.0.0 Unknown function, no known homologs	hypothetical protein
II	SCO3285	3	5	0.0.0 Unknown function, no known homologs	large glycine/alanine rich protein
II	SCO3538	3	5	0.0.0 Unknown function, no known homologs	hypothetical protein
II	SCO4347	3	5	0.0.0 Unknown function, no known homologs	hypothetical protein
II	SCO5672	3	5	0.0.0 Unknown function, no known homologs	hypothetical protein
II	SCO5789	3	5	0.0.0 Unknown function, no known homologs	hypothetical protein
II	SCO5790	3	5	0.0.0 Unknown function, no known homologs	hypothetical protein
II	SCO6200	3	5	0.0.0 Unknown function, no known homologs	hypothetical protein
II	SCO6207	3	5	0.0.0 Unknown function, no known homologs	hypothetical protein
II	SCO6228	3	5	0.0.0 Unknown function, no known homologs	hypothetical protein
II	SCO6399	3	5	0.0.0 Unknown function, no known homologs	hypothetical protein
II	SCO6476	3	5	0.0.0 Unknown function, no known homologs	adenylosuccinate lyase
II	SCO6516	3	5	0.0.0 Unknown function, no known homologs	hypothetical protein
II	SCO6625	3	5	0.0.0 Unknown function, no known homologs	hypothetical protein
II	SCO7317	3	5	0.0.0 Unknown function, no known homologs	hypothetical protein
II	SCO7368	3	5	0.0.0 Unknown function, no known homologs	hypothetical protein
II	SCO7372	3	5	0.0.0 Unknown function, no known homologs	hypothetical protein
II	SCO7725	3	5	0.0.0 Unknown function, no known homologs	hypothetical protein
II	SCO0254	3	5	0.0.0 Unknown function, no known homologs; 0.0.2 Conserved in organism other than Escherichia coli	hypothetical protein
II	SCO0467	3	5	0.0.0 Unknown function, no known homologs; 0.0.2 Conserved in organism other than Escherichia coli	hypothetical protein
II	SCO0586	3	5	0.0.0 Unknown function, no known homologs; 0.0.2 Conserved in organism other than Escherichia coli	hypothetical protein
II	SCO0597	3	5	0.0.0 Unknown function, no known homologs; 0.0.2 Conserved in organism other than Escherichia coli	hypothetical protein
II	SCO0767	3	5	0.0.0 Unknown function, no known homologs; 0.0.2 Conserved in organism other than Escherichia coli	hypothetical protein
II	SCO0775	3	5	0.0.0 Unknown function, no known homologs; 0.0.2 Conserved in organism other than Escherichia coli	hypothetical protein
II	SCO0779	3	5	0.0.0 Unknown function, no known homologs; 0.0.2 Conserved in organism other than Escherichia coli	hypothetical protein
II	SCO0881	3	5	0.0.0 Unknown function, no known homologs; 0.0.2 Conserved in organism other than Escherichia coli	hypothetical protein
II	SCO0928	3	5	0.0.0 Unknown function, no known homologs; 0.0.2 Conserved in organism other than Escherichia coli	hypothetical protein
II	SCO0993	3	5	0.0.0 Unknown function, no known homologs; 0.0.2 Conserved in organism other than Escherichia coli	hypothetical protein
II	SCO1011	3	5	0.0.0 Unknown function, no known homologs; 0.0.2 Conserved in organism other than Escherichia coli	hypothetical protein
II	SCO1159	3	5	0.0.0 Unknown function, no known homologs; 0.0.2 Conserved in organism other than Escherichia coli	hypothetical protein
II	SCO1470	3	5	0.0.0 Unknown function, no known homologs; 0.0.2 Conserved in organism other than Escherichia coli	hypothetical protein
II	SCO1629	3	5	0.0.0 Unknown function, no known homologs; 0.0.2 Conserved in organism other than Escherichia coli	hypothetical protein
II	SCO1696	3	5	0.0.0 Unknown function, no known homologs; 0.0.2 Conserved in organism other than Escherichia coli	hypothetical protein
II	SCO1917	3	5	0.0.0 Unknown function, no known homologs; 0.0.2 Conserved in organism other than Escherichia coli	hypothetical protein
II	SCO1991	3	5	0.0.0 Unknown function, no known homologs; 0.0.2 Conserved in organism other than Escherichia coli	hypothetical protein
II	SCO2560	3	5	0.0.0 Unknown function, no known homologs; 0.0.2 Conserved in organism other than Escherichia coli	hypothetical protein
II	SCO2582	3	5	0.0.0 Unknown function, no known homologs; 0.0.2 Conserved in organism other than Escherichia coli	hypothetical protein
II	SCO2804	3	5	0.0.0 Unknown function, no known homologs; 0.0.2 Conserved in organism other than Escherichia coli	hypothetical protein
II	SCO2805	3	5	0.0.0 Unknown function, no known homologs; 0.0.2 Conserved in organism other than Escherichia coli	hypothetical protein
II	SCO3406	3	5	0.0.0 Unknown function, no known homologs; 0.0.2 Conserved in organism other than Escherichia coli	hypothetical protein
II	SCO3767	3	5	0.0.0 Unknown function, no known homologs; 0.0.2 Conserved in organism other than Escherichia coli	hypothetical protein
II	SCO3950	3	5	0.0.0 Unknown function, no known homologs; 0.0.2 Conserved in organism other than Escherichia coli	hypothetical protein
II	SCO4175	3	5	0.0.0 Unknown function, no known homologs; 0.0.2 Conserved in organism other than Escherichia coli	hypothetical protein
II	SCO4348	3	5	0.0.0 Unknown function, no known homologs; 0.0.2 Conserved in organism other than Escherichia coli	hypothetical protein
II	SCO4391	3	5	0.0.0 Unknown function, no known homologs; 0.0.2 Conserved in organism other than Escherichia coli	hypothetical protein
II	SCO4398	3	5	0.0.0 Unknown function, no known homologs; 0.0.2 Conserved in organism other than Escherichia coli	hypothetical protein
II	SCO4476	3	5	0.0.0 Unknown function, no known homologs; 0.0.2 Conserved in organism other than Escherichia coli	hypothetical protein
II	SCO4581	3	5	0.0.0 Unknown function, no known homologs; 0.0.2 Conserved in organism other than Escherichia coli	hypothetical protein
II	SCO4678	3	5	0.0.0 Unknown function, no known homologs; 0.0.2 Conserved in organism other than Escherichia coli	hypothetical protein
II	SCO4679	3	5	0.0.0 Unknown function, no known homologs; 0.0.2 Conserved in organism other than Escherichia coli	hypothetical protein
II	SCO5806	3	5	0.0.0 Unknown function, no known homologs; 0.0.2 Conserved in organism other than Escherichia coli	hypothetical protein
II	SCO6235	3	5	0.0.0 Unknown function, no known homologs; 0.0.2 Conserved in organism other than Escherichia coli	hypothetical protein
II	SCO6588	3	5	0.0.0 Unknown function, no known homologs; 0.0.2 Conserved in organism other than Escherichia coli	hypothetical protein
II	SCO6631	3	5	0.0.0 Unknown function, no known homologs; 0.0.2 Conserved in organism other than Escherichia coli	hypothetical protein
II	SCO6638	3	5	0.0.0 Unknown function, no known homologs; 0.0.2 Conserved in organism other than Escherichia coli	hypothetical protein
II	SCO6749	3	5	0.0.0 Unknown function, no known homologs; 0.0.2 Conserved in organism other than Escherichia coli	hypothetical protein
II	SCO6796	3	5	0.0.0 Unknown function, no known homologs; 0.0.2 Conserved in organism other than Escherichia coli	hypothetical protein
II	SCO6947	3	5	0.0.0 Unknown function, no known homologs; 0.0.2 Conserved in organism other than Escherichia coli	hypothetical protein
II	SCO6951	3	5	0.0.0 Unknown function, no known homologs; 0.0.2 Conserved in organism other than Escherichia coli	hypothetical protein
II	SCO6961	3	5	0.0.0 Unknown function, no known homologs; 0.0.2 Conserved in organism other than Escherichia coli	hypothetical protein
II	SCO7065	3	5	0.0.0 Unknown function, no known homologs; 0.0.2 Conserved in organism other than Escherichia coli	hypothetical protein
II	SCO7255	3	5	0.0.0 Unknown function, no known homologs; 0.0.2 Conserved in organism other than Escherichia coli	hypothetical protein
II	SCO7315	3	5	0.0.0 Unknown function, no known homologs; 0.0.2 Conserved in organism other than Escherichia coli	hypothetical protein
II	SCO7333	3	5	0.0.0 Unknown function, no known homologs; 0.0.2 Conserved in organism other than Escherichia coli	hypothetical protein
II	SCO7528	3	5	0.0.0 Unknown function, no known homologs; 0.0.2 Conserved in organism other than Escherichia coli	hypothetical protein
II	SCO7540	3	5	0.0.0 Unknown function, no known homologs; 0.0.2 Conserved in organism other than Escherichia coli	hypothetical protein
II	SCO0121	3	5	1.0.0 Cell processes; 1.5.0 Transport/binding proteins; 1.5.0 Transport/binding proteins	ABC transporter ATP-binding protein
II	SCO0374	3	5	1.0.0 Cell processes; 1.5.0 Transport/binding proteins; 1.5.0 Transport/binding proteins	ABC transporter
II	SCO1344	3	5	1.0.0 Cell processes; 1.5.0 Transport/binding proteins; 1.5.0 Transport/binding proteins	solute binding transport lipoprotein
II	SCO2404	3	5	1.0.0 Cell processes; 1.5.0 Transport/binding proteins; 1.5.0 Transport/binding proteins	sugar-binding receptor
II	SCO3562	3	5	1.0.0 Cell processes; 1.5.0 Transport/binding proteins; 1.5.0 Transport/binding proteins	integral membrane transport protein
II	SCO5396	3	5	1.0.0 Cell processes; 1.5.0 Transport/binding proteins; 1.5.0 Transport/binding proteins	cellulose-binding protein
II	SCO5654	3	5	1.0.0 Cell processes; 1.5.0 Transport/binding proteins; 1.5.0 Transport/binding proteins	ABC transporter ATP-binding protein
II	SCO5827	3	5	1.0.0 Cell processes; 1.5.0 Transport/binding proteins; 1.5.0 Transport/binding proteins	transmembrane transport protein
II	SCO6212	3	5	1.0.0 Cell processes; 1.5.0 Transport/binding proteins; 1.5.0 Transport/binding proteins	permease
II	SCO6683	3	5	1.0.0 Cell processes; 1.5.0 Transport/binding proteins; 1.5.0 Transport/binding proteins	ABC transporter ATP-binding protein
II	SCO0409	3	5	1.0.0 Cell processes; 1.6.0 Adaptation; 1.8.1 Differentiation/sporulation	spore-associated protein
II	SCO4552	3	5	2.0.0 Macromolecule metabolism; 2.1.0 Macromolecule degradation; 2.1.3 Degradation of polysaccharides	hydrolase
II	SCO2529	3	5	2.0.0 Macromolecule metabolism; 2.1.0 Macromolecule degradation; 2.1.4 Degradation of proteins, peptides, glycoproteins	metalloprotease
II	SCO3540	3	5	2.0.0 Macromolecule metabolism; 2.1.0 Macromolecule degradation; 2.1.4 Degradation of proteins, peptides, glycoproteins	proteinase
II	SCO4798	3	5	2.0.0 Macromolecule metabolism; 2.1.0 Macromolecule degradation; 2.1.4 Degradation of proteins, peptides, glycoproteins	peptidase
II	SCO4883	3	5	2.0.0 Macromolecule metabolism; 2.1.0 Macromolecule degradation; 2.1.4 Degradation of proteins, peptides, glycoproteins	peptidase
II	SCO6076	3	5	2.0.0 Macromolecule metabolism; 2.1.0 Macromolecule degradation; 2.1.4 Degradation of proteins, peptides, glycoproteins	dipeptidase
II	SCO6384	3	5	2.0.0 Macromolecule metabolism; 2.2.0 Macromolecule synthesis, modification; 2.2.1 Amino acyl tRNA syn; tRNA modific'n	integral membrane lysyl-tRNA synthetase
II	SCO5803	3	5	2.0.0 Macromolecule metabolism; 2.2.0 Macromolecule synthesis, modification; 2.2.3 DNA - replication, repair, restr./modific'n	LexA repressor
II	SCO7338	3	5	2.0.0 Macromolecule metabolism; 2.2.0 Macromolecule synthesis, modification; 2.2.8 Polysaccharides -	glycogen debranching protein
II	SCO6819	3	5	3.0.0 Metabolism of small molecules; 3.1.0 Amino acid biosynthesis; 3.1.5 Chorismate	3-phosphoshikimate 1-carboxyvinyltransferase
II	SCO7388	3	5	3.0.0 Metabolism of small molecules; 3.2.0 Biosynthesis of cofactors, carriers; 3.2.0 Biosynthesis of cofactors, carriers	dehydrogenase
II	SCO6271	3	5	3.0.0 Metabolism of small molecules; 3.2.0 Biosynthesis of cofactors, carriers; 3.2.16 biotin carboxyl carrier protein	acyl-CoA carboxylase complex A subunit
II	SCO7343	3	5	3.0.0 Metabolism of small molecules; 3.2.0 Biosynthesis of cofactors, carriers; 3.2.6 Heme, porphyrin	porphobilinogen deaminase
II	SCO2573	3	5	3.0.0 Metabolism of small molecules; 3.2.0 Biosynthesis of cofactors, carriers; 3.2.8 Menaquinone, ubiquinone	oxidoreductase
II	SCO4644	3	5	3.0.0 Metabolism of small molecules; 3.3.0 Central intermediary metabolism; 3.3.11 Nucleotide interconversions	adenosine deaminase
II	SCO3655	3	5	3.0.0 Metabolism of small molecules; 3.3.0 Central intermediary metabolism; 3.3.14 Polyamine biosynthesis	spermidine synthase
II	SCO4773	3	5	3.0.0 Metabolism of small molecules; 3.3.0 Central intermediary metabolism; 3.3.18 Sugar-nucleotide biosynthesis, conversions	nucleotide-sugar dehydrogenase
II	SCO6243	3	5	3.0.0 Metabolism of small molecules; 3.3.0 Central intermediary metabolism; 3.3.5 Glyoxylate bypass	malate synthase
II	SCO6497	3	5	3.0.0 Metabolism of small molecules; 3.3.0 Central intermediary metabolism; 3.3.9 Non-oxidative branch, pentose pwy	transketolase
II	SCO2407	3	5	3.0.0 Metabolism of small molecules; 3.4.0 Degradation of small molecules; 3.4.3 Carbon compounds	aldose 1-epimerase
II	SCO5442	3	5	3.0.0 Metabolism of small molecules; 3.4.0 Degradation of small molecules; 3.4.3 Carbon compounds	trehalose synthase
II	SCO1428	3	5	3.0.0 Metabolism of small molecules; 3.4.0 Degradation of small molecules; 3.4.4 Fatty acids	acyl-CoA dehydrogenase
II	SCO3051	3	5	3.0.0 Metabolism of small molecules; 3.4.0 Degradation of small molecules; 3.4.4 Fatty acids	acyl-CoA dehydrogenase
II	SCO4006	3	5	3.0.0 Metabolism of small molecules; 3.4.0 Degradation of small molecules; 3.4.4 Fatty acids	long-chain-fatty-acid--CoA ligase
II	SCO6247	3	5	3.0.0 Metabolism of small molecules; 3.4.0 Degradation of small molecules; 3.4.5 Other	allantoinase
II	SCO0773	3	5	3.0.0 Metabolism of small molecules; 3.5.0 Energy metabolism, carbon; 3.5.3 Electron transport	ferredoxin
II	SCO1626	3	5	3.0.0 Metabolism of small molecules; 3.5.0 Energy metabolism, carbon; 3.5.3 Electron transport	cytochrome P450
II	SCO1943	3	5	3.0.0 Metabolism of small molecules; 3.5.0 Energy metabolism, carbon; 3.5.3 Electron transport	electron transport protein
II	SCO0382	3	5	3.0.0 Metabolism of small molecules; 3.8.0 Secondary metabolism; 3.8.0 Secondary metabolism	UDP-glucose/GDP-mannose dehydrogenase
II	SCO0385	3	5	3.0.0 Metabolism of small molecules; 3.8.0 Secondary metabolism; 3.8.0 Secondary metabolism	hypothetical protein
II	SCO0387	3	5	3.0.0 Metabolism of small molecules; 3.8.0 Secondary metabolism; 3.8.0 Secondary metabolism	bi-domain-containing oxidoreductase
II	SCO0388	3	5	3.0.0 Metabolism of small molecules; 3.8.0 Secondary metabolism; 3.8.0 Secondary metabolism	hypothetical protein
II	SCO0389	3	5	3.0.0 Metabolism of small molecules; 3.8.0 Secondary metabolism; 3.8.0 Secondary metabolism	lipoprotein
II	SCO0390	3	5	3.0.0 Metabolism of small molecules; 3.8.0 Secondary metabolism; 3.8.0 Secondary metabolism	hypothetical protein
II	SCO0391	3	5	3.0.0 Metabolism of small molecules; 3.8.0 Secondary metabolism; 3.8.0 Secondary metabolism	transferase
II	SCO0394	3	5	3.0.0 Metabolism of small molecules; 3.8.0 Secondary metabolism; 3.8.0 Secondary metabolism	hypothetical protein
II	SCO0395	3	5	3.0.0 Metabolism of small molecules; 3.8.0 Secondary metabolism; 3.8.0 Secondary metabolism	epimerase/dehydratase
II	SCO0396	3	5	3.0.0 Metabolism of small molecules; 3.8.0 Secondary metabolism; 3.8.0 Secondary metabolism	hypothetical protein
II	SCO0397	3	5	3.0.0 Metabolism of small molecules; 3.8.0 Secondary metabolism; 3.8.0 Secondary metabolism	hypothetical protein
II	SCO0398	3	5	3.0.0 Metabolism of small molecules; 3.8.0 Secondary metabolism; 3.8.0 Secondary metabolism	glycosyl transferase
II	SCO0399	3	5	3.0.0 Metabolism of small molecules; 3.8.0 Secondary metabolism; 3.8.0 Secondary metabolism	hypothetical protein
II	SCO0400	3	5	3.0.0 Metabolism of small molecules; 3.8.0 Secondary metabolism; 3.8.0 Secondary metabolism	epimerase
II	SCO0401	3	5	3.0.0 Metabolism of small molecules; 3.8.0 Secondary metabolism; 3.8.0 Secondary metabolism	glutamate-1-semialdehyde 2,1-aminomutase
II	SCO0603	3	5	3.0.0 Metabolism of small molecules; 3.8.0 Secondary metabolism; 3.8.0 Secondary metabolism	amino transferase
II	SCO1207	3	5	3.0.0 Metabolism of small molecules; 3.8.0 Secondary metabolism; 3.8.0 Secondary metabolism	cytochrome P450
II	SCO2700	3	5	3.0.0 Metabolism of small molecules; 3.8.0 Secondary metabolism; 3.8.0 Secondary metabolism	tyrosinase
II	SCO2701	3	5	3.0.0 Metabolism of small molecules; 3.8.0 Secondary metabolism; 3.8.0 Secondary metabolism	tyrosinase co-factor
II	SCO3214	3	5	3.0.0 Metabolism of small molecules; 3.8.0 Secondary metabolism; 3.8.0 Secondary metabolism	anthranilate synthase component I
II	SCO3228	3	5	3.0.0 Metabolism of small molecules; 3.8.0 Secondary metabolism; 3.8.0 Secondary metabolism	glycolate oxidase
II	SCO3233	3	5	3.0.0 Metabolism of small molecules; 3.8.0 Secondary metabolism; 3.8.0 Secondary metabolism	hydrolase
II	SCO3237	3	5	3.0.0 Metabolism of small molecules; 3.8.0 Secondary metabolism; 3.8.0 Secondary metabolism	hypothetical protein
II	SCO3238	3	5	3.0.0 Metabolism of small molecules; 3.8.0 Secondary metabolism; 3.8.0 Secondary metabolism	hypothetical protein
II	SCO3239	3	5	3.0.0 Metabolism of small molecules; 3.8.0 Secondary metabolism; 3.8.0 Secondary metabolism	hypothetical protein
II	SCO3240	3	5	3.0.0 Metabolism of small molecules; 3.8.0 Secondary metabolism; 3.8.0 Secondary metabolism	hypothetical protein
II	SCO5415	3	5	3.0.0 Metabolism of small molecules; 3.8.0 Secondary metabolism; 3.8.0 Secondary metabolism	isobutyryl-CoA mutase A
II	SCO5799	3	5	3.0.0 Metabolism of small molecules; 3.8.0 Secondary metabolism; 3.8.0 Secondary metabolism	aminotransferase
II	SCO5800	3	5	3.0.0 Metabolism of small molecules; 3.8.0 Secondary metabolism; 3.8.0 Secondary metabolism	hypothetical protein
II	SCO5801	3	5	3.0.0 Metabolism of small molecules; 3.8.0 Secondary metabolism; 3.8.0 Secondary metabolism	hypothetical protein
II	SCO6276	3	5	3.0.0 Metabolism of small molecules; 3.8.0 Secondary metabolism; 3.8.0 Secondary metabolism	hypothetical protein
II	SCO6277	3	5	3.0.0 Metabolism of small molecules; 3.8.0 Secondary metabolism; 3.8.0 Secondary metabolism	epoxide hydrolase
II	SCO6278	3	5	3.0.0 Metabolism of small molecules; 3.8.0 Secondary metabolism; 3.8.0 Secondary metabolism	integral membrane transport protein
II	SCO6279	3	5	3.0.0 Metabolism of small molecules; 3.8.0 Secondary metabolism; 3.8.0 Secondary metabolism	diaminobutyrate-pyruvate aminotransferase
II	SCO6280	3	5	3.0.0 Metabolism of small molecules; 3.8.0 Secondary metabolism; 3.8.0 Secondary metabolism	regulatory protein
II	SCO6281	3	5	3.0.0 Metabolism of small molecules; 3.8.0 Secondary metabolism; 3.8.0 Secondary metabolism	FAD-binding protein
II	SCO6283	3	5	3.0.0 Metabolism of small molecules; 3.8.0 Secondary metabolism; 3.8.0 Secondary metabolism	hypothetical protein
II	SCO6286	3	5	3.0.0 Metabolism of small molecules; 3.8.0 Secondary metabolism; 3.8.0 Secondary metabolism	regulatory protein
II	SCO6288	3	5	3.0.0 Metabolism of small molecules; 3.8.0 Secondary metabolism; 3.8.0 Secondary metabolism	regulatory protein
II	SCO6766	3	5	3.0.0 Metabolism of small molecules; 3.8.0 Secondary metabolism; 3.8.0 Secondary metabolism	hypothetical protein
II	SCO6769	3	5	3.0.0 Metabolism of small molecules; 3.8.0 Secondary metabolism; 3.8.0 Secondary metabolism	aminotransferase
II	SCO5072	3	5	3.0.0 Metabolism of small molecules; 3.8.0 Secondary metabolism; 3.8.1 PKS	hydroxylacyl-CoA dehydrogenase
II	SCO5073	3	5	3.0.0 Metabolism of small molecules; 3.8.0 Secondary metabolism; 3.8.1 PKS	oxidoreductase
II	SCO5074	3	5	3.0.0 Metabolism of small molecules; 3.8.0 Secondary metabolism; 3.8.1 PKS	dehydratase
II	SCO5075	3	5	3.0.0 Metabolism of small molecules; 3.8.0 Secondary metabolism; 3.8.1 PKS	oxidoreductase
II	SCO5076	3	5	3.0.0 Metabolism of small molecules; 3.8.0 Secondary metabolism; 3.8.1 PKS	hypothetical protein
II	SCO5077	3	5	3.0.0 Metabolism of small molecules; 3.8.0 Secondary metabolism; 3.8.1 PKS	hypothetical protein
II	SCO5080	3	5	3.0.0 Metabolism of small molecules; 3.8.0 Secondary metabolism; 3.8.1 PKS	hydrolase
II	SCO5087	3	5	3.0.0 Metabolism of small molecules; 3.8.0 Secondary metabolism; 3.8.1 PKS	actinorhodin polyketide beta-ketoacyl synthase subunit alpha
II	SCO5882	3	5	3.0.0 Metabolism of small molecules; 3.8.0 Secondary metabolism; 3.8.1 PKS	RedV protein
II	SCO5883	3	5	3.0.0 Metabolism of small molecules; 3.8.0 Secondary metabolism; 3.8.1 PKS	hypothetical protein
II	SCO6275	3	5	3.0.0 Metabolism of small molecules; 3.8.0 Secondary metabolism; 3.8.1 PKS	type I polyketide synthase
II	SCO6282	3	5	3.0.0 Metabolism of small molecules; 3.8.0 Secondary metabolism; 3.8.1 PKS	3-oxoacyl-ACP reductase
II	SCO3231	3	5	3.0.0 Metabolism of small molecules; 3.8.0 Secondary metabolism; 3.8.2 NRPS	CDA peptide synthetase II
II	SCO3232	3	5	3.0.0 Metabolism of small molecules; 3.8.0 Secondary metabolism; 3.8.2 NRPS	CDA peptide synthetase III
II	SCO0308	3	5	4.0.0 Cell envelope; 4.1.0 Periplasmic/exported/lipoproteins; 4.1.6 Gram +ve membrane	hypothetical protein
II	SCO0778	3	5	4.0.0 Cell envelope; 4.1.0 Periplasmic/exported/lipoproteins; 4.1.6 Gram +ve membrane	hypothetical protein
II	SCO0867	3	5	4.0.0 Cell envelope; 4.1.0 Periplasmic/exported/lipoproteins; 4.1.6 Gram +ve membrane	hypothetical protein
II	SCO0973	3	5	4.0.0 Cell envelope; 4.1.0 Periplasmic/exported/lipoproteins; 4.1.6 Gram +ve membrane	hypothetical protein
II	SCO0994	3	5	4.0.0 Cell envelope; 4.1.0 Periplasmic/exported/lipoproteins; 4.1.6 Gram +ve membrane	hypothetical protein
II	SCO1019	3	5	4.0.0 Cell envelope; 4.1.0 Periplasmic/exported/lipoproteins; 4.1.6 Gram +ve membrane	hypothetical protein
II	SCO1025	3	5	4.0.0 Cell envelope; 4.1.0 Periplasmic/exported/lipoproteins; 4.1.6 Gram +ve membrane	hypothetical protein
II	SCO1160	3	5	4.0.0 Cell envelope; 4.1.0 Periplasmic/exported/lipoproteins; 4.1.6 Gram +ve membrane	hypothetical protein
II	SCO1161	3	5	4.0.0 Cell envelope; 4.1.0 Periplasmic/exported/lipoproteins; 4.1.6 Gram +ve membrane	hypothetical protein
II	SCO2035	3	5	4.0.0 Cell envelope; 4.1.0 Periplasmic/exported/lipoproteins; 4.1.6 Gram +ve membrane	hypothetical protein
II	SCO2572	3	5	4.0.0 Cell envelope; 4.1.0 Periplasmic/exported/lipoproteins; 4.1.6 Gram +ve membrane	hypothetical protein
II	SCO2656	3	5	4.0.0 Cell envelope; 4.1.0 Periplasmic/exported/lipoproteins; 4.1.6 Gram +ve membrane	hypothetical protein
II	SCO2703	3	5	4.0.0 Cell envelope; 4.1.0 Periplasmic/exported/lipoproteins; 4.1.6 Gram +ve membrane	hypothetical protein
II	SCO2705	3	5	4.0.0 Cell envelope; 4.1.0 Periplasmic/exported/lipoproteins; 4.1.6 Gram +ve membrane	hypothetical protein
II	SCO3289	3	5	4.0.0 Cell envelope; 4.1.0 Periplasmic/exported/lipoproteins; 4.1.6 Gram +ve membrane	large membrane protein
II	SCO4174	3	5	4.0.0 Cell envelope; 4.1.0 Periplasmic/exported/lipoproteins; 4.1.6 Gram +ve membrane	hypothetical protein
II	SCO4610	3	5	4.0.0 Cell envelope; 4.1.0 Periplasmic/exported/lipoproteins; 4.1.6 Gram +ve membrane	hypothetical protein
II	SCO5299	3	5	4.0.0 Cell envelope; 4.1.0 Periplasmic/exported/lipoproteins; 4.1.6 Gram +ve membrane	hypothetical protein
II	SCO5650	3	5	4.0.0 Cell envelope; 4.1.0 Periplasmic/exported/lipoproteins; 4.1.6 Gram +ve membrane	hypothetical protein
II	SCO5826	3	5	4.0.0 Cell envelope; 4.1.0 Periplasmic/exported/lipoproteins; 4.1.6 Gram +ve membrane	hypothetical protein
II	SCO5996	3	5	4.0.0 Cell envelope; 4.1.0 Periplasmic/exported/lipoproteins; 4.1.6 Gram +ve membrane	hypothetical protein
II	SCO6157	3	5	4.0.0 Cell envelope; 4.1.0 Periplasmic/exported/lipoproteins; 4.1.6 Gram +ve membrane	transmembrane protein
II	SCO7536	3	5	4.0.0 Cell envelope; 4.1.0 Periplasmic/exported/lipoproteins; 4.1.6 Gram +ve membrane	hypothetical protein
II	SCO0119	3	5	4.0.0 Cell envelope; 4.1.0 Periplasmic/exported/lipoproteins; 4.1.7 Gram +ve exported/lipoprotein	hypothetical protein
II	SCO0301	3	5	4.0.0 Cell envelope; 4.1.0 Periplasmic/exported/lipoproteins; 4.1.7 Gram +ve exported/lipoprotein	lipoprotein
II	SCO0615	3	5	4.0.0 Cell envelope; 4.1.0 Periplasmic/exported/lipoproteins; 4.1.7 Gram +ve exported/lipoprotein	hypothetical protein
II	SCO0743	3	5	4.0.0 Cell envelope; 4.1.0 Periplasmic/exported/lipoproteins; 4.1.7 Gram +ve exported/lipoprotein	hypothetical protein
II	SCO0931	3	5	4.0.0 Cell envelope; 4.1.0 Periplasmic/exported/lipoproteins; 4.1.7 Gram +ve exported/lipoprotein	proline-rich protein
II	SCO0935	3	5	4.0.0 Cell envelope; 4.1.0 Periplasmic/exported/lipoproteins; 4.1.7 Gram +ve exported/lipoprotein	hypothetical protein
II	SCO1076	3	5	4.0.0 Cell envelope; 4.1.0 Periplasmic/exported/lipoproteins; 4.1.7 Gram +ve exported/lipoprotein	hypothetical protein
II	SCO1590	3	5	4.0.0 Cell envelope; 4.1.0 Periplasmic/exported/lipoproteins; 4.1.7 Gram +ve exported/lipoprotein	hypothetical protein
II	SCO2718	3	5	4.0.0 Cell envelope; 4.1.0 Periplasmic/exported/lipoproteins; 4.1.7 Gram +ve exported/lipoprotein	hypothetical protein
II	SCO2725	3	5	4.0.0 Cell envelope; 4.1.0 Periplasmic/exported/lipoproteins; 4.1.7 Gram +ve exported/lipoprotein	lipoprotein
II	SCO2839	3	5	4.0.0 Cell envelope; 4.1.0 Periplasmic/exported/lipoproteins; 4.1.7 Gram +ve exported/lipoprotein	lipoprotein
II	SCO3106	3	5	4.0.0 Cell envelope; 4.1.0 Periplasmic/exported/lipoproteins; 4.1.7 Gram +ve exported/lipoprotein	lipoprotein
II	SCO3561	3	5	4.0.0 Cell envelope; 4.1.0 Periplasmic/exported/lipoproteins; 4.1.7 Gram +ve exported/lipoprotein	hypothetical protein
II	SCO4010	3	5	4.0.0 Cell envelope; 4.1.0 Periplasmic/exported/lipoproteins; 4.1.7 Gram +ve exported/lipoprotein	hypothetical protein
II	SCO5015	3	5	4.0.0 Cell envelope; 4.1.0 Periplasmic/exported/lipoproteins; 4.1.7 Gram +ve exported/lipoprotein	hypothetical protein
II	SCO5457	3	5	4.0.0 Cell envelope; 4.1.0 Periplasmic/exported/lipoproteins; 4.1.7 Gram +ve exported/lipoprotein	lipoprotein
II	SCO5461	3	5	4.0.0 Cell envelope; 4.1.0 Periplasmic/exported/lipoproteins; 4.1.7 Gram +ve exported/lipoprotein	hypothetical protein
II	SCO5995	3	5	4.0.0 Cell envelope; 4.1.0 Periplasmic/exported/lipoproteins; 4.1.7 Gram +ve exported/lipoprotein	hypothetical protein
II	SCO6828	3	5	4.0.0 Cell envelope; 4.1.0 Periplasmic/exported/lipoproteins; 4.1.7 Gram +ve exported/lipoprotein	hypothetical protein
II	SCO7187	3	5	4.0.0 Cell envelope; 4.1.0 Periplasmic/exported/lipoproteins; 4.1.7 Gram +ve exported/lipoprotein	lipoprotein
II	SCO7542	3	5	4.0.0 Cell envelope; 4.1.0 Periplasmic/exported/lipoproteins; 4.1.7 Gram +ve exported/lipoprotein	hypothetical protein
II	SCO2603	3	5	5.0.0 Extrachromosomal; 5.1.0 Laterally acquirred elements; 5.1.2 Phage-related functions and prophages	integrase
II	SCO3468	3	5	5.0.0 Extrachromosomal; 5.1.0 Laterally acquirred elements; 5.1.4 Transposon/insertion element-related functions	transposase
II	SCO3714	3	5	5.0.0 Extrachromosomal; 5.1.0 Laterally acquirred elements; 5.1.4 Transposon/insertion element-related functions	transposase
II	SCO6393	3	5	5.0.0 Extrachromosomal; 5.1.0 Laterally acquirred elements; 5.1.4 Transposon/insertion element-related functions	transposase
II	SCO2800	3	5	6.0.0 Regulation; 6.1.0 Two component system; 6.1.1 Sensor kinase	two component system histidine kinase
II	SCO3119	3	5	6.0.0 Regulation; 6.1.0 Two component system; 6.1.1 Sensor kinase	hypothetical protein
II	SCO5863	3	5	6.0.0 Regulation; 6.1.0 Two component system; 6.1.1 Sensor kinase	two-component sensor (kinase)
II	SCO6421	3	5	6.0.0 Regulation; 6.1.0 Two component system; 6.1.1 Sensor kinase	two-component system sensor kinase
II	SCO5862	3	5	6.0.0 Regulation; 6.1.0 Two component system; 6.1.2 Response regulator	two-component regulator CutR
II	SCO6422	3	5	6.0.0 Regulation; 6.1.0 Two component system; 6.1.2 Response regulator	two-component system regulatory protein
II	SCO7533	3	5	6.0.0 Regulation; 6.1.0 Two component system; 6.1.2 Response regulator	two-component system response regulator
II	SCO0866	3	5	6.0.0 Regulation; 6.2.0 RNA polymerase core enzyme binding; 6.2.1 sigma factor	ECF family RNA polymerase sigma factor
II	SCO4005	3	5	6.0.0 Regulation; 6.2.0 RNA polymerase core enzyme binding; 6.2.1 sigma factor	RNA polymerase sigma factor
II	SCO4769	3	5	6.0.0 Regulation; 6.2.0 RNA polymerase core enzyme binding; 6.2.1 sigma factor	RNA polymerase sigma factor SigD
II	SCO5621	3	5	6.0.0 Regulation; 6.2.0 RNA polymerase core enzyme binding; 6.2.1 sigma factor	RNA polymerase sigma factor WhiG
II	SCO7192	3	5	6.0.0 Regulation; 6.2.0 RNA polymerase core enzyme binding; 6.2.1 sigma factor	sigma factor
II	SCO7698	3	5	6.0.0 Regulation; 6.3.0 Defined families; 6.3.12 MerR	MerR family transcriptional regulator
II	SCO6812	3	5	6.0.0 Regulation; 6.3.0 Defined families; 6.3.13 ArsR	transcription regulator ArsR
II	SCO0466	3	5	6.0.0 Regulation; 6.3.0 Defined families; 6.3.2 AraC	AraC family transcription regulator
II	SCO6448	3	5	6.0.0 Regulation; 6.3.0 Defined families; 6.3.2 AraC	AraC-like transcriptional regulator
II	SCO3943	3	5	6.0.0 Regulation; 6.3.0 Defined families; 6.3.5 LacI	transcriptional regulator
II	SCO4961	3	5	6.0.0 Regulation; 6.3.0 Defined families; 6.3.7 MarR	MarR family transcriptional regulator
II	SCO6265	3	5	6.0.0 Regulation; 6.3.0 Defined families; 6.3.8 TetR	gamma-butyrolactone binding protein
II	SCO6323	3	5	6.0.0 Regulation; 6.3.0 Defined families; 6.3.8 TetR	TetR family transcriptional regulator
II	SCO1242	3	5	6.0.0 Regulation; 6.5.0 Others; 6.5.0 Others	DNA-binding protein
II	SCO2924	3	5	6.0.0 Regulation; 6.5.0 Others; 6.5.0 Others	regulator
II	SCO3291	3	5	6.0.0 Regulation; 6.5.0 Others; 6.5.0 Others	regulatory protein
II	SCO3926	3	5	6.0.0 Regulation; 6.5.0 Others; 6.5.0 Others	regulator
II	SCO4412	3	5	6.0.0 Regulation; 6.5.0 Others; 6.5.0 Others	regulatory protein
II	SCO5460	3	5	6.0.0 Regulation; 6.5.0 Others; 6.5.0 Others	AbaA-like regulatory protein
II	SCO5723	3	5	6.0.0 Regulation; 6.5.0 Others; 6.5.0 Others	regulator, BldB
II	SCO6208	3	5	6.0.0 Regulation; 6.5.0 Others; 6.5.0 Others	DNA-binding protein
II	SCO6675	3	5	6.0.0 Regulation; 6.5.0 Others; 6.5.0 Others	DNA-binding protein
II	SCO6696	3	5	6.0.0 Regulation; 6.5.0 Others; 6.5.0 Others	regulatory protein
II	SCO7289	3	5	6.0.0 Regulation; 6.5.0 Others; 6.5.0 Others	regulator
II	SCO0141	3	5	7.0.0 Not classified; 7.0.0 Not classified; 7.0.0 Not classified	calcium-binding protein
II	SCO0300	3	5	7.0.0 Not classified; 7.0.0 Not classified; 7.0.0 Not classified	monooxygenase
II	SCO0585	3	5	7.0.0 Not classified; 7.0.0 Not classified; 7.0.0 Not classified	ATP/GTP binding protein
II	SCO0995	3	5	7.0.0 Not classified; 7.0.0 Not classified; 7.0.0 Not classified	methyltransferase
II	SCO1134	3	5	7.0.0 Not classified; 7.0.0 Not classified; 7.0.0 Not classified	oxidoreductase, iron-sulfur binding subunit
II	SCO1627	3	5	7.0.0 Not classified; 7.0.0 Not classified; 7.0.0 Not classified	ATP-GTP binding protein
II	SCO2526	3	5	7.0.0 Not classified; 7.0.0 Not classified; 7.0.0 Not classified	acetyltransferase
II	SCO2882	3	5	7.0.0 Not classified; 7.0.0 Not classified; 7.0.0 Not classified	ATP/GTP-binding protein
II	SCO3452	3	5	7.0.0 Not classified; 7.0.0 Not classified; 7.0.0 Not classified	methyltransferase
II	SCO4038	3	5	7.0.0 Not classified; 7.0.0 Not classified; 7.0.0 Not classified	deaminase
II	SCO4632	3	5	7.0.0 Not classified; 7.0.0 Not classified; 7.0.0 Not classified	ATP/GTP binding protein
II	SCO5391	3	5	7.0.0 Not classified; 7.0.0 Not classified; 7.0.0 Not classified	ATP/GTP-binding protein
II	SCO7290	3	5	7.0.0 Not classified; 7.0.0 Not classified; 7.0.0 Not classified	dehydrogenase
II	SCO7605	3	5	7.0.0 Not classified; 7.0.0 Not classified; 7.0.0 Not classified	metallopeptidase
II	SCO7609	3	5	7.0.0 Not classified; 7.0.0 Not classified; 7.0.0 Not classified	esterase
II	SCO7647	3	5	7.0.0 Not classified; 7.0.0 Not classified; 7.0.0 Not classified	calcium binding protein
II	SCO7700	3	5	7.0.0 Not classified; 7.0.0 Not classified; 7.0.0 Not classified	cyclase
II	SCO7701	3	5	7.0.0 Not classified; 7.0.0 Not classified; 7.0.0 Not classified	methyltransferase
II	SCO0682	3	8	0.0.0 Unknown function, no known homologs	hypothetical protein
II	SCO0684	3	8	0.0.0 Unknown function, no known homologs	hypothetical protein
II	SCO0685	3	8	0.0.0 Unknown function, no known homologs	hypothetical protein
II	SCO0943	3	8	0.0.0 Unknown function, no known homologs	hypothetical protein
II	SCO1334	3	8	0.0.0 Unknown function, no known homologs	hypothetical protein
II	SCO1474	3	8	0.0.0 Unknown function, no known homologs	hypothetical protein
II	SCO1672	3	8	0.0.0 Unknown function, no known homologs	hypothetical protein
II	SCO1695	3	8	0.0.0 Unknown function, no known homologs	hypothetical protein
II	SCO1756	3	8	0.0.0 Unknown function, no known homologs	hypothetical protein
II	SCO2250	3	8	0.0.0 Unknown function, no known homologs	hypothetical protein
II	SCO2252	3	8	0.0.0 Unknown function, no known homologs	hypothetical protein
II	SCO2302	3	8	0.0.0 Unknown function, no known homologs	hypothetical protein
II	SCO2311	3	8	0.0.0 Unknown function, no known homologs	hypothetical protein
II	SCO2524	3	8	0.0.0 Unknown function, no known homologs	hypothetical protein
II	SCO2586	3	8	0.0.0 Unknown function, no known homologs	hypothetical protein
II	SCO3169	3	8	0.0.0 Unknown function, no known homologs	hypothetical protein
II	SCO3195	3	8	0.0.0 Unknown function, no known homologs	hypothetical protein
II	SCO3290	3	8	0.0.0 Unknown function, no known homologs	hypothetical protein
II	SCO3324	3	8	0.0.0 Unknown function, no known homologs	hypothetical protein
II	SCO3350	3	8	0.0.0 Unknown function, no known homologs	hypothetical protein
II	SCO3662	3	8	0.0.0 Unknown function, no known homologs	hypothetical protein
II	SCO3998	3	8	0.0.0 Unknown function, no known homologs	hypothetical protein
II	SCO4039	3	8	0.0.0 Unknown function, no known homologs	hypothetical protein
II	SCO4070	3	8	0.0.0 Unknown function, no known homologs	hypothetical protein
II	SCO4199	3	8	0.0.0 Unknown function, no known homologs	hypothetical protein
II	SCO4335	3	8	0.0.0 Unknown function, no known homologs	hypothetical protein
II	SCO4408	3	8	0.0.0 Unknown function, no known homologs	hypothetical protein
II	SCO4676	3	8	0.0.0 Unknown function, no known homologs	hypothetical protein
II	SCO4861	3	8	0.0.0 Unknown function, no known homologs	hypothetical protein
II	SCO4862	3	8	0.0.0 Unknown function, no known homologs	hypothetical protein
II	SCO4910	3	8	0.0.0 Unknown function, no known homologs	hypothetical protein
II	SCO5004	3	8	0.0.0 Unknown function, no known homologs	hypothetical protein
II	SCO5177	3	8	0.0.0 Unknown function, no known homologs	hypothetical protein
II	SCO5642	3	8	0.0.0 Unknown function, no known homologs	hypothetical protein
II	SCO5899	3	8	0.0.0 Unknown function, no known homologs	hypothetical protein
II	SCO6059	3	8	0.0.0 Unknown function, no known homologs	hypothetical protein
II	SCO6906	3	8	0.0.0 Unknown function, no known homologs	hypothetical protein
II	SCO0305	3	8	0.0.0 Unknown function, no known homologs; 0.0.2 Conserved in organism other than Escherichia coli	hypothetical protein
II	SCO0405	3	8	0.0.0 Unknown function, no known homologs; 0.0.2 Conserved in organism other than Escherichia coli	hypothetical protein
II	SCO0417	3	8	0.0.0 Unknown function, no known homologs; 0.0.2 Conserved in organism other than Escherichia coli	hypothetical protein
II	SCO0525	3	8	0.0.0 Unknown function, no known homologs; 0.0.2 Conserved in organism other than Escherichia coli	hypothetical protein
II	SCO0587	3	8	0.0.0 Unknown function, no known homologs; 0.0.2 Conserved in organism other than Escherichia coli	hypothetical protein
II	SCO0683	3	8	0.0.0 Unknown function, no known homologs; 0.0.2 Conserved in organism other than Escherichia coli	hypothetical protein
II	SCO0705	3	8	0.0.0 Unknown function, no known homologs; 0.0.2 Conserved in organism other than Escherichia coli	hypothetical protein
II	SCO0991	3	8	0.0.0 Unknown function, no known homologs; 0.0.2 Conserved in organism other than Escherichia coli	hypothetical protein
II	SCO1241	3	8	0.0.0 Unknown function, no known homologs; 0.0.2 Conserved in organism other than Escherichia coli	hypothetical protein
II	SCO1480	3	8	0.0.0 Unknown function, no known homologs; 0.0.2 Conserved in organism other than Escherichia coli	hypothetical protein
II	SCO1542	3	8	0.0.0 Unknown function, no known homologs; 0.0.2 Conserved in organism other than Escherichia coli	hypothetical protein
II	SCO1563	3	8	0.0.0 Unknown function, no known homologs; 0.0.2 Conserved in organism other than Escherichia coli	acetyltransferase
II	SCO1628	3	8	0.0.0 Unknown function, no known homologs; 0.0.2 Conserved in organism other than Escherichia coli	hypothetical protein
II	SCO1645	3	8	0.0.0 Unknown function, no known homologs; 0.0.2 Conserved in organism other than Escherichia coli	hypothetical protein
II	SCO1647	3	8	0.0.0 Unknown function, no known homologs; 0.0.2 Conserved in organism other than Escherichia coli	hypothetical protein
II	SCO1809	3	8	0.0.0 Unknown function, no known homologs; 0.0.2 Conserved in organism other than Escherichia coli	hypothetical protein
II	SCO2021	3	8	0.0.0 Unknown function, no known homologs; 0.0.2 Conserved in organism other than Escherichia coli	hypothetical protein
II	SCO2079	3	8	0.0.0 Unknown function, no known homologs; 0.0.2 Conserved in organism other than Escherichia coli	hypothetical protein
II	SCO2168	3	8	0.0.0 Unknown function, no known homologs; 0.0.2 Conserved in organism other than Escherichia coli	hypothetical protein
II	SCO2235	3	8	0.0.0 Unknown function, no known homologs; 0.0.2 Conserved in organism other than Escherichia coli	hypothetical protein
II	SCO2381	3	8	0.0.0 Unknown function, no known homologs; 0.0.2 Conserved in organism other than Escherichia coli	hypothetical protein
II	SCO2391	3	8	0.0.0 Unknown function, no known homologs; 0.0.2 Conserved in organism other than Escherichia coli	hypothetical protein
II	SCO2513	3	8	0.0.0 Unknown function, no known homologs; 0.0.2 Conserved in organism other than Escherichia coli	hypothetical protein
II	SCO2680	3	8	0.0.0 Unknown function, no known homologs; 0.0.2 Conserved in organism other than Escherichia coli	hypothetical protein
II	SCO2733	3	8	0.0.0 Unknown function, no known homologs; 0.0.2 Conserved in organism other than Escherichia coli	hypothetical protein
II	SCO2813	3	8	0.0.0 Unknown function, no known homologs; 0.0.2 Conserved in organism other than Escherichia coli	hypothetical protein
II	SCO2817	3	8	0.0.0 Unknown function, no known homologs; 0.0.2 Conserved in organism other than Escherichia coli	hypothetical protein
II	SCO2819	3	8	0.0.0 Unknown function, no known homologs; 0.0.2 Conserved in organism other than Escherichia coli	hypothetical protein
II	SCO2881	3	8	0.0.0 Unknown function, no known homologs; 0.0.2 Conserved in organism other than Escherichia coli	hypothetical protein
II	SCO2908	3	8	0.0.0 Unknown function, no known homologs; 0.0.2 Conserved in organism other than Escherichia coli	hypothetical protein
II	SCO2948	3	8	0.0.0 Unknown function, no known homologs; 0.0.2 Conserved in organism other than Escherichia coli	hypothetical protein
II	SCO3340	3	8	0.0.0 Unknown function, no known homologs; 0.0.2 Conserved in organism other than Escherichia coli	hypothetical protein
II	SCO3365	3	8	0.0.0 Unknown function, no known homologs; 0.0.2 Conserved in organism other than Escherichia coli	hypothetical protein
II	SCO4080	3	8	0.0.0 Unknown function, no known homologs; 0.0.2 Conserved in organism other than Escherichia coli	hypothetical protein
II	SCO4300	3	8	0.0.0 Unknown function, no known homologs; 0.0.2 Conserved in organism other than Escherichia coli	hypothetical protein
II	SCO4349	3	8	0.0.0 Unknown function, no known homologs; 0.0.2 Conserved in organism other than Escherichia coli	hypothetical protein
II	SCO4399	3	8	0.0.0 Unknown function, no known homologs; 0.0.2 Conserved in organism other than Escherichia coli	hypothetical protein
II	SCO4442	3	8	0.0.0 Unknown function, no known homologs; 0.0.2 Conserved in organism other than Escherichia coli	hypothetical protein
II	SCO4675	3	8	0.0.0 Unknown function, no known homologs; 0.0.2 Conserved in organism other than Escherichia coli	hypothetical protein
II	SCO5125	3	8	0.0.0 Unknown function, no known homologs; 0.0.2 Conserved in organism other than Escherichia coli	hypothetical protein
II	SCO5192	3	8	0.0.0 Unknown function, no known homologs; 0.0.2 Conserved in organism other than Escherichia coli	hypothetical protein
II	SCO5490	3	8	0.0.0 Unknown function, no known homologs; 0.0.2 Conserved in organism other than Escherichia coli	hypothetical protein
II	SCO5581	3	8	0.0.0 Unknown function, no known homologs; 0.0.2 Conserved in organism other than Escherichia coli	hypothetical protein
II	SCO5768	3	8	0.0.0 Unknown function, no known homologs; 0.0.2 Conserved in organism other than Escherichia coli	hypothetical protein
II	SCO5853	3	8	0.0.0 Unknown function, no known homologs; 0.0.2 Conserved in organism other than Escherichia coli	hypothetical protein
II	SCO6209	3	8	0.0.0 Unknown function, no known homologs; 0.0.2 Conserved in organism other than Escherichia coli	OHCU decarboxylase
II	SCO6210	3	8	0.0.0 Unknown function, no known homologs; 0.0.2 Conserved in organism other than Escherichia coli	hypothetical protein
II	SCO6484	3	8	0.0.0 Unknown function, no known homologs; 0.0.2 Conserved in organism other than Escherichia coli	hypothetical protein
II	SCO6606	3	8	0.0.0 Unknown function, no known homologs; 0.0.2 Conserved in organism other than Escherichia coli	hypothetical protein
II	SCO6629	3	8	0.0.0 Unknown function, no known homologs; 0.0.2 Conserved in organism other than Escherichia coli	hypothetical protein
II	SCO6637	3	8	0.0.0 Unknown function, no known homologs; 0.0.2 Conserved in organism other than Escherichia coli	hypothetical protein
II	SCO6682	3	8	0.0.0 Unknown function, no known homologs; 0.0.2 Conserved in organism other than Escherichia coli	hypothetical protein
II	SCO6709	3	8	0.0.0 Unknown function, no known homologs; 0.0.2 Conserved in organism other than Escherichia coli	hypothetical protein
II	SCO6795	3	8	0.0.0 Unknown function, no known homologs; 0.0.2 Conserved in organism other than Escherichia coli	hypothetical protein
II	SCO6798	3	8	0.0.0 Unknown function, no known homologs; 0.0.2 Conserved in organism other than Escherichia coli	hypothetical protein
II	SCO6950	3	8	0.0.0 Unknown function, no known homologs; 0.0.2 Conserved in organism other than Escherichia coli	hypothetical protein
II	SCO7215	3	8	0.0.0 Unknown function, no known homologs; 0.0.2 Conserved in organism other than Escherichia coli	hypothetical protein
II	SCO7250	3	8	0.0.0 Unknown function, no known homologs; 0.0.2 Conserved in organism other than Escherichia coli	hypothetical protein
II	SCO7251	3	8	0.0.0 Unknown function, no known homologs; 0.0.2 Conserved in organism other than Escherichia coli	hypothetical protein
II	SCO7269	3	8	0.0.0 Unknown function, no known homologs; 0.0.2 Conserved in organism other than Escherichia coli	hypothetical protein
II	SCO7294	3	8	0.0.0 Unknown function, no known homologs; 0.0.2 Conserved in organism other than Escherichia coli	hypothetical protein
II	SCO7366	3	8	0.0.0 Unknown function, no known homologs; 0.0.2 Conserved in organism other than Escherichia coli	hypothetical protein
II	SCO7371	3	8	0.0.0 Unknown function, no known homologs; 0.0.2 Conserved in organism other than Escherichia coli	hypothetical protein
II	SCO7481	3	8	0.0.0 Unknown function, no known homologs; 0.0.2 Conserved in organism other than Escherichia coli	hypothetical protein
II	SCO7580	3	8	0.0.0 Unknown function, no known homologs; 0.0.2 Conserved in organism other than Escherichia coli	hypothetical protein
II	SCO7715	3	8	0.0.0 Unknown function, no known homologs; 0.0.2 Conserved in organism other than Escherichia coli	hypothetical protein
II	SCO0560	3	8	1.0.0 Cell processes; 1.4.0 Protection responses; 1.4.2 Detoxification	catalase/peroxidase
II	SCO1172	3	8	1.0.0 Cell processes; 1.4.0 Protection responses; 1.4.2 Detoxification	amidase
II	SCO2641	3	8	1.0.0 Cell processes; 1.4.0 Protection responses; 1.4.2 Detoxification	resistance protein
II	SCO4558	3	8	1.0.0 Cell processes; 1.4.0 Protection responses; 1.4.2 Detoxification	acetyltransferase
II	SCO6517	3	8	1.0.0 Cell processes; 1.4.0 Protection responses; 1.4.2 Detoxification	uvrA-like protein
II	SCO0700	3	8	1.0.0 Cell processes; 1.5.0 Transport/binding proteins; 1.5.0 Transport/binding proteins	ABC transporter ATP-binding protein
II	SCO2405	3	8	1.0.0 Cell processes; 1.5.0 Transport/binding proteins; 1.5.0 Transport/binding proteins	sugar-transport ATP binding protein
II	SCO5009	3	8	1.0.0 Cell processes; 1.5.0 Transport/binding proteins; 1.5.0 Transport/binding proteins	secretory protein
II	SCO4876	3	8	1.0.0 Cell processes; 1.5.0 Transport/binding proteins; 1.5.5 Other	sugar translocase
II	SCO1836	3	8	1.0.0 Cell processes; 1.6.0 Adaptation; 1.6.1 Adaptations, atypical conditions	stress-like protein
II	SCO5006	3	8	1.0.0 Cell processes; 1.6.0 Adaptation; 1.7.1 Cell division	septum site-determining protein
II	SCO5008	3	8	1.0.0 Cell processes; 1.6.0 Adaptation; 1.7.1 Cell division	septum site-determining protein
II	SCO4184	3	8	1.0.0 Cell processes; 1.6.0 Adaptation; 1.8.1 Differentiation/sporulation	aerial mycelium formation protein
II	SCO5819	3	8	1.0.0 Cell processes; 1.6.0 Adaptation; 1.8.1 Differentiation/sporulation	sporulation transcription factor, WhiH
II	SCO2531	3	8	2.0.0 Macromolecule metabolism; 2.1.0 Macromolecule degradation; 2.1.3 Degradation of polysaccharides	beta-glucosidase
II	SCO6300	3	8	2.0.0 Macromolecule metabolism; 2.1.0 Macromolecule degradation; 2.1.3 Degradation of polysaccharides	hydrolase
II	SCO1643	3	8	2.0.0 Macromolecule metabolism; 2.1.0 Macromolecule degradation; 2.1.4 Degradation of proteins, peptides, glycoproteins	20S proteasome alpha-subunit
II	SCO1644	3	8	2.0.0 Macromolecule metabolism; 2.1.0 Macromolecule degradation; 2.1.4 Degradation of proteins, peptides, glycoproteins	20S proteasome subunit beta
II	SCO3856	3	8	2.0.0 Macromolecule metabolism; 2.2.0 Macromolecule synthesis, modification; 2.2.10 Proteins - translation and modification	peptidyl-prolyl cis-trans isomerase
II	SCO2983	3	8	2.0.0 Macromolecule metabolism; 2.2.0 Macromolecule synthesis, modification; 2.2.4 Glycoprotein	glycosyl transferase
II	SCO0920	3	8	2.0.0 Macromolecule metabolism; 2.2.0 Macromolecule synthesis, modification; 2.2.7 Phospholipids	acyltransferase
II	SCO6078	3	8	2.0.0 Macromolecule metabolism; 2.2.0 Macromolecule synthesis, modification; 2.2.8 Polysaccharides -	alpha amylase
II	SCO7332	3	8	2.0.0 Macromolecule metabolism; 2.2.0 Macromolecule synthesis, modification; 2.2.8 Polysaccharides -	glycogen branching protein
II	SCO6962	3	8	3.0.0 Metabolism of small molecules; 3.1.0 Amino acid biosynthesis; 3.1.8 Glutamine	glutamine synthetase
II	SCO5250	3	8	3.0.0 Metabolism of small molecules; 3.2.0 Biosynthesis of cofactors, carriers; 3.2.8 Menaquinone, ubiquinone	polyprenyl synthetase
II	SCO7357	3	8	3.0.0 Metabolism of small molecules; 3.3.0 Central intermediary metabolism; 3.3.19 Sulfur metabolism	dioxygenase
II	SCO6211	3	8	3.0.0 Metabolism of small molecules; 3.4.0 Degradation of small molecules; 3.4.1 Amines	uricase
II	SCO0509	3	8	3.0.0 Metabolism of small molecules; 3.4.0 Degradation of small molecules; 3.4.3 Carbon compounds	glpK glycerol kinase
II	SCO6155	3	8	3.0.0 Metabolism of small molecules; 3.4.0 Degradation of small molecules; 3.4.3 Carbon compounds	pyruvate dehydrogenase
II	SCO4800	3	8	3.0.0 Metabolism of small molecules; 3.4.0 Degradation of small molecules; 3.4.4 Fatty acids	isobutyryl-CoA mutase, small subunit
II	SCO7329	3	8	3.0.0 Metabolism of small molecules; 3.4.0 Degradation of small molecules; 3.4.4 Fatty acids	long-chain-fatty-acid-CoA ligase
II	SCO4774	3	8	3.0.0 Metabolism of small molecules; 3.5.0 Energy metabolism, carbon; 3.5.1 Aerobic respiration	glycerol phosphate dehydrogenase
II	SCO0584	3	8	3.0.0 Metabolism of small molecules; 3.5.0 Energy metabolism, carbon; 3.5.3 Electron transport	cytochrome P450
II	SCO0774	3	8	3.0.0 Metabolism of small molecules; 3.5.0 Energy metabolism, carbon; 3.5.3 Electron transport	cytochrome P450
II	SCO2884	3	8	3.0.0 Metabolism of small molecules; 3.5.0 Energy metabolism, carbon; 3.5.3 Electron transport	cytochrome P450
II	SCO0975	3	8	3.0.0 Metabolism of small molecules; 3.5.0 Energy metabolism, carbon; 3.5.6 Oxidative branch, pentose pwy	6-phosphogluconate dehydrogenase
II	SCO2371	3	8	3.0.0 Metabolism of small molecules; 3.5.0 Energy metabolism, carbon; 3.5.7 Pyruvate dehydrogenase	aceE pyruvate dehydrogenase subunit E1
II	SCO7266	3	8	3.0.0 Metabolism of small molecules; 3.6.0 Fatty acid biosynthesis; 3.6.1 Fatty acid and phosphatidic acid biosynth	3-oxoacyl-ACP reductase
II	SCO0383	3	8	3.0.0 Metabolism of small molecules; 3.8.0 Secondary metabolism; 3.8.0 Secondary metabolism	hypothetical protein
II	SCO0384	3	8	3.0.0 Metabolism of small molecules; 3.8.0 Secondary metabolism; 3.8.0 Secondary metabolism	hypothetical protein
II	SCO0386	3	8	3.0.0 Metabolism of small molecules; 3.8.0 Secondary metabolism; 3.8.0 Secondary metabolism	asparagine synthetase
II	SCO0392	3	8	3.0.0 Metabolism of small molecules; 3.8.0 Secondary metabolism; 3.8.0 Secondary metabolism	methyltransferase
II	SCO3210	3	8	3.0.0 Metabolism of small molecules; 3.8.0 Secondary metabolism; 3.8.0 Secondary metabolism	2-dehydro-3-deoxyheptonate aldolase
II	SCO3211	3	8	3.0.0 Metabolism of small molecules; 3.8.0 Secondary metabolism; 3.8.0 Secondary metabolism	indoleglycerol phosphate synthase
II	SCO3212	3	8	3.0.0 Metabolism of small molecules; 3.8.0 Secondary metabolism; 3.8.0 Secondary metabolism	anthranilate phosphoribotransferase
II	SCO3215	3	8	3.0.0 Metabolism of small molecules; 3.8.0 Secondary metabolism; 3.8.0 Secondary metabolism	hypothetical protein
II	SCO3218	3	8	3.0.0 Metabolism of small molecules; 3.8.0 Secondary metabolism; 3.8.0 Secondary metabolism	hypothetical protein
II	SCO3220	3	8	3.0.0 Metabolism of small molecules; 3.8.0 Secondary metabolism; 3.8.0 Secondary metabolism	hypothetical protein
II	SCO3221	3	8	3.0.0 Metabolism of small molecules; 3.8.0 Secondary metabolism; 3.8.0 Secondary metabolism	prephenate dehydrogenase
II	SCO3222	3	8	3.0.0 Metabolism of small molecules; 3.8.0 Secondary metabolism; 3.8.0 Secondary metabolism	hypothetical protein
II	SCO3227	3	8	3.0.0 Metabolism of small molecules; 3.8.0 Secondary metabolism; 3.8.0 Secondary metabolism	aminotransferase
II	SCO3229	3	8	3.0.0 Metabolism of small molecules; 3.8.0 Secondary metabolism; 3.8.0 Secondary metabolism	4-hydroxyphenylpyruvic acid dioxygenase
II	SCO3234	3	8	3.0.0 Metabolism of small molecules; 3.8.0 Secondary metabolism; 3.8.0 Secondary metabolism	phosphotransferase
II	SCO3235	3	8	3.0.0 Metabolism of small molecules; 3.8.0 Secondary metabolism; 3.8.0 Secondary metabolism	ABC transporter
II	SCO3236	3	8	3.0.0 Metabolism of small molecules; 3.8.0 Secondary metabolism; 3.8.0 Secondary metabolism	oxygenase
II	SCO3241	3	8	3.0.0 Metabolism of small molecules; 3.8.0 Secondary metabolism; 3.8.0 Secondary metabolism	hypothetical protein
II	SCO3243	3	8	3.0.0 Metabolism of small molecules; 3.8.0 Secondary metabolism; 3.8.0 Secondary metabolism	myo-inositol phosphate synthase
II	SCO3244	3	8	3.0.0 Metabolism of small molecules; 3.8.0 Secondary metabolism; 3.8.0 Secondary metabolism	hypothetical protein
II	SCO6266	3	8	3.0.0 Metabolism of small molecules; 3.8.0 Secondary metabolism; 3.8.0 Secondary metabolism	ScbA protein
II	SCO6285	3	8	3.0.0 Metabolism of small molecules; 3.8.0 Secondary metabolism; 3.8.0 Secondary metabolism	hypothetical protein
II	SCO3246	3	8	3.0.0 Metabolism of small molecules; 3.8.0 Secondary metabolism; 3.8.1 PKS	3-oxoacyl-ACP synthase
II	SCO3248	3	8	3.0.0 Metabolism of small molecules; 3.8.0 Secondary metabolism; 3.8.1 PKS	3-oxoacyl-ACP synthase
II	SCO3249	3	8	3.0.0 Metabolism of small molecules; 3.8.0 Secondary metabolism; 3.8.1 PKS	acyl carrier protein
II	SCO5878	3	8	3.0.0 Metabolism of small molecules; 3.8.0 Secondary metabolism; 3.8.1 PKS	polyketide synthase RedX
II	SCO5879	3	8	3.0.0 Metabolism of small molecules; 3.8.0 Secondary metabolism; 3.8.1 PKS	acyl-coa dehydrogenase RedW
II	SCO5880	3	8	3.0.0 Metabolism of small molecules; 3.8.0 Secondary metabolism; 3.8.1 PKS	RedY protein
II	SCO5884	3	8	3.0.0 Metabolism of small molecules; 3.8.0 Secondary metabolism; 3.8.1 PKS	hypothetical protein
II	SCO5886	3	8	3.0.0 Metabolism of small molecules; 3.8.0 Secondary metabolism; 3.8.1 PKS	3-oxoacyl-ACP synthase
II	SCO5890	3	8	3.0.0 Metabolism of small molecules; 3.8.0 Secondary metabolism; 3.8.1 PKS	8-amino-7-oxononanoate synthase
II	SCO5892	3	8	3.0.0 Metabolism of small molecules; 3.8.0 Secondary metabolism; 3.8.1 PKS	polyketide synthase
II	SCO5895	3	8	3.0.0 Metabolism of small molecules; 3.8.0 Secondary metabolism; 3.8.1 PKS	methyltransferase
II	SCO5897	3	8	3.0.0 Metabolism of small molecules; 3.8.0 Secondary metabolism; 3.8.1 PKS	oxidase
II	SCO5898	3	8	3.0.0 Metabolism of small molecules; 3.8.0 Secondary metabolism; 3.8.1 PKS	hypothetical protein
II	SCO3230	3	8	3.0.0 Metabolism of small molecules; 3.8.0 Secondary metabolism; 3.8.2 NRPS	CDA peptide synthetase I
II	SCO0501	3	8	4.0.0 Cell envelope; 4.1.0 Periplasmic/exported/lipoproteins; 4.1.6 Gram +ve membrane	hypothetical protein
II	SCO0693	3	8	4.0.0 Cell envelope; 4.1.0 Periplasmic/exported/lipoproteins; 4.1.6 Gram +ve membrane	hypothetical protein
II	SCO0797	3	8	4.0.0 Cell envelope; 4.1.0 Periplasmic/exported/lipoproteins; 4.1.6 Gram +ve membrane	hypothetical protein
II	SCO0932	3	8	4.0.0 Cell envelope; 4.1.0 Periplasmic/exported/lipoproteins; 4.1.6 Gram +ve membrane	hypothetical protein
II	SCO0990	3	8	4.0.0 Cell envelope; 4.1.0 Periplasmic/exported/lipoproteins; 4.1.6 Gram +ve membrane	hypothetical protein
II	SCO1101	3	8	4.0.0 Cell envelope; 4.1.0 Periplasmic/exported/lipoproteins; 4.1.6 Gram +ve membrane	hypothetical protein
II	SCO1403	3	8	4.0.0 Cell envelope; 4.1.0 Periplasmic/exported/lipoproteins; 4.1.6 Gram +ve membrane	hypothetical protein
II	SCO1432	3	8	4.0.0 Cell envelope; 4.1.0 Periplasmic/exported/lipoproteins; 4.1.6 Gram +ve membrane	hypothetical protein
II	SCO1630	3	8	4.0.0 Cell envelope; 4.1.0 Periplasmic/exported/lipoproteins; 4.1.6 Gram +ve membrane	hypothetical protein
II	SCO1675	3	8	4.0.0 Cell envelope; 4.1.0 Periplasmic/exported/lipoproteins; 4.1.6 Gram +ve membrane	small membrane protein
II	SCO1685	3	8	4.0.0 Cell envelope; 4.1.0 Periplasmic/exported/lipoproteins; 4.1.6 Gram +ve membrane	hypothetical protein
II	SCO1835	3	8	4.0.0 Cell envelope; 4.1.0 Periplasmic/exported/lipoproteins; 4.1.6 Gram +ve membrane	hypothetical protein
II	SCO2251	3	8	4.0.0 Cell envelope; 4.1.0 Periplasmic/exported/lipoproteins; 4.1.6 Gram +ve membrane	hypothetical protein
II	SCO2372	3	8	4.0.0 Cell envelope; 4.1.0 Periplasmic/exported/lipoproteins; 4.1.6 Gram +ve membrane	small hydrophobic protein
II	SCO2492	3	8	4.0.0 Cell envelope; 4.1.0 Periplasmic/exported/lipoproteins; 4.1.6 Gram +ve membrane	hypothetical protein
II	SCO2519	3	8	4.0.0 Cell envelope; 4.1.0 Periplasmic/exported/lipoproteins; 4.1.6 Gram +ve membrane	hypothetical protein
II	SCO2520	3	8	4.0.0 Cell envelope; 4.1.0 Periplasmic/exported/lipoproteins; 4.1.6 Gram +ve membrane	hypothetical protein
II	SCO2699	3	8	4.0.0 Cell envelope; 4.1.0 Periplasmic/exported/lipoproteins; 4.1.6 Gram +ve membrane	small membrane protein
II	SCO2717	3	8	4.0.0 Cell envelope; 4.1.0 Periplasmic/exported/lipoproteins; 4.1.6 Gram +ve membrane	small membrane protein
II	SCO3048	3	8	4.0.0 Cell envelope; 4.1.0 Periplasmic/exported/lipoproteins; 4.1.6 Gram +ve membrane	hypothetical protein
II	SCO3288	3	8	4.0.0 Cell envelope; 4.1.0 Periplasmic/exported/lipoproteins; 4.1.6 Gram +ve membrane	hypothetical protein
II	SCO3620	3	8	4.0.0 Cell envelope; 4.1.0 Periplasmic/exported/lipoproteins; 4.1.6 Gram +ve membrane	hypothetical protein
II	SCO3663	3	8	4.0.0 Cell envelope; 4.1.0 Periplasmic/exported/lipoproteins; 4.1.6 Gram +ve membrane	hypothetical protein
II	SCO4069	3	8	4.0.0 Cell envelope; 4.1.0 Periplasmic/exported/lipoproteins; 4.1.6 Gram +ve membrane	hypothetical protein
II	SCO4854	3	8	4.0.0 Cell envelope; 4.1.0 Periplasmic/exported/lipoproteins; 4.1.6 Gram +ve membrane	hypothetical protein
II	SCO4929	3	8	4.0.0 Cell envelope; 4.1.0 Periplasmic/exported/lipoproteins; 4.1.6 Gram +ve membrane	hypothetical protein
II	SCO5010	3	8	4.0.0 Cell envelope; 4.1.0 Periplasmic/exported/lipoproteins; 4.1.6 Gram +ve membrane	hypothetical protein
II	SCO5011	3	8	4.0.0 Cell envelope; 4.1.0 Periplasmic/exported/lipoproteins; 4.1.6 Gram +ve membrane	hypothetical protein
II	SCO5012	3	8	4.0.0 Cell envelope; 4.1.0 Periplasmic/exported/lipoproteins; 4.1.6 Gram +ve membrane	hypothetical protein
II	SCO5175	3	8	4.0.0 Cell envelope; 4.1.0 Periplasmic/exported/lipoproteins; 4.1.6 Gram +ve membrane	hypothetical protein
II	SCO5218	3	8	4.0.0 Cell envelope; 4.1.0 Periplasmic/exported/lipoproteins; 4.1.6 Gram +ve membrane	hypothetical protein
II	SCO6091	3	8	4.0.0 Cell envelope; 4.1.0 Periplasmic/exported/lipoproteins; 4.1.6 Gram +ve membrane	hypothetical protein
II	SCO6708	3	8	4.0.0 Cell envelope; 4.1.0 Periplasmic/exported/lipoproteins; 4.1.6 Gram +ve membrane	hypothetical protein
II	SCO6794	3	8	4.0.0 Cell envelope; 4.1.0 Periplasmic/exported/lipoproteins; 4.1.6 Gram +ve membrane	hypothetical protein
II	SCO7206	3	8	4.0.0 Cell envelope; 4.1.0 Periplasmic/exported/lipoproteins; 4.1.6 Gram +ve membrane	hypothetical protein
II	SCO7207	3	8	4.0.0 Cell envelope; 4.1.0 Periplasmic/exported/lipoproteins; 4.1.6 Gram +ve membrane	hypothetical protein
II	SCO7763	3	8	4.0.0 Cell envelope; 4.1.0 Periplasmic/exported/lipoproteins; 4.1.6 Gram +ve membrane	hypothetical protein
II	SCO0431	3	8	4.0.0 Cell envelope; 4.1.0 Periplasmic/exported/lipoproteins; 4.1.7 Gram +ve exported/lipoprotein	hypothetical protein
II	SCO0768	3	8	4.0.0 Cell envelope; 4.1.0 Periplasmic/exported/lipoproteins; 4.1.7 Gram +ve exported/lipoprotein	lipoprotein
II	SCO0784	3	8	4.0.0 Cell envelope; 4.1.0 Periplasmic/exported/lipoproteins; 4.1.7 Gram +ve exported/lipoprotein	hypothetical protein
II	SCO1674	3	8	4.0.0 Cell envelope; 4.1.0 Periplasmic/exported/lipoproteins; 4.1.7 Gram +ve exported/lipoprotein	hypothetical protein
II	SCO1796	3	8	4.0.0 Cell envelope; 4.1.0 Periplasmic/exported/lipoproteins; 4.1.7 Gram +ve exported/lipoprotein	hypothetical protein
II	SCO1800	3	8	4.0.0 Cell envelope; 4.1.0 Periplasmic/exported/lipoproteins; 4.1.7 Gram +ve exported/lipoprotein	hypothetical protein
II	SCO1860	3	8	4.0.0 Cell envelope; 4.1.0 Periplasmic/exported/lipoproteins; 4.1.7 Gram +ve exported/lipoprotein	hypothetical protein
II	SCO2348	3	8	4.0.0 Cell envelope; 4.1.0 Periplasmic/exported/lipoproteins; 4.1.7 Gram +ve exported/lipoprotein	hypothetical protein
II	SCO2702	3	8	4.0.0 Cell envelope; 4.1.0 Periplasmic/exported/lipoproteins; 4.1.7 Gram +ve exported/lipoprotein	hypothetical protein
II	SCO2714	3	8	4.0.0 Cell envelope; 4.1.0 Periplasmic/exported/lipoproteins; 4.1.7 Gram +ve exported/lipoprotein	hypothetical protein
II	SCO2716	3	8	4.0.0 Cell envelope; 4.1.0 Periplasmic/exported/lipoproteins; 4.1.7 Gram +ve exported/lipoprotein	hypothetical protein
II	SCO2719	3	8	4.0.0 Cell envelope; 4.1.0 Periplasmic/exported/lipoproteins; 4.1.7 Gram +ve exported/lipoprotein	hypothetical protein
II	SCO2879	3	8	4.0.0 Cell envelope; 4.1.0 Periplasmic/exported/lipoproteins; 4.1.7 Gram +ve exported/lipoprotein	hypothetical protein
II	SCO3080	3	8	4.0.0 Cell envelope; 4.1.0 Periplasmic/exported/lipoproteins; 4.1.7 Gram +ve exported/lipoprotein	hypothetical protein
II	SCO4239	3	8	4.0.0 Cell envelope; 4.1.0 Periplasmic/exported/lipoproteins; 4.1.7 Gram +ve exported/lipoprotein	small membrane protein
II	SCO4749	3	8	4.0.0 Cell envelope; 4.1.0 Periplasmic/exported/lipoproteins; 4.1.7 Gram +ve exported/lipoprotein	hypothetical protein
II	SCO4793	3	8	4.0.0 Cell envelope; 4.1.0 Periplasmic/exported/lipoproteins; 4.1.7 Gram +ve exported/lipoprotein	hypothetical protein
II	SCO4902	3	8	4.0.0 Cell envelope; 4.1.0 Periplasmic/exported/lipoproteins; 4.1.7 Gram +ve exported/lipoprotein	hypothetical protein
II	SCO5013	3	8	4.0.0 Cell envelope; 4.1.0 Periplasmic/exported/lipoproteins; 4.1.7 Gram +ve exported/lipoprotein	hypothetical protein
II	SCO5014	3	8	4.0.0 Cell envelope; 4.1.0 Periplasmic/exported/lipoproteins; 4.1.7 Gram +ve exported/lipoprotein	hypothetical protein
II	SCO5110	3	8	4.0.0 Cell envelope; 4.1.0 Periplasmic/exported/lipoproteins; 4.1.7 Gram +ve exported/lipoprotein	lipoprotein
II	SCO5219	3	8	4.0.0 Cell envelope; 4.1.0 Periplasmic/exported/lipoproteins; 4.1.7 Gram +ve exported/lipoprotein	lipoprotein
II	SCO6104	3	8	4.0.0 Cell envelope; 4.1.0 Periplasmic/exported/lipoproteins; 4.1.7 Gram +ve exported/lipoprotein	hypothetical protein
II	SCO7191	3	8	4.0.0 Cell envelope; 4.1.0 Periplasmic/exported/lipoproteins; 4.1.7 Gram +ve exported/lipoprotein	hypothetical protein
II	SCO7257	3	8	4.0.0 Cell envelope; 4.1.0 Periplasmic/exported/lipoproteins; 4.1.7 Gram +ve exported/lipoprotein	hypothetical protein
II	SCO7434	3	8	4.0.0 Cell envelope; 4.1.0 Periplasmic/exported/lipoproteins; 4.1.7 Gram +ve exported/lipoprotein	lipoprotein
II	SCO7631	3	8	4.0.0 Cell envelope; 4.1.0 Periplasmic/exported/lipoproteins; 4.1.7 Gram +ve exported/lipoprotein	hypothetical protein
II	SCO7717	3	8	4.0.0 Cell envelope; 4.1.0 Periplasmic/exported/lipoproteins; 4.1.7 Gram +ve exported/lipoprotein	hypothetical protein
II	SCO0286	3	8	4.0.0 Cell envelope; 4.1.0 Periplasmic/exported/lipoproteins; 4.1.9 Gram +ve peptidoglycan, teichoic acid	peptidoglycan binding protein
II	SCO4350	3	8	5.0.0 Extrachromosomal; 5.1.0 Laterally acquirred elements; 5.1.2 Phage-related functions and prophages	integrase
II	SCO5605	3	8	5.0.0 Extrachromosomal; 5.1.0 Laterally acquirred elements; 5.1.2 Phage-related functions and prophages	hypothetical protein
II	SCO4772	3	8	5.0.0 Extrachromosomal; 5.1.0 Laterally acquirred elements; 5.1.4 Transposon/insertion element-related functions	transposase
II	SCO6394	3	8	5.0.0 Extrachromosomal; 5.1.0 Laterally acquirred elements; 5.1.4 Transposon/insertion element-related functions	IS element ATP binding protein
II	SCO0588	3	8	6.0.0 Regulation; 6.1.0 Two component system; 6.1.1 Sensor kinase	sensor kinase
II	SCO2518	3	8	6.0.0 Regulation; 6.1.0 Two component system; 6.1.1 Sensor kinase	two-component sensor kinase
II	SCO2517	3	8	6.0.0 Regulation; 6.1.0 Two component system; 6.1.2 Response regulator	two-component system response regulator
II	SCO3144	3	8	6.0.0 Regulation; 6.1.0 Two component system; 6.1.2 Response regulator	two-component system response regulator
II	SCO3590	3	8	6.0.0 Regulation; 6.1.0 Two component system; 6.1.2 Response regulator	two-component system response regulator
II	SCO3323	3	8	6.0.0 Regulation; 6.2.0 RNA polymerase core enzyme binding; 6.2.1 sigma factor	RNA polymerase sigma factor
II	SCO4409	3	8	6.0.0 Regulation; 6.2.0 RNA polymerase core enzyme binding; 6.2.1 sigma factor	RNA polymerase sigma factor
II	SCO4920	3	8	6.0.0 Regulation; 6.3.0 Defined families; 6.3.10 DeoR	DeoR family transcriptional regulator
II	SCO4768	3	8	6.0.0 Regulation; 6.3.0 Defined families; 6.3.11 LuxR	two-component regulator
II	SCO7585	3	8	6.0.0 Regulation; 6.3.0 Defined families; 6.3.12 MerR	MerR family transcriptional regulator
II	SCO5100	3	8	6.0.0 Regulation; 6.3.0 Defined families; 6.3.3 GntR	GntR family transcriptional regulator
II	SCO5811	3	8	6.0.0 Regulation; 6.3.0 Defined families; 6.3.8 TetR	transcriptional regulator
II	SCO6681	3	8	6.0.0 Regulation; 6.4.0 Protein kinases; 6.4.1 Serine/threonine	Ser/Thr protein kinase
II	SCO0702	3	8	6.0.0 Regulation; 6.5.0 Others; 6.5.0 Others	regulator
II	SCO1173	3	8	6.0.0 Regulation; 6.5.0 Others; 6.5.0 Others	transcriptional regulator
II	SCO1504	3	8	6.0.0 Regulation; 6.5.0 Others; 6.5.0 Others	regulator
II	SCO1619	3	8	6.0.0 Regulation; 6.5.0 Others; 6.5.0 Others	regulatory protein
II	SCO1839	3	8	6.0.0 Regulation; 6.5.0 Others; 6.5.0 Others	transcriptional regulator
II	SCO2192	3	8	6.0.0 Regulation; 6.5.0 Others; 6.5.0 Others	regulator
II	SCO3579	3	8	6.0.0 Regulation; 6.5.0 Others; 6.5.0 Others	regulatory protein
II	SCO3814	3	8	6.0.0 Regulation; 6.5.0 Others; 6.5.0 Others	DNA-binding protein
II	SCO4198	3	8	6.0.0 Regulation; 6.5.0 Others; 6.5.0 Others	DNA-binding protein
II	SCO4301	3	8	6.0.0 Regulation; 6.5.0 Others; 6.5.0 Others	DNA-binding protein
II	SCO4425	3	8	6.0.0 Regulation; 6.5.0 Others; 6.5.0 Others	sigma-like protein
II	SCO4441	3	8	6.0.0 Regulation; 6.5.0 Others; 6.5.0 Others	DNA-binding protein
II	SCO4677	3	8	6.0.0 Regulation; 6.5.0 Others; 6.5.0 Others	regulatory protein
II	SCO5582	3	8	6.0.0 Regulation; 6.5.0 Others; 6.5.0 Others	regulator
II	SCO6129	3	8	6.0.0 Regulation; 6.5.0 Others; 6.5.0 Others	DNA-binding protein
II	SCO6236	3	8	6.0.0 Regulation; 6.5.0 Others; 6.5.0 Others	DNA-binding protein
II	SCO7614	3	8	6.0.0 Regulation; 6.5.0 Others; 6.5.0 Others	regulatory protein
II	SCO0780	3	8	7.0.0 Not classified; 7.0.0 Not classified; 7.0.0 Not classified	zinc-binding oxidoreductase
II	SCO1133	3	8	7.0.0 Not classified; 7.0.0 Not classified; 7.0.0 Not classified	oxidoreductase, molybdopterin binding subunit
II	SCO1726	3	8	7.0.0 Not classified; 7.0.0 Not classified; 7.0.0 Not classified	ATPase
II	SCO1893	3	8	7.0.0 Not classified; 7.0.0 Not classified; 7.0.0 Not classified	lyase
II	SCO2016	3	8	7.0.0 Not classified; 7.0.0 Not classified; 7.0.0 Not classified	monooxygenase
II	SCO2286	3	8	7.0.0 Not classified; 7.0.0 Not classified; 7.0.0 Not classified	alkaline phosphatase
II	SCO2469	3	8	7.0.0 Not classified; 7.0.0 Not classified; 7.0.0 Not classified	reductase
II	SCO2823	3	8	7.0.0 Not classified; 7.0.0 Not classified; 7.0.0 Not classified	decarboxylase
II	SCO3306	3	8	7.0.0 Not classified; 7.0.0 Not classified; 7.0.0 Not classified	aminotransferase
II	SCO3370	3	8	7.0.0 Not classified; 7.0.0 Not classified; 7.0.0 Not classified	large ATP-binding protein
II	SCO4367	3	8	7.0.0 Not classified; 7.0.0 Not classified; 7.0.0 Not classified	oxidoreductase
II	SCO4595	3	8	7.0.0 Not classified; 7.0.0 Not classified; 7.0.0 Not classified	oxidoreductase
II	SCO4634	3	8	7.0.0 Not classified; 7.0.0 Not classified; 7.0.0 Not classified	hydrolase
II	SCO4971	3	8	7.0.0 Not classified; 7.0.0 Not classified; 7.0.0 Not classified	dehydrogenase
II	SCO5137	3	8	7.0.0 Not classified; 7.0.0 Not classified; 7.0.0 Not classified	ATP-binding protein
II	SCO5174	3	8	7.0.0 Not classified; 7.0.0 Not classified; 7.0.0 Not classified	transferase
II	SCO5176	3	8	7.0.0 Not classified; 7.0.0 Not classified; 7.0.0 Not classified	reductase
II	SCO5249	3	8	7.0.0 Not classified; 7.0.0 Not classified; 7.0.0 Not classified	nucleotide-binding protein
II	SCO5275	3	8	7.0.0 Not classified; 7.0.0 Not classified; 7.0.0 Not classified	ATP/GTP binding protein
II	SCO5390	3	8	7.0.0 Not classified; 7.0.0 Not classified; 7.0.0 Not classified	alkanal monooxygenase
II	SCO5473	3	8	7.0.0 Not classified; 7.0.0 Not classified; 7.0.0 Not classified	ATP/GTP binding protein
II	SCO5495	3	8	7.0.0 Not classified; 7.0.0 Not classified; 7.0.0 Not classified	phosphodiesterase
II	SCO5511	3	8	7.0.0 Not classified; 7.0.0 Not classified; 7.0.0 Not classified	membrane associated phophodiesterase
II	SCO6447	3	8	7.0.0 Not classified; 7.0.0 Not classified; 7.0.0 Not classified	NAD(P)H oxidoreductase
II	SCO6531	3	8	7.0.0 Not classified; 7.0.0 Not classified; 7.0.0 Not classified	ATP/GTP binding protein
II	SCO6797	3	8	7.0.0 Not classified; 7.0.0 Not classified; 7.0.0 Not classified	ATP/GTP binding protein
II	SCO7697	3	8	7.0.0 Not classified; 7.0.0 Not classified; 7.0.0 Not classified	hydrolase
II	SCO2162	3	8	7.0.0 Not classified; 7.0.0 Not classified; 7.0.0 Not classified	quinolinate synthetase
II	SCO0701	3	14	0.0.0 Unknown function, no known homologs	hypothetical protein
II	SCO1322	3	14	0.0.0 Unknown function, no known homologs	hypothetical protein
II	SCO1397	3	14	0.0.0 Unknown function, no known homologs	hypothetical protein
II	SCO2522	3	14	0.0.0 Unknown function, no known homologs	hypothetical protein
II	SCO2523	3	14	0.0.0 Unknown function, no known homologs	hypothetical protein
II	SCO4557	3	14	0.0.0 Unknown function, no known homologs	hypothetical protein
II	SCO4873	3	14	0.0.0 Unknown function, no known homologs	hypothetical protein
II	SCO5952	3	14	0.0.0 Unknown function, no known homologs	hypothetical protein
II	SCO6154	3	14	0.0.0 Unknown function, no known homologs	hypothetical protein
II	SCO6908	3	14	0.0.0 Unknown function, no known homologs	hypothetical protein
II	SCO7253	3	14	0.0.0 Unknown function, no known homologs	hypothetical protein
II	SCO0242	3	14	0.0.0 Unknown function, no known homologs; 0.0.2 Conserved in organism other than Escherichia coli	hypothetical protein
II	SCO0573	3	14	0.0.0 Unknown function, no known homologs; 0.0.2 Conserved in organism other than Escherichia coli	hypothetical protein
II	SCO0595	3	14	0.0.0 Unknown function, no known homologs; 0.0.2 Conserved in organism other than Escherichia coli	hypothetical protein
II	SCO0831	3	14	0.0.0 Unknown function, no known homologs; 0.0.2 Conserved in organism other than Escherichia coli	hypothetical protein
II	SCO0929	3	14	0.0.0 Unknown function, no known homologs; 0.0.2 Conserved in organism other than Escherichia coli	hypothetical protein
II	SCO1163	3	14	0.0.0 Unknown function, no known homologs; 0.0.2 Conserved in organism other than Escherichia coli	hypothetical protein
II	SCO1222	3	14	0.0.0 Unknown function, no known homologs; 0.0.2 Conserved in organism other than Escherichia coli	hypothetical protein
II	SCO1247	3	14	0.0.0 Unknown function, no known homologs; 0.0.2 Conserved in organism other than Escherichia coli	hypothetical protein
II	SCO1293	3	14	0.0.0 Unknown function, no known homologs; 0.0.2 Conserved in organism other than Escherichia coli	hypothetical protein
II	SCO1375	3	14	0.0.0 Unknown function, no known homologs; 0.0.2 Conserved in organism other than Escherichia coli	hypothetical protein
II	SCO1646	3	14	0.0.0 Unknown function, no known homologs; 0.0.2 Conserved in organism other than Escherichia coli	hypothetical protein
II	SCO1982	3	14	0.0.0 Unknown function, no known homologs; 0.0.2 Conserved in organism other than Escherichia coli	hypothetical protein
II	SCO2055	3	14	0.0.0 Unknown function, no known homologs; 0.0.2 Conserved in organism other than Escherichia coli	hypothetical protein
II	SCO2127	3	14	0.0.0 Unknown function, no known homologs; 0.0.2 Conserved in organism other than Escherichia coli	hypothetical protein
II	SCO2349	3	14	0.0.0 Unknown function, no known homologs; 0.0.2 Conserved in organism other than Escherichia coli	hypothetical protein
II	SCO2655	3	14	0.0.0 Unknown function, no known homologs; 0.0.2 Conserved in organism other than Escherichia coli	hypothetical protein
II	SCO2880	3	14	0.0.0 Unknown function, no known homologs; 0.0.2 Conserved in organism other than Escherichia coli	hypothetical protein
II	SCO3763	3	14	0.0.0 Unknown function, no known homologs; 0.0.2 Conserved in organism other than Escherichia coli	hypothetical protein
II	SCO3808	3	14	0.0.0 Unknown function, no known homologs; 0.0.2 Conserved in organism other than Escherichia coli	hypothetical protein
II	SCO4354	3	14	0.0.0 Unknown function, no known homologs; 0.0.2 Conserved in organism other than Escherichia coli	hypothetical protein
II	SCO4460	3	14	0.0.0 Unknown function, no known homologs; 0.0.2 Conserved in organism other than Escherichia coli	hypothetical protein
II	SCO4859	3	14	0.0.0 Unknown function, no known homologs; 0.0.2 Conserved in organism other than Escherichia coli	OHCU decarboxylase
II	SCO6077	3	14	0.0.0 Unknown function, no known homologs; 0.0.2 Conserved in organism other than Escherichia coli	transferase
II	SCO6079	3	14	0.0.0 Unknown function, no known homologs; 0.0.2 Conserved in organism other than Escherichia coli	hypothetical protein
II	SCO6630	3	14	0.0.0 Unknown function, no known homologs; 0.0.2 Conserved in organism other than Escherichia coli	hypothetical protein
II	SCO6931	3	14	0.0.0 Unknown function, no known homologs; 0.0.2 Conserved in organism other than Escherichia coli	hypothetical protein
II	SCO6932	3	14	0.0.0 Unknown function, no known homologs; 0.0.2 Conserved in organism other than Escherichia coli	hypothetical protein
II	SCO6944	3	14	0.0.0 Unknown function, no known homologs; 0.0.2 Conserved in organism other than Escherichia coli	hypothetical protein
II	SCO7337	3	14	0.0.0 Unknown function, no known homologs; 0.0.2 Conserved in organism other than Escherichia coli	hypothetical protein
II	SCO7387	3	14	0.0.0 Unknown function, no known homologs; 0.0.2 Conserved in organism other than Escherichia coli	hypothetical protein
II	SCO7549	3	14	0.0.0 Unknown function, no known homologs; 0.0.2 Conserved in organism other than Escherichia coli	hypothetical protein
II	SCO7721	3	14	0.0.0 Unknown function, no known homologs; 0.0.2 Conserved in organism other than Escherichia coli	hypothetical protein
II	SCO2373	3	14	1.0.0 Cell processes; 1.5.0 Transport/binding proteins; 1.5.0 Transport/binding proteins	tetracenomycin C efflux protein
II	SCO4411	3	14	1.0.0 Cell processes; 1.5.0 Transport/binding proteins; 1.5.2 Cations	calcium binding protein
II	SCO5302	3	14	1.0.0 Cell processes; 1.6.0 Adaptation; 1.7.1 Cell division	integral membrane cell-cycle protein
II	SCO0284	3	14	2.0.0 Macromolecule metabolism; 2.1.0 Macromolecule degradation; 2.1.3 Degradation of polysaccharides	alpha-galactosidase
II	SCO2838	3	14	2.0.0 Macromolecule metabolism; 2.1.0 Macromolecule degradation; 2.1.3 Degradation of polysaccharides	endoglucanase
II	SCO4875	3	14	2.0.0 Macromolecule metabolism; 2.2.0 Macromolecule synthesis, modification; 2.2.8 Polysaccharides -	sugar transferase
II	SCO5444	3	14	2.0.0 Macromolecule metabolism; 2.2.0 Macromolecule synthesis, modification; 2.2.8 Polysaccharides -	glycogen phosphorylase
II	SCO6082	3	14	2.0.0 Macromolecule metabolism; 2.2.0 Macromolecule synthesis, modification; 2.2.8 Polysaccharides -	glycogen debranching protein
II	SCO0992	3	14	3.0.0 Metabolism of small molecules; 3.1.0 Amino acid biosynthesis; 3.1.6 Cysteine	cysteine synthase
II	SCO2883	3	14	3.0.0 Metabolism of small molecules; 3.5.0 Energy metabolism, carbon; 3.5.3 Electron transport	cytochrome P450
II	SCO4568	3	14	3.0.0 Metabolism of small molecules; 3.5.0 Energy metabolism, carbon; 3.5.3 Electron transport	NADH dehydrogenase subunit G
II	SCO4569	3	14	3.0.0 Metabolism of small molecules; 3.5.0 Energy metabolism, carbon; 3.5.3 Electron transport	NADH dehydrogenase subunit H
II	SCO0381	3	14	3.0.0 Metabolism of small molecules; 3.8.0 Secondary metabolism; 3.8.0 Secondary metabolism	glycosyl transferase
II	SCO0393	3	14	3.0.0 Metabolism of small molecules; 3.8.0 Secondary metabolism; 3.8.0 Secondary metabolism	transferase
II	SCO3245	3	14	3.0.0 Metabolism of small molecules; 3.8.0 Secondary metabolism; 3.8.0 Secondary metabolism	salicylate hydroxylase
II	SCO0126	3	14	3.0.0 Metabolism of small molecules; 3.8.0 Secondary metabolism; 3.8.1 PKS	beta keto-acyl synthase
II	SCO3247	3	14	3.0.0 Metabolism of small molecules; 3.8.0 Secondary metabolism; 3.8.1 PKS	acyl CoA oxidase
II	SCO5071	3	14	3.0.0 Metabolism of small molecules; 3.8.0 Secondary metabolism; 3.8.1 PKS	hydroxylacyl-CoA dehydrogenase
II	SCO5079	3	14	3.0.0 Metabolism of small molecules; 3.8.0 Secondary metabolism; 3.8.1 PKS	hypothetical protein
II	SCO5088	3	14	3.0.0 Metabolism of small molecules; 3.8.0 Secondary metabolism; 3.8.1 PKS	actinorhodin polyketide beta-ketoacyl synthase subunit beta
II	SCO5877	3	14	3.0.0 Metabolism of small molecules; 3.8.0 Secondary metabolism; 3.8.1 PKS	transcriptional regulator RedD
II	SCO5893	3	14	3.0.0 Metabolism of small molecules; 3.8.0 Secondary metabolism; 3.8.1 PKS	oxidoreductase
II	SCO5894	3	14	3.0.0 Metabolism of small molecules; 3.8.0 Secondary metabolism; 3.8.1 PKS	thioesterase
II	SCO5896	3	14	3.0.0 Metabolism of small molecules; 3.8.0 Secondary metabolism; 3.8.1 PKS	phosphoenolpyruvate-utilizing enzyme
II	SCO5891	3	14	3.0.0 Metabolism of small molecules; 3.8.0 Secondary metabolism; 3.8.2 NRPS	peptide synthase
II	SCO1195	3	14	4.0.0 Cell envelope; 4.1.0 Periplasmic/exported/lipoproteins; 4.1.6 Gram +ve membrane	hypothetical protein
II	SCO2097	3	14	4.0.0 Cell envelope; 4.1.0 Periplasmic/exported/lipoproteins; 4.1.6 Gram +ve membrane	hypothetical protein
II	SCO3103	3	14	4.0.0 Cell envelope; 4.1.0 Periplasmic/exported/lipoproteins; 4.1.6 Gram +ve membrane	hypothetical protein
II	SCO4329	3	14	4.0.0 Cell envelope; 4.1.0 Periplasmic/exported/lipoproteins; 4.1.6 Gram +ve membrane	hypothetical protein
II	SCO5834	3	14	4.0.0 Cell envelope; 4.1.0 Periplasmic/exported/lipoproteins; 4.1.6 Gram +ve membrane	hypothetical protein
II	SCO1048	3	14	4.0.0 Cell envelope; 4.1.0 Periplasmic/exported/lipoproteins; 4.1.7 Gram +ve exported/lipoprotein	hypothetical protein
II	SCO1196	3	14	4.0.0 Cell envelope; 4.1.0 Periplasmic/exported/lipoproteins; 4.1.7 Gram +ve exported/lipoprotein	hypothetical protein
II	SCO2068	3	14	4.0.0 Cell envelope; 4.1.0 Periplasmic/exported/lipoproteins; 4.1.7 Gram +ve exported/lipoprotein	alkaline phosphatase
II	SCO2461	3	14	4.0.0 Cell envelope; 4.1.0 Periplasmic/exported/lipoproteins; 4.1.7 Gram +ve exported/lipoprotein	hypothetical protein
II	SCO2663	3	14	4.0.0 Cell envelope; 4.1.0 Periplasmic/exported/lipoproteins; 4.1.7 Gram +ve exported/lipoprotein	hypothetical protein
II	SCO4002	3	14	4.0.0 Cell envelope; 4.1.0 Periplasmic/exported/lipoproteins; 4.1.7 Gram +ve exported/lipoprotein	hypothetical protein
II	SCO7021	3	14	4.0.0 Cell envelope; 4.1.0 Periplasmic/exported/lipoproteins; 4.1.7 Gram +ve exported/lipoprotein	hypothetical protein
II	SCO7344	3	14	4.0.0 Cell envelope; 4.1.0 Periplasmic/exported/lipoproteins; 4.1.7 Gram +ve exported/lipoprotein	hypothetical protein
II	SCO7646	3	14	4.0.0 Cell envelope; 4.1.0 Periplasmic/exported/lipoproteins; 4.1.7 Gram +ve exported/lipoprotein	hypothetical protein
II	SCO1070	3	14	6.0.0 Regulation; 6.1.0 Two component system; 6.1.2 Response regulator	two component system response regulator
II	SCO2801	3	14	6.0.0 Regulation; 6.1.0 Two component system; 6.1.2 Response regulator	two component system response regulator
II	SCO3134	3	14	6.0.0 Regulation; 6.1.0 Two component system; 6.1.2 Response regulator	two-component system response regulator
II	SCO5351	3	14	6.0.0 Regulation; 6.1.0 Two component system; 6.1.2 Response regulator	regulatory protein
II	SCO6685	3	14	6.0.0 Regulation; 6.1.0 Two component system; 6.1.2 Response regulator	two-component system response regulator
II	SCO5243	3	14	6.0.0 Regulation; 6.2.0 RNA polymerase core enzyme binding; 6.2.1 sigma factor	RNA polymerase sigma factor
II	SCO0672	3	14	6.0.0 Regulation; 6.2.0 RNA polymerase core enzyme binding; 6.2.3 anti sigma factor antagonist	anti-sigma factor antagonist
II	SCO7573	3	14	6.0.0 Regulation; 6.2.0 RNA polymerase core enzyme binding; 6.2.3 anti sigma factor antagonist	anti-sigma factor antagonist
II	SCO6029	3	14	6.0.0 Regulation; 6.3.0 Defined families; 6.3.11 LuxR	two-component regulator
II	SCO1289	3	14	6.0.0 Regulation; 6.3.0 Defined families; 6.3.3 GntR	GntR family transcriptional regulator
II	SCO1376	3	14	6.0.0 Regulation; 6.3.0 Defined families; 6.3.5 LacI	LacI family transcriptional regulator
II	SCO1227	3	14	6.0.0 Regulation; 6.5.0 Others; 6.5.0 Others	DNA-binding protein
II	SCO2501	3	14	6.0.0 Regulation; 6.5.0 Others; 6.5.0 Others	DNA-binding protein
II	SCO4767	3	14	6.0.0 Regulation; 6.5.0 Others; 6.5.0 Others	regulatory protein
II	SCO7252	3	14	6.0.0 Regulation; 6.5.0 Others; 6.5.0 Others	regulatory protein
II	SCO1012	3	14	7.0.0 Not classified; 7.0.0 Not classified; 7.0.0 Not classified	oxidoreductase
II	SCO2237	3	14	7.0.0 Not classified; 7.0.0 Not classified; 7.0.0 Not classified	lyase
II	SCO3560	3	14	7.0.0 Not classified; 7.0.0 Not classified; 7.0.0 Not classified	ATP-binding protein
II	SCO3768	3	14	7.0.0 Not classified; 7.0.0 Not classified; 7.0.0 Not classified	translocase
II	SCO5466	3	14	7.0.0 Not classified; 7.0.0 Not classified; 7.0.0 Not classified	hydrolase
II	SCO5629	3	14	7.0.0 Not classified; 7.0.0 Not classified; 7.0.0 Not classified	ATP /GTP-binding protein
II	SCO6269	3	14	7.0.0 Not classified; 7.0.0 Not classified; 7.0.0 Not classified	2-oxoglutarate ferredoxin oxidoreductase subunit beta
II	SCO6706	3	14	7.0.0 Not classified; 7.0.0 Not classified; 7.0.0 Not classified	glutathione-dependent aldehyde dehydrogenase
II	SCO6820	3	14	7.0.0 Not classified; 7.0.0 Not classified; 7.0.0 Not classified	oxidoreductase
II	SCO7699	3	14	7.0.0 Not classified; 7.0.0 Not classified; 7.0.0 Not classified	nucleotide-binding protein
II	SCO0165	4	5	0.0.0 Unknown function, no known homologs	hypothetical protein
II	SCO0209	4	5	0.0.0 Unknown function, no known homologs	hypothetical protein
II	SCO0558	4	5	0.0.0 Unknown function, no known homologs	hypothetical protein
II	SCO0725	4	5	0.0.0 Unknown function, no known homologs	hypothetical protein
II	SCO1256	4	5	0.0.0 Unknown function, no known homologs	hypothetical protein
II	SCO1291	4	5	0.0.0 Unknown function, no known homologs	hypothetical protein
II	SCO1328	4	5	0.0.0 Unknown function, no known homologs	hypothetical protein
II	SCO1469	4	5	0.0.0 Unknown function, no known homologs	hypothetical protein
II	SCO1571	4	5	0.0.0 Unknown function, no known homologs	hypothetical protein
II	SCO1574	4	5	0.0.0 Unknown function, no known homologs	hypothetical protein
II	SCO2020	4	5	0.0.0 Unknown function, no known homologs	hypothetical protein
II	SCO2527	4	5	0.0.0 Unknown function, no known homologs	hypothetical protein
II	SCO2976	4	5	0.0.0 Unknown function, no known homologs	hypothetical protein
II	SCO4173	4	5	0.0.0 Unknown function, no known homologs	hypothetical protein
II	SCO4192	4	5	0.0.0 Unknown function, no known homologs	hypothetical protein
II	SCO4611	4	5	0.0.0 Unknown function, no known homologs	hypothetical protein
II	SCO4894	4	5	0.0.0 Unknown function, no known homologs	hypothetical protein
II	SCO4985	4	5	0.0.0 Unknown function, no known homologs	hypothetical protein
II	SCO5269	4	5	0.0.0 Unknown function, no known homologs	hypothetical protein
II	SCO5521	4	5	0.0.0 Unknown function, no known homologs	hypothetical protein
II	SCO5632	4	5	0.0.0 Unknown function, no known homologs	hypothetical protein
II	SCO6034	4	5	0.0.0 Unknown function, no known homologs	hypothetical protein
II	SCO6245	4	5	0.0.0 Unknown function, no known homologs	hypothetical protein
II	SCO6480	4	5	0.0.0 Unknown function, no known homologs	hypothetical protein
II	SCO6522	4	5	0.0.0 Unknown function, no known homologs	hypothetical protein
II	SCO6652	4	5	0.0.0 Unknown function, no known homologs	hypothetical protein
II	SCO6831	4	5	0.0.0 Unknown function, no known homologs	hypothetical protein
II	SCO7634	4	5	0.0.0 Unknown function, no known homologs	hypothetical protein
II	SCO0167	4	5	0.0.0 Unknown function, no known homologs; 0.0.2 Conserved in organism other than Escherichia coli	hypothetical protein
II	SCO0214	4	5	0.0.0 Unknown function, no known homologs; 0.0.2 Conserved in organism other than Escherichia coli	hypothetical protein
II	SCO0320	4	5	0.0.0 Unknown function, no known homologs; 0.0.2 Conserved in organism other than Escherichia coli	hypothetical protein
II	SCO0359	4	5	0.0.0 Unknown function, no known homologs; 0.0.2 Conserved in organism other than Escherichia coli	hypothetical protein
II	SCO1030	4	5	0.0.0 Unknown function, no known homologs; 0.0.2 Conserved in organism other than Escherichia coli	hypothetical protein
II	SCO1155	4	5	0.0.0 Unknown function, no known homologs; 0.0.2 Conserved in organism other than Escherichia coli	hypothetical protein
II	SCO1317	4	5	0.0.0 Unknown function, no known homologs; 0.0.2 Conserved in organism other than Escherichia coli	hypothetical protein
II	SCO1357	4	5	0.0.0 Unknown function, no known homologs; 0.0.2 Conserved in organism other than Escherichia coli	hypothetical protein
II	SCO1731	4	5	0.0.0 Unknown function, no known homologs; 0.0.2 Conserved in organism other than Escherichia coli	hypothetical protein
II	SCO1841	4	5	0.0.0 Unknown function, no known homologs; 0.0.2 Conserved in organism other than Escherichia coli	hypothetical protein
II	SCO2514	4	5	0.0.0 Unknown function, no known homologs; 0.0.2 Conserved in organism other than Escherichia coli	hypothetical protein
II	SCO3043	4	5	0.0.0 Unknown function, no known homologs; 0.0.2 Conserved in organism other than Escherichia coli	hypothetical protein
II	SCO3108	4	5	0.0.0 Unknown function, no known homologs; 0.0.2 Conserved in organism other than Escherichia coli	hypothetical protein
II	SCO3131	4	5	0.0.0 Unknown function, no known homologs; 0.0.2 Conserved in organism other than Escherichia coli	hypothetical protein
II	SCO3681	4	5	0.0.0 Unknown function, no known homologs; 0.0.2 Conserved in organism other than Escherichia coli	hypothetical protein
II	SCO3955	4	5	0.0.0 Unknown function, no known homologs; 0.0.2 Conserved in organism other than Escherichia coli	hypothetical protein
II	SCO4378	4	5	0.0.0 Unknown function, no known homologs; 0.0.2 Conserved in organism other than Escherichia coli	hypothetical protein
II	SCO4899	4	5	0.0.0 Unknown function, no known homologs; 0.0.2 Conserved in organism other than Escherichia coli	hypothetical protein
II	SCO4900	4	5	0.0.0 Unknown function, no known homologs; 0.0.2 Conserved in organism other than Escherichia coli	hypothetical protein
II	SCO5045	4	5	0.0.0 Unknown function, no known homologs; 0.0.2 Conserved in organism other than Escherichia coli	hypothetical protein
II	SCO5124	4	5	0.0.0 Unknown function, no known homologs; 0.0.2 Conserved in organism other than Escherichia coli	hypothetical protein
II	SCO5245	4	5	0.0.0 Unknown function, no known homologs; 0.0.2 Conserved in organism other than Escherichia coli	hypothetical protein
II	SCO5248	4	5	0.0.0 Unknown function, no known homologs; 0.0.2 Conserved in organism other than Escherichia coli	hypothetical protein
II	SCO5270	4	5	0.0.0 Unknown function, no known homologs; 0.0.2 Conserved in organism other than Escherichia coli	hypothetical protein
II	SCO5271	4	5	0.0.0 Unknown function, no known homologs; 0.0.2 Conserved in organism other than Escherichia coli	hypothetical protein
II	SCO5276	4	5	0.0.0 Unknown function, no known homologs; 0.0.2 Conserved in organism other than Escherichia coli	hypothetical protein
II	SCO5441	4	5	0.0.0 Unknown function, no known homologs; 0.0.2 Conserved in organism other than Escherichia coli	hypothetical protein
II	SCO5652	4	5	0.0.0 Unknown function, no known homologs; 0.0.2 Conserved in organism other than Escherichia coli	hypothetical protein
II	SCO6120	4	5	0.0.0 Unknown function, no known homologs; 0.0.2 Conserved in organism other than Escherichia coli	hypothetical protein
II	SCO6128	4	5	0.0.0 Unknown function, no known homologs; 0.0.2 Conserved in organism other than Escherichia coli	hypothetical protein
II	SCO6240	4	5	0.0.0 Unknown function, no known homologs; 0.0.2 Conserved in organism other than Escherichia coli	hypothetical protein
II	SCO6711	4	5	0.0.0 Unknown function, no known homologs; 0.0.2 Conserved in organism other than Escherichia coli	hypothetical protein
II	SCO6976	4	5	0.0.0 Unknown function, no known homologs; 0.0.2 Conserved in organism other than Escherichia coli	hypothetical protein
II	SCO6977	4	5	0.0.0 Unknown function, no known homologs; 0.0.2 Conserved in organism other than Escherichia coli	hypothetical protein
II	SCO7098	4	5	0.0.0 Unknown function, no known homologs; 0.0.2 Conserved in organism other than Escherichia coli	hypothetical protein
II	SCO7483	4	5	0.0.0 Unknown function, no known homologs; 0.0.2 Conserved in organism other than Escherichia coli	hypothetical protein
II	SCO7612	4	5	0.0.0 Unknown function, no known homologs; 0.0.2 Conserved in organism other than Escherichia coli	hypothetical protein
II	SCO7628	4	5	0.0.0 Unknown function, no known homologs; 0.0.2 Conserved in organism other than Escherichia coli	hypothetical protein
II	SCO7665	4	5	0.0.0 Unknown function, no known homologs; 0.0.2 Conserved in organism other than Escherichia coli	hypothetical protein
II	SCO3156	4	5	1.0.0 Cell processes; 1.4.0 Protection responses; 1.4.2 Detoxification	penicillin-binding protein
II	SCO6204	4	5	1.0.0 Cell processes; 1.4.0 Protection responses; 1.4.2 Detoxification	catalase
II	SCO2231	4	5	1.0.0 Cell processes; 1.5.0 Transport/binding proteins; 1.5.0 Transport/binding proteins	maltose-binding protein
II	SCO4265	4	5	1.0.0 Cell processes; 1.5.0 Transport/binding proteins; 1.5.0 Transport/binding proteins	transport integral membrane protein
II	SCO4359	4	5	1.0.0 Cell processes; 1.5.0 Transport/binding proteins; 1.5.0 Transport/binding proteins	ABC transporter ATP-binding protein
II	SCO5658	4	5	1.0.0 Cell processes; 1.5.0 Transport/binding proteins; 1.5.0 Transport/binding proteins	polyamine-binding lipoprotein
II	SCO6006	4	5	1.0.0 Cell processes; 1.5.0 Transport/binding proteins; 1.5.0 Transport/binding proteins	transmembrane transport protein
II	SCO6417	4	5	1.0.0 Cell processes; 1.5.0 Transport/binding proteins; 1.5.0 Transport/binding proteins	integral membrane transporter
II	SCO6690	4	5	1.0.0 Cell processes; 1.5.0 Transport/binding proteins; 1.5.0 Transport/binding proteins	transmembrane transport protein
II	SCO6981	4	5	1.0.0 Cell processes; 1.5.0 Transport/binding proteins; 1.5.0 Transport/binding proteins	ABC transporter ATP-binding protein
II	SCO7459	4	5	1.0.0 Cell processes; 1.5.0 Transport/binding proteins; 1.5.0 Transport/binding proteins	ABC transporter ATP-binding protein
II	SCO2012	4	5	1.0.0 Cell processes; 1.5.0 Transport/binding proteins; 1.5.1 Amino acids and amines	branched-chain amino acid ABC transporter ATP-binding protein
II	SCO5583	4	5	1.0.0 Cell processes; 1.5.0 Transport/binding proteins; 1.5.2 Cations	ammonium transporter
II	SCO2737	4	5	2.0.0 Macromolecule metabolism; 2.1.0 Macromolecule degradation; 2.1.1 Degradation of DNA	deoxyribonuclease
II	SCO2799	4	5	2.0.0 Macromolecule metabolism; 2.1.0 Macromolecule degradation; 2.1.3 Degradation of polysaccharides	sugar hydrolase
II	SCO5440	4	5	2.0.0 Macromolecule metabolism; 2.1.0 Macromolecule degradation; 2.1.3 Degradation of polysaccharides	glycogen branching protein
II	SCO6710	4	5	2.0.0 Macromolecule metabolism; 2.1.0 Macromolecule degradation; 2.1.3 Degradation of polysaccharides	glycosyl hydrolase
II	SCO7576	4	5	2.0.0 Macromolecule metabolism; 2.1.0 Macromolecule degradation; 2.1.3 Degradation of polysaccharides	hydrolase
II	SCO7583	4	5	2.0.0 Macromolecule metabolism; 2.1.0 Macromolecule degradation; 2.1.3 Degradation of polysaccharides	hydrolase
II	SCO0752	4	5	2.0.0 Macromolecule metabolism; 2.1.0 Macromolecule degradation; 2.1.4 Degradation of proteins, peptides, glycoproteins	protease
II	SCO1746	4	5	2.0.0 Macromolecule metabolism; 2.1.0 Macromolecule degradation; 2.1.4 Degradation of proteins, peptides, glycoproteins	serine protease
II	SCO5446	4	5	2.0.0 Macromolecule metabolism; 2.1.0 Macromolecule degradation; 2.1.4 Degradation of proteins, peptides, glycoproteins	hypothetical protein
II	SCO7633	4	5	2.0.0 Macromolecule metabolism; 2.1.0 Macromolecule degradation; 2.1.4 Degradation of proteins, peptides, glycoproteins	endo-beta-N-acetylglucosaminidase
II	SCO1958	4	5	2.0.0 Macromolecule metabolism; 2.2.0 Macromolecule synthesis, modification; 2.2.3 DNA - replication, repair, restr./modific'n	uvrA excinuclease ABC subunit A
II	SCO0962	4	5	2.0.0 Macromolecule metabolism; 2.2.0 Macromolecule synthesis, modification; 2.2.8 Polysaccharides -	glycosyl transferase
II	SCO5456	4	5	2.0.0 Macromolecule metabolism; 2.2.0 Macromolecule synthesis, modification; 2.2.8 Polysaccharides -	glycosyl hydrolase
II	SCO2408	4	5	3.0.0 Metabolism of small molecules; 3.1.0 Amino acid biosynthesis; 3.1.10 Histidine	aminotransferase
II	SCO5522	4	5	3.0.0 Metabolism of small molecules; 3.1.0 Amino acid biosynthesis; 3.1.12 Leucine	3-isopropylmalate dehydrogenase
II	SCO0348	4	5	3.0.0 Metabolism of small molecules; 3.1.0 Amino acid biosynthesis; 3.1.17 Serine	2-hydroxyacid dehydrogenase
II	SCO5513	4	5	3.0.0 Metabolism of small molecules; 3.1.0 Amino acid biosynthesis; 3.1.21 Valine	ilvH acetolactate synthase 3 regulatory subunit
II	SCO1613	4	5	3.0.0 Metabolism of small molecules; 3.1.0 Amino acid biosynthesis; 3.1.8 Glutamine	glutamine synthetase
II	SCO6655	4	5	3.0.0 Metabolism of small molecules; 3.2.0 Biosynthesis of cofactors, carriers; 3.2.13 Riboflavin	GTP cyclohydrolase II
II	SCO0419	4	5	3.0.0 Metabolism of small molecules; 3.2.0 Biosynthesis of cofactors, carriers; 3.2.8 Menaquinone, ubiquinone	zinc-binding oxidoreductase
II	SCO3132	4	5	3.0.0 Metabolism of small molecules; 3.3.0 Central intermediary metabolism; 3.3.21 other	trans-aconitate 2-methyltransferase
II	SCO1715	4	5	3.0.0 Metabolism of small molecules; 3.4.0 Degradation of small molecules; 3.4.2 Amino acids	homogentisate 1,2-dioxygenase
II	SCO4962	4	5	3.0.0 Metabolism of small molecules; 3.4.0 Degradation of small molecules; 3.4.2 Amino acids	threonine dehydratase
II	SCO3420	4	5	3.0.0 Metabolism of small molecules; 3.4.0 Degradation of small molecules; 3.4.3 Carbon compounds	aldehyde dehydrogenase
II	SCO4799	4	5	3.0.0 Metabolism of small molecules; 3.4.0 Degradation of small molecules; 3.4.4 Fatty acids	lipase
II	SCO7234	4	5	3.0.0 Metabolism of small molecules; 3.5.0 Energy metabolism, carbon; 3.5.1 Aerobic respiration	cytochrome C oxidase polypeptide I
II	SCO2487	4	5	3.0.0 Metabolism of small molecules; 3.5.0 Energy metabolism, carbon; 3.5.2 Anaerobic respiration	nitrite reductase large subunit NirB
II	SCO4949	4	5	3.0.0 Metabolism of small molecules; 3.5.0 Energy metabolism, carbon; 3.5.2 Anaerobic respiration	nitrate reductase subunit delta NarJ3
II	SCO4119	4	5	3.0.0 Metabolism of small molecules; 3.5.0 Energy metabolism, carbon; 3.5.3 Electron transport	NADH dehydrogenase
II	SCO4564	4	5	3.0.0 Metabolism of small molecules; 3.5.0 Energy metabolism, carbon; 3.5.3 Electron transport	NADH dehydrogenase subunit C
II	SCO4565	4	5	3.0.0 Metabolism of small molecules; 3.5.0 Energy metabolism, carbon; 3.5.3 Electron transport	NADH dehydrogenase subunit D
II	SCO4570	4	5	3.0.0 Metabolism of small molecules; 3.5.0 Energy metabolism, carbon; 3.5.3 Electron transport	NADH dehydrogenase subunit I
II	SCO4571	4	5	3.0.0 Metabolism of small molecules; 3.5.0 Energy metabolism, carbon; 3.5.3 Electron transport	NADH dehydrogenase subunit J
II	SCO4572	4	5	3.0.0 Metabolism of small molecules; 3.5.0 Energy metabolism, carbon; 3.5.3 Electron transport	NADH dehydrogenase subunit K
II	SCO4574	4	5	3.0.0 Metabolism of small molecules; 3.5.0 Energy metabolism, carbon; 3.5.3 Electron transport	NADH dehydrogenase subunit M
II	SCO4575	4	5	3.0.0 Metabolism of small molecules; 3.5.0 Energy metabolism, carbon; 3.5.3 Electron transport	NADH dehydrogenase subunit N
II	SCO6415	4	5	3.0.0 Metabolism of small molecules; 3.7.0 Nucleotide biosynthesis; 3.7.2 Pyrimidine ribonucleotide biosynthesis	phenylhydantoinase
II	SCO4353	4	5	3.0.0 Metabolism of small molecules; 3.8.0 Secondary metabolism; 3.8.0 Secondary metabolism	hypothetical protein
II	SCO6430	4	5	3.0.0 Metabolism of small molecules; 3.8.0 Secondary metabolism; 3.8.0 Secondary metabolism	hypothetical protein
II	SCO6431	4	5	3.0.0 Metabolism of small molecules; 3.8.0 Secondary metabolism; 3.8.0 Secondary metabolism	peptide synthase
II	SCO6432	4	5	3.0.0 Metabolism of small molecules; 3.8.0 Secondary metabolism; 3.8.0 Secondary metabolism	peptide synthase
II	SCO6434	4	5	3.0.0 Metabolism of small molecules; 3.8.0 Secondary metabolism; 3.8.0 Secondary metabolism	oxidoreductase
II	SCO6765	4	5	3.0.0 Metabolism of small molecules; 3.8.0 Secondary metabolism; 3.8.0 Secondary metabolism	lipoprotein
II	SCO5090	4	5	3.0.0 Metabolism of small molecules; 3.8.0 Secondary metabolism; 3.8.1 PKS	actinorhodin polyketide synthase bifunctional cyclase/dehydratase
II	SCO7221	4	5	3.0.0 Metabolism of small molecules; 3.8.0 Secondary metabolism; 3.8.1 PKS	polyketide synthase
II	SCO0644	4	5	4.0.0 Cell envelope; 4.1.0 Periplasmic/exported/lipoproteins; 4.1.6 Gram +ve membrane	hypothetical protein
II	SCO0862	4	5	4.0.0 Cell envelope; 4.1.0 Periplasmic/exported/lipoproteins; 4.1.6 Gram +ve membrane	hypothetical protein
II	SCO0944	4	5	4.0.0 Cell envelope; 4.1.0 Periplasmic/exported/lipoproteins; 4.1.6 Gram +ve membrane	hypothetical protein
II	SCO1100	4	5	4.0.0 Cell envelope; 4.1.0 Periplasmic/exported/lipoproteins; 4.1.6 Gram +ve membrane	hypothetical protein
II	SCO1166	4	5	4.0.0 Cell envelope; 4.1.0 Periplasmic/exported/lipoproteins; 4.1.6 Gram +ve membrane	hypothetical protein
II	SCO2400	4	5	4.0.0 Cell envelope; 4.1.0 Periplasmic/exported/lipoproteins; 4.1.6 Gram +ve membrane	hypothetical protein
II	SCO2495	4	5	4.0.0 Cell envelope; 4.1.0 Periplasmic/exported/lipoproteins; 4.1.6 Gram +ve membrane	hypothetical protein
II	SCO2953	4	5	4.0.0 Cell envelope; 4.1.0 Periplasmic/exported/lipoproteins; 4.1.6 Gram +ve membrane	hypothetical protein
II	SCO3076	4	5	4.0.0 Cell envelope; 4.1.0 Periplasmic/exported/lipoproteins; 4.1.6 Gram +ve membrane	hypothetical protein
II	SCO5148	4	5	4.0.0 Cell envelope; 4.1.0 Periplasmic/exported/lipoproteins; 4.1.6 Gram +ve membrane	hypothetical protein
II	SCO5303	4	5	4.0.0 Cell envelope; 4.1.0 Periplasmic/exported/lipoproteins; 4.1.6 Gram +ve membrane	hypothetical protein
II	SCO6666	4	5	4.0.0 Cell envelope; 4.1.0 Periplasmic/exported/lipoproteins; 4.1.6 Gram +ve membrane	hypothetical protein
II	SCO7226	4	5	4.0.0 Cell envelope; 4.1.0 Periplasmic/exported/lipoproteins; 4.1.6 Gram +ve membrane	hypothetical protein
II	SCO7352	4	5	4.0.0 Cell envelope; 4.1.0 Periplasmic/exported/lipoproteins; 4.1.6 Gram +ve membrane	hypothetical protein
II	SCO7385	4	5	4.0.0 Cell envelope; 4.1.0 Periplasmic/exported/lipoproteins; 4.1.6 Gram +ve membrane	hypothetical protein
II	SCO0432	4	5	4.0.0 Cell envelope; 4.1.0 Periplasmic/exported/lipoproteins; 4.1.7 Gram +ve exported/lipoprotein	peptidase
II	SCO0537	4	5	4.0.0 Cell envelope; 4.1.0 Periplasmic/exported/lipoproteins; 4.1.7 Gram +ve exported/lipoprotein	hypothetical protein
II	SCO0732	4	5	4.0.0 Cell envelope; 4.1.0 Periplasmic/exported/lipoproteins; 4.1.7 Gram +ve exported/lipoprotein	protease
II	SCO0861	4	5	4.0.0 Cell envelope; 4.1.0 Periplasmic/exported/lipoproteins; 4.1.7 Gram +ve exported/lipoprotein	hypothetical protein
II	SCO0930	4	5	4.0.0 Cell envelope; 4.1.0 Periplasmic/exported/lipoproteins; 4.1.7 Gram +ve exported/lipoprotein	lipoprotein
II	SCO1121	4	5	4.0.0 Cell envelope; 4.1.0 Periplasmic/exported/lipoproteins; 4.1.7 Gram +ve exported/lipoprotein	hypothetical protein
II	SCO1356	4	5	4.0.0 Cell envelope; 4.1.0 Periplasmic/exported/lipoproteins; 4.1.7 Gram +ve exported/lipoprotein	iron sulfur protein
II	SCO1734	4	5	4.0.0 Cell envelope; 4.1.0 Periplasmic/exported/lipoproteins; 4.1.7 Gram +ve exported/lipoprotein	cellulose-binding protein
II	SCO2207	4	5	4.0.0 Cell envelope; 4.1.0 Periplasmic/exported/lipoproteins; 4.1.7 Gram +ve exported/lipoprotein	hypothetical protein
II	SCO2217	4	5	4.0.0 Cell envelope; 4.1.0 Periplasmic/exported/lipoproteins; 4.1.7 Gram +ve exported/lipoprotein	hypothetical protein
II	SCO5193	4	5	4.0.0 Cell envelope; 4.1.0 Periplasmic/exported/lipoproteins; 4.1.7 Gram +ve exported/lipoprotein	hypothetical protein
II	SCO6004	4	5	4.0.0 Cell envelope; 4.1.0 Periplasmic/exported/lipoproteins; 4.1.7 Gram +ve exported/lipoprotein	ATP/GTP binding protein
II	SCO6375	4	5	4.0.0 Cell envelope; 4.1.0 Periplasmic/exported/lipoproteins; 4.1.7 Gram +ve exported/lipoprotein	hypothetical protein
II	SCO6596	4	5	4.0.0 Cell envelope; 4.1.0 Periplasmic/exported/lipoproteins; 4.1.7 Gram +ve exported/lipoprotein	hypothetical protein
II	SCO7233	4	5	4.0.0 Cell envelope; 4.1.0 Periplasmic/exported/lipoproteins; 4.1.7 Gram +ve exported/lipoprotein	hypothetical protein
II	SCO7243	4	5	4.0.0 Cell envelope; 4.1.0 Periplasmic/exported/lipoproteins; 4.1.7 Gram +ve exported/lipoprotein	hypothetical protein
II	SCO7657	4	5	4.0.0 Cell envelope; 4.1.0 Periplasmic/exported/lipoproteins; 4.1.7 Gram +ve exported/lipoprotein	hypothetical protein
II	SCO4625	4	5	5.0.0 Extrachromosomal; 5.1.0 Laterally acquirred elements; 5.1.3 Plasmid-related functions	hypothetical protein
II	SCO7798	4	5	5.0.0 Extrachromosomal; 5.1.0 Laterally acquirred elements; 5.1.4 Transposon/insertion element-related functions	transposase
II	SCO6353	4	5	6.0.0 Regulation; 6.1.0 Two component system; 6.1.1 Sensor kinase	two-component sensor
II	SCO2152	4	5	6.0.0 Regulation; 6.1.0 Two component system; 6.1.2 Response regulator	response regulator
II	SCO1276	4	5	6.0.0 Regulation; 6.2.0 RNA polymerase core enzyme binding; 6.2.1 sigma factor	RNA polymerase ECF sigma factor
II	SCO2954	4	5	6.0.0 Regulation; 6.2.0 RNA polymerase core enzyme binding; 6.2.1 sigma factor	RNA polymerase sigma factor SigL
II	SCO5147	4	5	6.0.0 Regulation; 6.2.0 RNA polymerase core enzyme binding; 6.2.1 sigma factor	RNA polymerase sigma factor SigE
II	SCO0132	4	5	6.0.0 Regulation; 6.3.0 Defined families; 6.3.11 LuxR	transcriptional regulator
II	SCO3522	4	5	6.0.0 Regulation; 6.3.0 Defined families; 6.3.13 ArsR	transcriptional regulator
II	SCO6518	4	5	6.0.0 Regulation; 6.3.0 Defined families; 6.3.2 AraC	transcriptional regulator
II	SCO7351	4	5	6.0.0 Regulation; 6.3.0 Defined families; 6.3.2 AraC	AraC family transcription regulator
II	SCO3810	4	5	6.0.0 Regulation; 6.3.0 Defined families; 6.3.3 GntR	GntR family transcriptional regulator
II	SCO0298	4	5	6.0.0 Regulation; 6.3.0 Defined families; 6.3.6 LysR	LysR family transcriptional regulator
II	SCO2244	4	5	6.0.0 Regulation; 6.4.0 Protein kinases; 6.4.1 Serine/threonine	Ser/Thr protein kinase
II	SCO7291	4	5	6.0.0 Regulation; 6.4.0 Protein kinases; 6.4.1 Serine/threonine	Ser/Thr protein kinase
II	SCO0110	4	5	6.0.0 Regulation; 6.5.0 Others; 6.5.0 Others	DNA-binding protein
II	SCO5584	4	5	6.0.0 Regulation; 6.5.0 Others; 6.5.0 Others	nitrogen regulatory protein P-II
II	SCO6633	4	5	6.0.0 Regulation; 6.5.0 Others; 6.5.0 Others	transcriptional regulator
II	SCO6722	4	5	6.0.0 Regulation; 6.5.0 Others; 6.5.0 Others	regulator
II	SCO0988	4	5	7.0.0 Not classified; 7.0.0 Not classified; 7.0.0 Not classified	acetyltransferase
II	SCO1157	4	5	7.0.0 Not classified; 7.0.0 Not classified; 7.0.0 Not classified	ATP/GTP binding protein
II	SCO1611	4	5	7.0.0 Not classified; 7.0.0 Not classified; 7.0.0 Not classified	short chain dehydrogenase
II	SCO1669	4	5	7.0.0 Not classified; 7.0.0 Not classified; 7.0.0 Not classified	ATP/GTP-binding protein
II	SCO2767	4	5	7.0.0 Not classified; 7.0.0 Not classified; 7.0.0 Not classified	ATP/GTP-binding protein
II	SCO4395	4	5	7.0.0 Not classified; 7.0.0 Not classified; 7.0.0 Not classified	hydrolase
II	SCO5693	4	5	7.0.0 Not classified; 7.0.0 Not classified; 7.0.0 Not classified	acyl CoA dehydrogenase
II	SCO7100	4	5	7.0.0 Not classified; 7.0.0 Not classified; 7.0.0 Not classified	oxidoreductase
II	SCO7784	4	5	7.0.0 Not classified; 7.0.0 Not classified; 7.0.0 Not classified	oxidoreductase
II	SCO0268	4	8	0.0.0 Unknown function, no known homologs	hypothetical protein
II	SCO0673	4	8	0.0.0 Unknown function, no known homologs	hypothetical protein
II	SCO0679	4	8	0.0.0 Unknown function, no known homologs	hypothetical protein
II	SCO0915	4	8	0.0.0 Unknown function, no known homologs	hypothetical protein
II	SCO1732	4	8	0.0.0 Unknown function, no known homologs	hypothetical protein
II	SCO1959	4	8	0.0.0 Unknown function, no known homologs	mycothiol-dependent maleylpyruvate isomerase
II	SCO2384	4	8	0.0.0 Unknown function, no known homologs	hypothetical protein
II	SCO2919	4	8	0.0.0 Unknown function, no known homologs	hypothetical protein
II	SCO2977	4	8	0.0.0 Unknown function, no known homologs	hypothetical protein
II	SCO3329	4	8	0.0.0 Unknown function, no known homologs	hypothetical protein
II	SCO3929	4	8	0.0.0 Unknown function, no known homologs	hypothetical protein
II	SCO4218	4	8	0.0.0 Unknown function, no known homologs	small hydrophilic protein
II	SCO5268	4	8	0.0.0 Unknown function, no known homologs	hypothetical protein
II	SCO5589	4	8	0.0.0 Unknown function, no known homologs	hypothetical protein
II	SCO5814	4	8	0.0.0 Unknown function, no known homologs	hypothetical protein
II	SCO6202	4	8	0.0.0 Unknown function, no known homologs	hypothetical protein
II	SCO6580	4	8	0.0.0 Unknown function, no known homologs	hypothetical protein
II	SCO6615	4	8	0.0.0 Unknown function, no known homologs	hypothetical protein
II	SCO0617	4	8	0.0.0 Unknown function, no known homologs; 0.0.2 Conserved in organism other than Escherichia coli	phosphoketolase
II	SCO1467	4	8	0.0.0 Unknown function, no known homologs; 0.0.2 Conserved in organism other than Escherichia coli	hypothetical protein
II	SCO1640	4	8	0.0.0 Unknown function, no known homologs; 0.0.2 Conserved in organism other than Escherichia coli	hypothetical protein
II	SCO1749	4	8	0.0.0 Unknown function, no known homologs; 0.0.2 Conserved in organism other than Escherichia coli	hypothetical protein
II	SCO2365	4	8	0.0.0 Unknown function, no known homologs; 0.0.2 Conserved in organism other than Escherichia coli	hypothetical protein
II	SCO3009	4	8	0.0.0 Unknown function, no known homologs; 0.0.2 Conserved in organism other than Escherichia coli	hypothetical protein
II	SCO4268	4	8	0.0.0 Unknown function, no known homologs; 0.0.2 Conserved in organism other than Escherichia coli	hypothetical protein
II	SCO5408	4	8	0.0.0 Unknown function, no known homologs; 0.0.2 Conserved in organism other than Escherichia coli	hypothetical protein
II	SCO5561	4	8	0.0.0 Unknown function, no known homologs; 0.0.2 Conserved in organism other than Escherichia coli	hypothetical protein
II	SCO5953	4	8	0.0.0 Unknown function, no known homologs; 0.0.2 Conserved in organism other than Escherichia coli	hypothetical protein
II	SCO6982	4	8	0.0.0 Unknown function, no known homologs; 0.0.2 Conserved in organism other than Escherichia coli	hypothetical protein
II	SCO7108	4	8	0.0.0 Unknown function, no known homologs; 0.0.2 Conserved in organism other than Escherichia coli	hypothetical protein
II	SCO7247	4	8	0.0.0 Unknown function, no known homologs; 0.0.2 Conserved in organism other than Escherichia coli	hypothetical protein
II	SCO7653	4	8	0.0.0 Unknown function, no known homologs; 0.0.2 Conserved in organism other than Escherichia coli	hypothetical protein
II	SCO1648	4	8	1.0.0 Cell processes; 1.0.0 Cell processes; 1.3.1 Chaperones	ATPase AAA
II	SCO2860	4	8	1.0.0 Cell processes; 1.4.0 Protection responses; 1.4.2 Detoxification	rifampin ADP-ribosyl transferase
II	SCO2979	4	8	1.0.0 Cell processes; 1.5.0 Transport/binding proteins; 1.5.0 Transport/binding proteins	integral membrane transport protein
II	SCO4963	4	8	1.0.0 Cell processes; 1.5.0 Transport/binding proteins; 1.5.0 Transport/binding proteins	ABC transporter ATP-binding protein
II	SCO5430	4	8	1.0.0 Cell processes; 1.5.0 Transport/binding proteins; 1.5.0 Transport/binding proteins	extracellular solute-binding lipoprotein
II	SCO6214	4	8	1.0.0 Cell processes; 1.5.0 Transport/binding proteins; 1.5.0 Transport/binding proteins	permease
II	SCO2008	4	8	1.0.0 Cell processes; 1.5.0 Transport/binding proteins; 1.5.1 Amino acids and amines	branched-chain amino acid ABC transporter substrate-binding protein
II	SCO2009	4	8	1.0.0 Cell processes; 1.5.0 Transport/binding proteins; 1.5.1 Amino acids and amines	branched-chain amino acid ABC transporter permease
II	SCO2010	4	8	1.0.0 Cell processes; 1.5.0 Transport/binding proteins; 1.5.1 Amino acids and amines	branched-chain amino acid ABC transporter permease
II	SCO2011	4	8	1.0.0 Cell processes; 1.5.0 Transport/binding proteins; 1.5.1 Amino acids and amines	branched-chain amino acid ABC transporter ATP-binding protein
II	SCO5954	4	8	2.0.0 Macromolecule metabolism; 2.1.0 Macromolecule degradation; 2.1.3 Degradation of polysaccharides	chitinase
II	SCO6572	4	8	2.0.0 Macromolecule metabolism; 2.1.0 Macromolecule degradation; 2.1.3 Degradation of polysaccharides	glycosyl hydrolase
II	SCO6738	4	8	2.0.0 Macromolecule metabolism; 2.1.0 Macromolecule degradation; 2.1.4 Degradation of proteins, peptides, glycoproteins	carboxypeptidase
II	SCO1090	4	8	2.0.0 Macromolecule metabolism; 2.2.0 Macromolecule synthesis, modification; 2.2.7 Phospholipids	phosphodiesterase
II	SCO0315	4	8	3.0.0 Metabolism of small molecules; 3.1.0 Amino acid biosynthesis; 3.1.13 Lysine	decarboxylase
II	SCO7241	4	8	3.0.0 Metabolism of small molecules; 3.2.0 Biosynthesis of cofactors, carriers; 3.2.0 Biosynthesis of cofactors, carriers	oxidoreductase
II	SCO1513	4	8	3.0.0 Metabolism of small molecules; 3.3.0 Central intermediary metabolism; 3.3.11 Nucleotide interconversions	GTP pyrophosphokinase
II	SCO7507	4	8	3.0.0 Metabolism of small molecules; 3.3.0 Central intermediary metabolism; 3.3.19 Sulfur metabolism	dioxygenase
II	SCO5975	4	8	3.0.0 Metabolism of small molecules; 3.4.0 Degradation of small molecules; 3.4.2 Amino acids	arginine deiminase
II	SCO5443	4	8	3.0.0 Metabolism of small molecules; 3.4.0 Degradation of small molecules; 3.4.3 Carbon compounds	alpha-amylase
II	SCO6457	4	8	3.0.0 Metabolism of small molecules; 3.4.0 Degradation of small molecules; 3.4.3 Carbon compounds	beta-galactosidase
II	SCO7244	4	8	3.0.0 Metabolism of small molecules; 3.4.0 Degradation of small molecules; 3.4.4 Fatty acids	acyl-CoA synthetase
II	SCO4947	4	8	3.0.0 Metabolism of small molecules; 3.5.0 Energy metabolism, carbon; 3.5.2 Anaerobic respiration	nitrate reductase subunit alpha NarG3
II	SCO4948	4	8	3.0.0 Metabolism of small molecules; 3.5.0 Energy metabolism, carbon; 3.5.2 Anaerobic respiration	nitrate reductase subunit beta NarH3
II	SCO4950	4	8	3.0.0 Metabolism of small molecules; 3.5.0 Energy metabolism, carbon; 3.5.2 Anaerobic respiration	nitrate reductase subunit gamma NarI3
II	SCO2118	4	8	3.0.0 Metabolism of small molecules; 3.5.0 Energy metabolism, carbon; 3.5.4 Fermentation	D-lactate dehydrogenase
II	SCO0648	4	8	3.0.0 Metabolism of small molecules; 3.8.0 Secondary metabolism; 3.8.0 Secondary metabolism	methyltransferase
II	SCO6764	4	8	3.0.0 Metabolism of small molecules; 3.8.0 Secondary metabolism; 3.8.0 Secondary metabolism	squalene-hopene cyclase
II	SCO6768	4	8	3.0.0 Metabolism of small molecules; 3.8.0 Secondary metabolism; 3.8.0 Secondary metabolism	1-deoxy-D-xylulose-5-phosphate synthase
II	SCO5885	4	8	3.0.0 Metabolism of small molecules; 3.8.0 Secondary metabolism; 3.8.1 PKS	hypothetical protein
II	SCO5889	4	8	3.0.0 Metabolism of small molecules; 3.8.0 Secondary metabolism; 3.8.1 PKS	hypothetical protein
II	SCO0720	4	8	4.0.0 Cell envelope; 4.1.0 Periplasmic/exported/lipoproteins; 4.1.6 Gram +ve membrane	hypothetical protein
II	SCO1023	4	8	4.0.0 Cell envelope; 4.1.0 Periplasmic/exported/lipoproteins; 4.1.6 Gram +ve membrane	hypothetical protein
II	SCO1323	4	8	4.0.0 Cell envelope; 4.1.0 Periplasmic/exported/lipoproteins; 4.1.6 Gram +ve membrane	hypothetical protein
II	SCO1431	4	8	4.0.0 Cell envelope; 4.1.0 Periplasmic/exported/lipoproteins; 4.1.6 Gram +ve membrane	hypothetical protein
II	SCO2584	4	8	4.0.0 Cell envelope; 4.1.0 Periplasmic/exported/lipoproteins; 4.1.6 Gram +ve membrane	hypothetical protein
II	SCO2921	4	8	4.0.0 Cell envelope; 4.1.0 Periplasmic/exported/lipoproteins; 4.1.6 Gram +ve membrane	hypothetical protein
II	SCO3905	4	8	4.0.0 Cell envelope; 4.1.0 Periplasmic/exported/lipoproteins; 4.1.6 Gram +ve membrane	hypothetical protein
II	SCO4584	4	8	4.0.0 Cell envelope; 4.1.0 Periplasmic/exported/lipoproteins; 4.1.6 Gram +ve membrane	hypothetical protein
II	SCO6614	4	8	4.0.0 Cell envelope; 4.1.0 Periplasmic/exported/lipoproteins; 4.1.6 Gram +ve membrane	hypothetical protein
II	SCO0974	4	8	4.0.0 Cell envelope; 4.1.0 Periplasmic/exported/lipoproteins; 4.1.7 Gram +ve exported/lipoprotein	hypothetical protein
II	SCO1230	4	8	4.0.0 Cell envelope; 4.1.0 Periplasmic/exported/lipoproteins; 4.1.7 Gram +ve exported/lipoprotein	tripeptidylaminopeptidase
II	SCO1572	4	8	4.0.0 Cell envelope; 4.1.0 Periplasmic/exported/lipoproteins; 4.1.7 Gram +ve exported/lipoprotein	hypothetical protein
II	SCO1741	4	8	4.0.0 Cell envelope; 4.1.0 Periplasmic/exported/lipoproteins; 4.1.7 Gram +ve exported/lipoprotein	serine protease
II	SCO2764	4	8	4.0.0 Cell envelope; 4.1.0 Periplasmic/exported/lipoproteins; 4.1.7 Gram +ve exported/lipoprotein	lipoprotein
II	SCO2978	4	8	4.0.0 Cell envelope; 4.1.0 Periplasmic/exported/lipoproteins; 4.1.7 Gram +ve exported/lipoprotein	hypothetical protein
II	SCO3101	4	8	4.0.0 Cell envelope; 4.1.0 Periplasmic/exported/lipoproteins; 4.1.7 Gram +ve exported/lipoprotein	lipoprotein
II	SCO3342	4	8	4.0.0 Cell envelope; 4.1.0 Periplasmic/exported/lipoproteins; 4.1.7 Gram +ve exported/lipoprotein	glycine-rich hypothetical protein
II	SCO6005	4	8	4.0.0 Cell envelope; 4.1.0 Periplasmic/exported/lipoproteins; 4.1.7 Gram +ve exported/lipoprotein	lipoprotein
II	SCO6608	4	8	4.0.0 Cell envelope; 4.1.0 Periplasmic/exported/lipoproteins; 4.1.7 Gram +ve exported/lipoprotein	hypothetical protein
II	SCO7227	4	8	4.0.0 Cell envelope; 4.1.0 Periplasmic/exported/lipoproteins; 4.1.7 Gram +ve exported/lipoprotein	hypothetical protein
II	SCO7476	4	8	4.0.0 Cell envelope; 4.1.0 Periplasmic/exported/lipoproteins; 4.1.7 Gram +ve exported/lipoprotein	hypothetical protein
II	SCO0570	4	8	4.0.0 Cell envelope; 4.2.0 Ribosome constituents; 4.2.2 Ribosomal proteins - synthesis, modification	rpmG 50S ribosomal protein L33
II	SCO5607	4	8	5.0.0 Extrachromosomal; 5.1.0 Laterally acquirred elements; 5.1.2 Phage-related functions and prophages	transcriptional regulator
II	SCO5608	4	8	5.0.0 Extrachromosomal; 5.1.0 Laterally acquirred elements; 5.1.2 Phage-related functions and prophages	hypothetical protein
II	SCO0204	4	8	6.0.0 Regulation; 6.1.0 Two component system; 6.1.2 Response regulator	LuxR family transcriptional regulator
II	SCO0414	4	8	6.0.0 Regulation; 6.2.0 RNA polymerase core enzyme binding; 6.2.1 sigma factor	RNA polymerase sigma factor
II	SCO4034	4	8	6.0.0 Regulation; 6.2.0 RNA polymerase core enzyme binding; 6.2.1 sigma factor	RNA polymerase sigma factor
II	SCO3549	4	8	6.0.0 Regulation; 6.2.0 RNA polymerase core enzyme binding; 6.2.3 anti sigma factor antagonist	anti-sigma factor antagonist
II	SCO2832	4	8	6.0.0 Regulation; 6.3.0 Defined families; 6.3.4 IclR	IclR family transcriptional regulator
II	SCO0746	4	8	6.0.0 Regulation; 6.4.0 Protein kinases; 6.4.1 Serine/threonine	Ser/Thr protein kinase
II	SCO1724	4	8	6.0.0 Regulation; 6.4.0 Protein kinases; 6.4.1 Serine/threonine	Ser/Thr protein kinase
II	SCO7240	4	8	6.0.0 Regulation; 6.4.0 Protein kinases; 6.4.1 Serine/threonine	Ser/Thr protein kinase
II	SCO0561	4	8	6.0.0 Regulation; 6.5.0 Others; 6.5.0 Others	Fe regulatory protein
II	SCO1541	4	8	6.0.0 Regulation; 6.5.0 Others; 6.5.0 Others	regulator
II	SCO2426	4	8	6.0.0 Regulation; 6.5.0 Others; 6.5.0 Others	regulatory protein
II	SCO4892	4	8	6.0.0 Regulation; 6.5.0 Others; 6.5.0 Others	regulatory protein
II	SCO1670	4	8	7.0.0 Not classified; 7.0.0 Not classified; 7.0.0 Not classified	oxidoreductase
II	SCO3369	4	8	7.0.0 Not classified; 7.0.0 Not classified; 7.0.0 Not classified	large ATP-binding protein
II	SCO4594	4	8	7.0.0 Not classified; 7.0.0 Not classified; 7.0.0 Not classified	2-oxoglutarate ferredoxin oxidoreductase subunit beta
II	SCO5228	4	8	7.0.0 Not classified; 7.0.0 Not classified; 7.0.0 Not classified	acetyltransferase
II	SCO5277	4	8	7.0.0 Not classified; 7.0.0 Not classified; 7.0.0 Not classified	magnesium chelatase
II	SCO6127	4	8	7.0.0 Not classified; 7.0.0 Not classified; 7.0.0 Not classified	carboxylesterase
II	SCO6411	4	8	7.0.0 Not classified; 7.0.0 Not classified; 7.0.0 Not classified	hydrolase
II	SCO6416	4	8	7.0.0 Not classified; 7.0.0 Not classified; 7.0.0 Not classified	oxidoreductase
II	SCO6821	4	8	7.0.0 Not classified; 7.0.0 Not classified; 7.0.0 Not classified	hypothetical protein
II	SCO0834	4	14	0.0.0 Unknown function, no known homologs	hypothetical protein
II	SCO1392	4	14	0.0.0 Unknown function, no known homologs	hypothetical protein
II	SCO1426	4	14	0.0.0 Unknown function, no known homologs	hypothetical protein
II	SCO1427	4	14	0.0.0 Unknown function, no known homologs	hypothetical protein
II	SCO1533	4	14	0.0.0 Unknown function, no known homologs	hypothetical protein
II	SCO1548	4	14	0.0.0 Unknown function, no known homologs	hypothetical protein
II	SCO2186	4	14	0.0.0 Unknown function, no known homologs	hypothetical protein
II	SCO2265	4	14	0.0.0 Unknown function, no known homologs	hypothetical protein
II	SCO2727	4	14	0.0.0 Unknown function, no known homologs	hypothetical protein
II	SCO2765	4	14	0.0.0 Unknown function, no known homologs	hypothetical protein
II	SCO2878	4	14	0.0.0 Unknown function, no known homologs	hypothetical protein
II	SCO3050	4	14	0.0.0 Unknown function, no known homologs	hypothetical protein
II	SCO3713	4	14	0.0.0 Unknown function, no known homologs	hypothetical protein
II	SCO5109	4	14	0.0.0 Unknown function, no known homologs	hypothetical protein
II	SCO5759	4	14	0.0.0 Unknown function, no known homologs	hypothetical protein
II	SCO5970	4	14	0.0.0 Unknown function, no known homologs	hypothetical protein
II	SCO6001	4	14	0.0.0 Unknown function, no known homologs	hypothetical protein
II	SCO6650	4	14	0.0.0 Unknown function, no known homologs	hypothetical protein
II	SCO7043	4	14	0.0.0 Unknown function, no known homologs	hypothetical protein
II	SCO7246	4	14	0.0.0 Unknown function, no known homologs	hypothetical protein
II	SCO7578	4	14	0.0.0 Unknown function, no known homologs	hypothetical protein
II	SCO7723	4	14	0.0.0 Unknown function, no known homologs	hypothetical protein
II	SCO0563	4	14	0.0.0 Unknown function, no known homologs; 0.0.2 Conserved in organism other than Escherichia coli	hypothetical protein
II	SCO1113	4	14	0.0.0 Unknown function, no known homologs; 0.0.2 Conserved in organism other than Escherichia coli	hypothetical protein
II	SCO1158	4	14	0.0.0 Unknown function, no known homologs; 0.0.2 Conserved in organism other than Escherichia coli	hypothetical protein
II	SCO2385	4	14	0.0.0 Unknown function, no known homologs; 0.0.2 Conserved in organism other than Escherichia coli	hypothetical protein
II	SCO3328	4	14	0.0.0 Unknown function, no known homologs; 0.0.2 Conserved in organism other than Escherichia coli	hypothetical protein
II	SCO3656	4	14	0.0.0 Unknown function, no known homologs; 0.0.2 Conserved in organism other than Escherichia coli	hypothetical protein
II	SCO3971	4	14	0.0.0 Unknown function, no known homologs; 0.0.2 Conserved in organism other than Escherichia coli	hypothetical protein
II	SCO4154	4	14	0.0.0 Unknown function, no known homologs; 0.0.2 Conserved in organism other than Escherichia coli	hypothetical protein
II	SCO4281	4	14	0.0.0 Unknown function, no known homologs; 0.0.2 Conserved in organism other than Escherichia coli	hypothetical protein
II	SCO4390	4	14	0.0.0 Unknown function, no known homologs; 0.0.2 Conserved in organism other than Escherichia coli	hypothetical protein
II	SCO4440	4	14	0.0.0 Unknown function, no known homologs; 0.0.2 Conserved in organism other than Escherichia coli	hypothetical protein
II	SCO4453	4	14	0.0.0 Unknown function, no known homologs; 0.0.2 Conserved in organism other than Escherichia coli	hypothetical protein
II	SCO4576	4	14	0.0.0 Unknown function, no known homologs; 0.0.2 Conserved in organism other than Escherichia coli	hypothetical protein
II	SCO5101	4	14	0.0.0 Unknown function, no known homologs; 0.0.2 Conserved in organism other than Escherichia coli	hypothetical protein
II	SCO5104	4	14	0.0.0 Unknown function, no known homologs; 0.0.2 Conserved in organism other than Escherichia coli	hypothetical protein
II	SCO5746	4	14	0.0.0 Unknown function, no known homologs; 0.0.2 Conserved in organism other than Escherichia coli	hypothetical protein
II	SCO6176	4	14	0.0.0 Unknown function, no known homologs; 0.0.2 Conserved in organism other than Escherichia coli	hypothetical protein
II	SCO6440	4	14	0.0.0 Unknown function, no known homologs; 0.0.2 Conserved in organism other than Escherichia coli	hypothetical protein
II	SCO6983	4	14	0.0.0 Unknown function, no known homologs; 0.0.2 Conserved in organism other than Escherichia coli	hypothetical protein
II	SCO7189	4	14	0.0.0 Unknown function, no known homologs; 0.0.2 Conserved in organism other than Escherichia coli	hypothetical protein
II	SCO7342	4	14	0.0.0 Unknown function, no known homologs; 0.0.2 Conserved in organism other than Escherichia coli	hypothetical protein
II	SCO0540	4	14	1.0.0 Cell processes; 1.5.0 Transport/binding proteins; 1.5.0 Transport/binding proteins	sugar transport membrane protein
II	SCO0572	4	14	1.0.0 Cell processes; 1.5.0 Transport/binding proteins; 1.5.0 Transport/binding proteins	cytosine permease
II	SCO1964	4	14	1.0.0 Cell processes; 1.5.0 Transport/binding proteins; 1.5.0 Transport/binding proteins	export associated protein
II	SCO2257	4	14	1.0.0 Cell processes; 1.5.0 Transport/binding proteins; 1.5.0 Transport/binding proteins	ABC transporter ATP-binding protein
II	SCO2258	4	14	1.0.0 Cell processes; 1.5.0 Transport/binding proteins; 1.5.0 Transport/binding proteins	ABC transporter
II	SCO2833	4	14	1.0.0 Cell processes; 1.5.0 Transport/binding proteins; 1.5.0 Transport/binding proteins	chitin binding protein
II	SCO4053	4	14	1.0.0 Cell processes; 1.5.0 Transport/binding proteins; 1.5.0 Transport/binding proteins	transport integral membrane protein
II	SCO4360	4	14	1.0.0 Cell processes; 1.5.0 Transport/binding proteins; 1.5.0 Transport/binding proteins	ABC transporter
II	SCO5035	4	14	1.0.0 Cell processes; 1.5.0 Transport/binding proteins; 1.5.0 Transport/binding proteins	ABC transporter ATP-binding protein
II	SCO6979	4	14	1.0.0 Cell processes; 1.5.0 Transport/binding proteins; 1.5.0 Transport/binding proteins	solute-binding lipoprotein
II	SCO7395	4	14	1.0.0 Cell processes; 1.5.0 Transport/binding proteins; 1.5.0 Transport/binding proteins	membrane transport protein
II	SCO7500	4	14	1.0.0 Cell processes; 1.5.0 Transport/binding proteins; 1.5.0 Transport/binding proteins	allantoin permease
II	SCO4114	4	14	1.0.0 Cell processes; 1.6.0 Adaptation; 1.8.1 Differentiation/sporulation	sporulation associated protein
II	SCO0482	4	14	2.0.0 Macromolecule metabolism; 2.1.0 Macromolecule degradation; 2.1.3 Degradation of polysaccharides	chitinase
II	SCO1394	4	14	2.0.0 Macromolecule metabolism; 2.1.0 Macromolecule degradation; 2.1.3 Degradation of polysaccharides	glycosyl hydrolase
II	SCO2758	4	14	2.0.0 Macromolecule metabolism; 2.1.0 Macromolecule degradation; 2.1.4 Degradation of proteins, peptides, glycoproteins	beta-N-acetylglucosaminidase
II	SCO6995	4	14	2.0.0 Macromolecule metabolism; 2.1.0 Macromolecule degradation; 2.1.4 Degradation of proteins, peptides, glycoproteins	protease
II	SCO7600	4	14	2.0.0 Macromolecule metabolism; 2.2.0 Macromolecule synthesis, modification; 2.2.1 Amino acyl tRNA syn; tRNA modific'n	alanyl tRNA synthetase
II	SCO1534	4	14	2.0.0 Macromolecule metabolism; 2.2.0 Macromolecule synthesis, modification; 2.2.3 DNA - replication, repair, restr./modific'n	DNA polymerase III subunit epsilon
II	SCO6151	4	14	2.0.0 Macromolecule metabolism; 2.2.0 Macromolecule synthesis, modification; 2.2.3 DNA - replication, repair, restr./modific'n	methylated-DNA-protein-cysteine methyltransferase
II	SCO4383	4	14	2.0.0 Macromolecule metabolism; 2.2.0 Macromolecule synthesis, modification; 2.2.8 Polysaccharides -	4-coumarate:CoA ligase
II	SCO2726	4	14	3.0.0 Metabolism of small molecules; 3.1.0 Amino acid biosynthesis; 3.1.21 Valine	methylmalonic acid semialdehyde dehydrogenase
II	SCO5585	4	14	3.0.0 Metabolism of small molecules; 3.1.0 Amino acid biosynthesis; 3.1.8 Glutamine	PII uridylyl-transferase
II	SCO4837	4	14	3.0.0 Metabolism of small molecules; 3.1.0 Amino acid biosynthesis; 3.1.9 Glycine	glyA serine hydroxymethyltransferase
II	SCO1575	4	14	3.0.0 Metabolism of small molecules; 3.2.0 Biosynthesis of cofactors, carriers; 3.2.14 Thiamin	thiamine biosynthesis lipoprotein
II	SCO6206	4	14	3.0.0 Metabolism of small molecules; 3.3.0 Central intermediary metabolism; 3.3.15 Pool, multipurpose conversions of intermed. met'm	oxidoreductase
II	SCO7035	4	14	3.0.0 Metabolism of small molecules; 3.3.0 Central intermediary metabolism; 3.3.15 Pool, multipurpose conversions of intermed. met'm	succinate-semialdehyde dehydrogenase
II	SCO6196	4	14	3.0.0 Metabolism of small molecules; 3.4.0 Degradation of small molecules; 3.4.4 Fatty acids	AMP-binding domain-containing protein
II	SCO6475	4	14	3.0.0 Metabolism of small molecules; 3.4.0 Degradation of small molecules; 3.4.4 Fatty acids	oxidoreductase
II	SCO2488	4	14	3.0.0 Metabolism of small molecules; 3.5.0 Energy metabolism, carbon; 3.5.2 Anaerobic respiration	nitrite reductase small subunit NirC
II	SCO4562	4	14	3.0.0 Metabolism of small molecules; 3.5.0 Energy metabolism, carbon; 3.5.3 Electron transport	NADH dehydrogenase subunit A
II	SCO4563	4	14	3.0.0 Metabolism of small molecules; 3.5.0 Energy metabolism, carbon; 3.5.3 Electron transport	NADH dehydrogenase subunit B
II	SCO4566	4	14	3.0.0 Metabolism of small molecules; 3.5.0 Energy metabolism, carbon; 3.5.3 Electron transport	NADH dehydrogenase subunit E
II	SCO4567	4	14	3.0.0 Metabolism of small molecules; 3.5.0 Energy metabolism, carbon; 3.5.3 Electron transport	NADH dehydrogenase subunit NuoF
II	SCO4573	4	14	3.0.0 Metabolism of small molecules; 3.5.0 Energy metabolism, carbon; 3.5.3 Electron transport	NADH dehydrogenase subunit L
II	SCO5107	4	14	3.0.0 Metabolism of small molecules; 3.5.0 Energy metabolism, carbon; 3.5.8 TCA cycle	sdhA succinate dehydrogenase flavoprotein subunit
II	SCO6195	4	14	3.0.0 Metabolism of small molecules; 3.6.0 Fatty acid biosynthesis; 3.6.1 Fatty acid and phosphatidic acid biosynth	acetyl-coenzyme A synthetase
II	SCO6433	4	14	3.0.0 Metabolism of small molecules; 3.8.0 Secondary metabolism; 3.8.0 Secondary metabolism	hypothetical protein
II	SCO6437	4	14	3.0.0 Metabolism of small molecules; 3.8.0 Secondary metabolism; 3.8.0 Secondary metabolism	hypothetical protein
II	SCO5085	4	14	3.0.0 Metabolism of small molecules; 3.8.0 Secondary metabolism; 3.8.1 PKS	actinorhodin cluster activator protein
II	SCO5086	4	14	3.0.0 Metabolism of small molecules; 3.8.0 Secondary metabolism; 3.8.1 PKS	ketoacyl reductase
II	SCO5092	4	14	3.0.0 Metabolism of small molecules; 3.8.0 Secondary metabolism; 3.8.1 PKS	actinorhodin polyketide dimerase
II	SCO5887	4	14	3.0.0 Metabolism of small molecules; 3.8.0 Secondary metabolism; 3.8.1 PKS	acyl carrier protein
II	SCO5888	4	14	3.0.0 Metabolism of small molecules; 3.8.0 Secondary metabolism; 3.8.1 PKS	3-oxoacyl-ACP synthase
II	SCO0609	4	14	4.0.0 Cell envelope; 4.1.0 Periplasmic/exported/lipoproteins; 4.1.6 Gram +ve membrane	hypothetical protein
II	SCO1543	4	14	4.0.0 Cell envelope; 4.1.0 Periplasmic/exported/lipoproteins; 4.1.6 Gram +ve membrane	hypothetical protein
II	SCO1573	4	14	4.0.0 Cell envelope; 4.1.0 Periplasmic/exported/lipoproteins; 4.1.6 Gram +ve membrane	oxidoreductase membrane protein
II	SCO1700	4	14	4.0.0 Cell envelope; 4.1.0 Periplasmic/exported/lipoproteins; 4.1.6 Gram +ve membrane	hypothetical protein
II	SCO1753	4	14	4.0.0 Cell envelope; 4.1.0 Periplasmic/exported/lipoproteins; 4.1.6 Gram +ve membrane	hypothetical protein
II	SCO1967	4	14	4.0.0 Cell envelope; 4.1.0 Periplasmic/exported/lipoproteins; 4.1.6 Gram +ve membrane	hypothetical protein
II	SCO2102	4	14	4.0.0 Cell envelope; 4.1.0 Periplasmic/exported/lipoproteins; 4.1.6 Gram +ve membrane	hypothetical protein
II	SCO2963	4	14	4.0.0 Cell envelope; 4.1.0 Periplasmic/exported/lipoproteins; 4.1.6 Gram +ve membrane	hypothetical protein
II	SCO3652	4	14	4.0.0 Cell envelope; 4.1.0 Periplasmic/exported/lipoproteins; 4.1.6 Gram +ve membrane	hypothetical protein
II	SCO3870	4	14	4.0.0 Cell envelope; 4.1.0 Periplasmic/exported/lipoproteins; 4.1.6 Gram +ve membrane	hypothetical protein
II	SCO3940	4	14	4.0.0 Cell envelope; 4.1.0 Periplasmic/exported/lipoproteins; 4.1.6 Gram +ve membrane	transmembrane protein
II	SCO4579	4	14	4.0.0 Cell envelope; 4.1.0 Periplasmic/exported/lipoproteins; 4.1.6 Gram +ve membrane	hypothetical protein
II	SCO4789	4	14	4.0.0 Cell envelope; 4.1.0 Periplasmic/exported/lipoproteins; 4.1.6 Gram +ve membrane	hypothetical protein
II	SCO4903	4	14	4.0.0 Cell envelope; 4.1.0 Periplasmic/exported/lipoproteins; 4.1.6 Gram +ve membrane	hypothetical protein
II	SCO4924	4	14	4.0.0 Cell envelope; 4.1.0 Periplasmic/exported/lipoproteins; 4.1.6 Gram +ve membrane	hypothetical protein
II	SCO5108	4	14	4.0.0 Cell envelope; 4.1.0 Periplasmic/exported/lipoproteins; 4.1.6 Gram +ve membrane	hypothetical protein
II	SCO6373	4	14	4.0.0 Cell envelope; 4.1.0 Periplasmic/exported/lipoproteins; 4.1.6 Gram +ve membrane	hypothetical protein
II	SCO6632	4	14	4.0.0 Cell envelope; 4.1.0 Periplasmic/exported/lipoproteins; 4.1.6 Gram +ve membrane	hypothetical protein
II	SCO6647	4	14	4.0.0 Cell envelope; 4.1.0 Periplasmic/exported/lipoproteins; 4.1.6 Gram +ve membrane	hypothetical protein
II	SCO6653	4	14	4.0.0 Cell envelope; 4.1.0 Periplasmic/exported/lipoproteins; 4.1.6 Gram +ve membrane	hypothetical protein
II	SCO0607	4	14	4.0.0 Cell envelope; 4.1.0 Periplasmic/exported/lipoproteins; 4.1.7 Gram +ve exported/lipoprotein	lipoprotein
II	SCO0736	4	14	4.0.0 Cell envelope; 4.1.0 Periplasmic/exported/lipoproteins; 4.1.7 Gram +ve exported/lipoprotein	hypothetical protein
II	SCO1017	4	14	4.0.0 Cell envelope; 4.1.0 Periplasmic/exported/lipoproteins; 4.1.7 Gram +ve exported/lipoprotein	lipoprotein
II	SCO1374	4	14	4.0.0 Cell envelope; 4.1.0 Periplasmic/exported/lipoproteins; 4.1.7 Gram +ve exported/lipoprotein	hypothetical protein
II	SCO1725	4	14	4.0.0 Cell envelope; 4.1.0 Periplasmic/exported/lipoproteins; 4.1.7 Gram +ve exported/lipoprotein	hydrolase
II	SCO2218	4	14	4.0.0 Cell envelope; 4.1.0 Periplasmic/exported/lipoproteins; 4.1.7 Gram +ve exported/lipoprotein	lipoprotein
II	SCO2423	4	14	4.0.0 Cell envelope; 4.1.0 Periplasmic/exported/lipoproteins; 4.1.7 Gram +ve exported/lipoprotein	hypothetical protein
II	SCO2425	4	14	4.0.0 Cell envelope; 4.1.0 Periplasmic/exported/lipoproteins; 4.1.7 Gram +ve exported/lipoprotein	hypothetical protein
II	SCO2550	4	14	4.0.0 Cell envelope; 4.1.0 Periplasmic/exported/lipoproteins; 4.1.7 Gram +ve exported/lipoprotein	lipoprotein
II	SCO4289	4	14	4.0.0 Cell envelope; 4.1.0 Periplasmic/exported/lipoproteins; 4.1.7 Gram +ve exported/lipoprotein	hypothetical protein
II	SCO5311	4	14	4.0.0 Cell envelope; 4.1.0 Periplasmic/exported/lipoproteins; 4.1.7 Gram +ve exported/lipoprotein	hypothetical protein
II	SCO6040	4	14	4.0.0 Cell envelope; 4.1.0 Periplasmic/exported/lipoproteins; 4.1.7 Gram +ve exported/lipoprotein	lipoprotein
II	SCO0203	4	14	6.0.0 Regulation; 6.1.0 Two component system; 6.1.1 Sensor kinase	two-component sensor
II	SCO1723	4	14	6.0.0 Regulation; 6.2.0 RNA polymerase core enzyme binding; 6.2.1 sigma factor	RNA polymerase sigma factor SigK
II	SCO3356	4	14	6.0.0 Regulation; 6.2.0 RNA polymerase core enzyme binding; 6.2.1 sigma factor	ECF sigma factor
II	SCO4895	4	14	6.0.0 Regulation; 6.2.0 RNA polymerase core enzyme binding; 6.2.1 sigma factor	RNA polymerase factor sigma-70
II	SCO6239	4	14	6.0.0 Regulation; 6.2.0 RNA polymerase core enzyme binding; 6.2.1 sigma factor	sigma factor
II	SCO6993	4	14	6.0.0 Regulation; 6.3.0 Defined families; 6.3.11 LuxR	regulatory protein
II	SCO1262	4	14	6.0.0 Regulation; 6.3.0 Defined families; 6.3.3 GntR	GntR family transcriptional regulator
II	SCO5758	4	14	6.0.0 Regulation; 6.5.0 Others; 6.5.0 Others	transcriptional regulator
II	SCO7599	4	14	6.0.0 Regulation; 6.5.0 Others; 6.5.0 Others	transcriptional regulator
II	SCO1612	4	14	7.0.0 Not classified; 7.0.0 Not classified; 7.0.0 Not classified	aldehyde dehydrogenase
II	SCO3954	4	14	7.0.0 Not classified; 7.0.0 Not classified; 7.0.0 Not classified	short chain dehydrogenase
II	SCO4076	4	14	7.0.0 Not classified; 7.0.0 Not classified; 7.0.0 Not classified	LSR2-like protein
II	SCO6651	4	14	7.0.0 Not classified; 7.0.0 Not classified; 7.0.0 Not classified	glycosyl transferase
II	SCO7095	4	14	7.0.0 Not classified; 7.0.0 Not classified; 7.0.0 Not classified	hydrolase
II	SCO7726	4	14	7.0.0 Not classified; 7.0.0 Not classified; 7.0.0 Not classified	hydrolase
DD	SCO1608	2	1	0.0.0 Unknown function, no known homologs	hypothetical protein
DD	SCO1041	2	1	0.0.0 Unknown function, no known homologs; 0.0.2 Conserved in organism other than Escherichia coli	hypothetical protein
DD	SCO1086	2	1	0.0.0 Unknown function, no known homologs; 0.0.2 Conserved in organism other than Escherichia coli	hypothetical protein
DD	SCO1530	2	1	0.0.0 Unknown function, no known homologs; 0.0.2 Conserved in organism other than Escherichia coli	hypothetical protein
DD	SCO1799	2	1	0.0.0 Unknown function, no known homologs; 0.0.2 Conserved in organism other than Escherichia coli	hypothetical protein
DD	SCO1830	2	1	0.0.0 Unknown function, no known homologs; 0.0.2 Conserved in organism other than Escherichia coli	hypothetical protein
DD	SCO3065	2	1	0.0.0 Unknown function, no known homologs; 0.0.2 Conserved in organism other than Escherichia coli	hypothetical protein
DD	SCO3349	2	1	0.0.0 Unknown function, no known homologs; 0.0.2 Conserved in organism other than Escherichia coli	hypothetical protein
DD	SCO4186	2	1	0.0.0 Unknown function, no known homologs; 0.0.2 Conserved in organism other than Escherichia coli	hypothetical protein
DD	SCO5290	2	1	0.0.0 Unknown function, no known homologs; 0.0.2 Conserved in organism other than Escherichia coli	hypothetical protein
DD	SCO5445	2	1	0.0.0 Unknown function, no known homologs; 0.0.2 Conserved in organism other than Escherichia coli	hypothetical protein
DD	SCO6075	2	1	0.0.0 Unknown function, no known homologs; 0.0.2 Conserved in organism other than Escherichia coli	hypothetical protein
DD	SCO7420	2	1	0.0.0 Unknown function, no known homologs; 0.0.2 Conserved in organism other than Escherichia coli	hypothetical protein
DD	SCO7773	2	1	0.0.0 Unknown function, no known homologs; 0.0.2 Conserved in organism other than Escherichia coli	hypothetical protein
DD	SCO3912	2	1	1.0.0 Cell processes; 1.4.0 Protection responses; 1.4.2 Detoxification	beta-lactamase
DD	SCO5254	2	1	1.0.0 Cell processes; 1.4.0 Protection responses; 1.4.2 Detoxification	superoxide dismutase
DD	SCO2254	2	1	1.0.0 Cell processes; 1.5.0 Transport/binding proteins; 1.5.0 Transport/binding proteins	transmembrane efflux protein
DD	SCO2747	2	1	1.0.0 Cell processes; 1.5.0 Transport/binding proteins; 1.5.0 Transport/binding proteins	bifunctional carbohydrate binding and transport protein
DD	SCO3186	2	1	1.0.0 Cell processes; 1.5.0 Transport/binding proteins; 1.5.0 Transport/binding proteins	ABC transporter
DD	SCO5451	2	1	1.0.0 Cell processes; 1.5.0 Transport/binding proteins; 1.5.0 Transport/binding proteins	ABC transporter
DD	SCO2071	2	1	1.0.0 Cell processes; 1.5.0 Transport/binding proteins; 1.5.2 Cations	Na+/H+ antiporter
DD	SCO7217	2	1	1.0.0 Cell processes; 1.6.0 Adaptation; 1.6.3 Fe storage	iron ABC transporter ATP-binding protein
DD	SCO1454	2	1	1.0.0 Cell processes; 1.6.0 Adaptation; 1.8.1 Differentiation/sporulation	amino oxidase
DD	SCO2635	2	1	2.0.0 Macromolecule metabolism; 2.1.0 Macromolecule degradation; 2.1.4 Degradation of proteins, peptides, glycoproteins	aminopeptidase
DD	SCO3168	2	1	2.0.0 Macromolecule metabolism; 2.1.0 Macromolecule degradation; 2.1.4 Degradation of proteins, peptides, glycoproteins	protease
DD	SCO1152	2	1	2.0.0 Macromolecule metabolism; 2.2.0 Macromolecule synthesis, modification; 2.2.11 RNA synthesis, modification, DNA transcript'n	helicase
DD	SCO4022	2	1	2.0.0 Macromolecule metabolism; 2.2.0 Macromolecule synthesis, modification; 2.2.4 Glycoprotein	glycosyl transferase
DD	SCO3283	2	1	3.0.0 Metabolism of small molecules; 3.2.0 Biosynthesis of cofactors, carriers; 3.2.3 Cobalamin	cobalt-precorrin-6x reductase
DD	SCO4491	2	1	3.0.0 Metabolism of small molecules; 3.2.0 Biosynthesis of cofactors, carriers; 3.2.8 Menaquinone, ubiquinone	ubiA prenyltransferase
DD	SCO4914	2	1	3.0.0 Metabolism of small molecules; 3.3.0 Central intermediary metabolism; 3.3.11 Nucleotide interconversions	deoxyribose-phosphate aldolase
DD	SCO4917	2	1	3.0.0 Metabolism of small molecules; 3.3.0 Central intermediary metabolism; 3.3.11 Nucleotide interconversions	purine nucleoside phosphorylase
DD	SCO5050	2	1	3.0.0 Metabolism of small molecules; 3.3.0 Central intermediary metabolism; 3.3.18 Sugar-nucleotide biosynthesis, conversions	nucleotide-sugar dehydrogenase
DD	SCO1077	2	1	3.0.0 Metabolism of small molecules; 3.4.0 Degradation of small molecules; 3.4.3 Carbon compounds	sugar kinase
DD	SCO2298	2	1	3.0.0 Metabolism of small molecules; 3.4.0 Degradation of small molecules; 3.4.3 Carbon compounds	KHG/KDPG aldolase
DD	SCO4913	2	1	3.0.0 Metabolism of small molecules; 3.4.0 Degradation of small molecules; 3.4.3 Carbon compounds	aldehyde dehydrogenase
DD	SCO4916	2	1	3.0.0 Metabolism of small molecules; 3.4.0 Degradation of small molecules; 3.4.3 Carbon compounds	phosphomannomutase
DD	SCO3945	2	1	3.0.0 Metabolism of small molecules; 3.5.0 Energy metabolism, carbon; 3.5.3 Electron transport	cytochrome oxidase subunit I
DD	SCO1335	2	1	3.0.0 Metabolism of small molecules; 3.8.0 Secondary metabolism; 3.8.0 Secondary metabolism	oxidoreductase
DD	SCO2059	2	1	4.0.0 Cell envelope; 4.1.0 Periplasmic/exported/lipoproteins; 4.1.6 Gram +ve membrane	hypothetical protein
DD	SCO2323	2	1	4.0.0 Cell envelope; 4.1.0 Periplasmic/exported/lipoproteins; 4.1.6 Gram +ve membrane	hypothetical protein
DD	SCO2673	2	1	4.0.0 Cell envelope; 4.1.0 Periplasmic/exported/lipoproteins; 4.1.6 Gram +ve membrane	hypothetical protein
DD	SCO5674	2	1	4.0.0 Cell envelope; 4.1.0 Periplasmic/exported/lipoproteins; 4.1.6 Gram +ve membrane	hypothetical protein
DD	SCO1044	2	1	4.0.0 Cell envelope; 4.1.0 Periplasmic/exported/lipoproteins; 4.1.7 Gram +ve exported/lipoprotein	hypothetical protein
DD	SCO4424	2	1	4.0.0 Cell envelope; 4.1.0 Periplasmic/exported/lipoproteins; 4.1.7 Gram +ve exported/lipoprotein	hypothetical protein
DD	SCO4073	2	1	6.0.0 Regulation; 6.1.0 Two component system; 6.1.1 Sensor kinase	sensor kinase
DD	SCO5282	2	1	6.0.0 Regulation; 6.1.0 Two component system; 6.1.1 Sensor kinase	two-component system sensor kinase
DD	SCO5304	2	1	6.0.0 Regulation; 6.1.0 Two component system; 6.1.1 Sensor kinase	sensor-like histidine kinase
DD	SCO5435	2	1	6.0.0 Regulation; 6.1.0 Two component system; 6.1.1 Sensor kinase	two-component sensor kinase
DD	SCO7422	2	1	6.0.0 Regulation; 6.1.0 Two component system; 6.1.1 Sensor kinase	sensor histidine-kinase
DD	SCO5323	2	1	6.0.0 Regulation; 6.3.0 Defined families; 6.3.1 AsnC	transcription regulator AsnC
DD	SCO4215	2	1	6.0.0 Regulation; 6.3.0 Defined families; 6.3.3 GntR	GntR family transcriptional regulator
DD	SCO0953	2	1	6.0.0 Regulation; 6.3.0 Defined families; 6.3.5 LacI	LacI family transcriptional regulator
DD	SCO2964	2	1	6.0.0 Regulation; 6.3.0 Defined families; 6.3.6 LysR	LysR family transcriptional regulator
DD	SCO2331	2	1	6.0.0 Regulation; 6.3.0 Defined families; 6.3.7 MarR	MarR family transcriptional regulator
DD	SCO2223	2	1	6.0.0 Regulation; 6.3.0 Defined families; 6.3.8 TetR	TetR family transcriptional regulator
DD	SCO2243	2	1	6.0.0 Regulation; 6.3.0 Defined families; 6.3.8 TetR	TetR family transcriptional regulator
DD	SCO3344	2	1	6.0.0 Regulation; 6.4.0 Protein kinases; 6.4.1 Serine/threonine	Ser/Thr protein kinase
DD	SCO2318	2	1	7.0.0 Not classified; 7.0.0 Not classified; 7.0.0 Not classified	glycosyl transferase
DD	SCO3477	2	1	7.0.0 Not classified; 7.0.0 Not classified; 7.0.0 Not classified	dehydrogenase
DD	SCO4259	2	1	7.0.0 Not classified; 7.0.0 Not classified; 7.0.0 Not classified	ATPase AAA
DD	SCO4526	2	1	7.0.0 Not classified; 7.0.0 Not classified; 7.0.0 Not classified	protein kinase
DD	SCO4912	2	1	7.0.0 Not classified; 7.0.0 Not classified; 7.0.0 Not classified	aldehyde dehydrogenase
DD	SCO4927	2	1	7.0.0 Not classified; 7.0.0 Not classified; 7.0.0 Not classified	ligase
DD	SCO0688	2	6	0.0.0 Unknown function, no known homologs	hypothetical protein
DD	SCO1095	2	6	0.0.0 Unknown function, no known homologs	hypothetical protein
DD	SCO1789	2	6	0.0.0 Unknown function, no known homologs	hypothetical protein
DD	SCO2224	2	6	0.0.0 Unknown function, no known homologs	hypothetical protein
DD	SCO2675	2	6	0.0.0 Unknown function, no known homologs	hypothetical protein
DD	SCO2788	2	6	0.0.0 Unknown function, no known homologs	hypothetical protein
DD	SCO4663	2	6	0.0.0 Unknown function, no known homologs	hypothetical protein
DD	SCO4807	2	6	0.0.0 Unknown function, no known homologs	hypothetical protein
DD	SCO5158	2	6	0.0.0 Unknown function, no known homologs	hypothetical protein
DD	SCO5288	2	6	0.0.0 Unknown function, no known homologs	hypothetical protein
DD	SCO6336	2	6	0.0.0 Unknown function, no known homologs	hypothetical protein
DD	SCO6999	2	6	0.0.0 Unknown function, no known homologs	hypothetical protein
DD	SCO7347	2	6	0.0.0 Unknown function, no known homologs	hypothetical protein
DD	SCO7430	2	6	0.0.0 Unknown function, no known homologs	hypothetical protein
DD	SCO0836	2	6	0.0.0 Unknown function, no known homologs; 0.0.2 Conserved in organism other than Escherichia coli	hypothetical protein
DD	SCO1168	2	6	0.0.0 Unknown function, no known homologs; 0.0.2 Conserved in organism other than Escherichia coli	hypothetical protein
DD	SCO1339	2	6	0.0.0 Unknown function, no known homologs; 0.0.2 Conserved in organism other than Escherichia coli	hypothetical protein
DD	SCO1651	2	6	0.0.0 Unknown function, no known homologs; 0.0.2 Conserved in organism other than Escherichia coli	hypothetical protein
DD	SCO1765	2	6	0.0.0 Unknown function, no known homologs; 0.0.2 Conserved in organism other than Escherichia coli	hypothetical protein
DD	SCO1770	2	6	0.0.0 Unknown function, no known homologs; 0.0.2 Conserved in organism other than Escherichia coli	hypothetical protein
DD	SCO1990	2	6	0.0.0 Unknown function, no known homologs; 0.0.2 Conserved in organism other than Escherichia coli	hypothetical protein
DD	SCO2128	2	6	0.0.0 Unknown function, no known homologs; 0.0.2 Conserved in organism other than Escherichia coli	hypothetical protein
DD	SCO2320	2	6	0.0.0 Unknown function, no known homologs; 0.0.2 Conserved in organism other than Escherichia coli	hypothetical protein
DD	SCO2497	2	6	0.0.0 Unknown function, no known homologs; 0.0.2 Conserved in organism other than Escherichia coli	hypothetical protein
DD	SCO2592	2	6	0.0.0 Unknown function, no known homologs; 0.0.2 Conserved in organism other than Escherichia coli	transferase
DD	SCO2594	2	6	0.0.0 Unknown function, no known homologs; 0.0.2 Conserved in organism other than Escherichia coli	hypothetical protein
DD	SCO2599	2	6	0.0.0 Unknown function, no known homologs; 0.0.2 Conserved in organism other than Escherichia coli	hypothetical protein
DD	SCO2781	2	6	0.0.0 Unknown function, no known homologs; 0.0.2 Conserved in organism other than Escherichia coli	hypothetical protein
DD	SCO3426	2	6	0.0.0 Unknown function, no known homologs; 0.0.2 Conserved in organism other than Escherichia coli	hypothetical protein
DD	SCO3884	2	6	0.0.0 Unknown function, no known homologs; 0.0.2 Conserved in organism other than Escherichia coli	hypothetical protein
DD	SCO3885	2	6	0.0.0 Unknown function, no known homologs; 0.0.2 Conserved in organism other than Escherichia coli	gidB 16S rRNA methyltransferase GidB
DD	SCO3893	2	6	0.0.0 Unknown function, no known homologs; 0.0.2 Conserved in organism other than Escherichia coli	hypothetical protein
DD	SCO4182	2	6	0.0.0 Unknown function, no known homologs; 0.0.2 Conserved in organism other than Escherichia coli	D-tyrosyl-tRNA(Tyr) deacylase
DD	SCO4330	2	6	0.0.0 Unknown function, no known homologs; 0.0.2 Conserved in organism other than Escherichia coli	hypothetical protein
DD	SCO4465	2	6	0.0.0 Unknown function, no known homologs; 0.0.2 Conserved in organism other than Escherichia coli	hypothetical protein
DD	SCO5362	2	6	0.0.0 Unknown function, no known homologs; 0.0.2 Conserved in organism other than Escherichia coli	hypothetical protein
DD	SCO5701	2	6	0.0.0 Unknown function, no known homologs; 0.0.2 Conserved in organism other than Escherichia coli	hypothetical protein
DD	SCO5703	2	6	0.0.0 Unknown function, no known homologs; 0.0.2 Conserved in organism other than Escherichia coli	hypothetical protein
DD	SCO6025	2	6	0.0.0 Unknown function, no known homologs; 0.0.2 Conserved in organism other than Escherichia coli	hypothetical protein
DD	SCO6657	2	6	0.0.0 Unknown function, no known homologs; 0.0.2 Conserved in organism other than Escherichia coli	hypothetical protein
DD	SCO7326	2	6	0.0.0 Unknown function, no known homologs; 0.0.2 Conserved in organism other than Escherichia coli	hypothetical protein
DD	SCO0252	2	6	1.0.0 Cell processes; 1.4.0 Protection responses; 1.4.2 Detoxification	oxidoreductase
DD	SCO0152	2	6	1.0.0 Cell processes; 1.5.0 Transport/binding proteins; 1.5.0 Transport/binding proteins	transmembrane transport protein
DD	SCO0755	2	6	1.0.0 Cell processes; 1.5.0 Transport/binding proteins; 1.5.0 Transport/binding proteins	ABC transporter
DD	SCO1516	2	6	1.0.0 Cell processes; 1.5.0 Transport/binding proteins; 1.5.0 Transport/binding proteins	secD preprotein translocase subunit SecD
DD	SCO1930	2	6	1.0.0 Cell processes; 1.5.0 Transport/binding proteins; 1.5.0 Transport/binding proteins	integral membrane transport protein
DD	SCO2060	2	6	1.0.0 Cell processes; 1.5.0 Transport/binding proteins; 1.5.0 Transport/binding proteins	integral membrane transport protein
DD	SCO2336	2	6	1.0.0 Cell processes; 1.5.0 Transport/binding proteins; 1.5.0 Transport/binding proteins	integral membrane transport protein
DD	SCO2674	2	6	1.0.0 Cell processes; 1.5.0 Transport/binding proteins; 1.5.0 Transport/binding proteins	ABC transporter ATP-binding protein
DD	SCO2812	2	6	1.0.0 Cell processes; 1.5.0 Transport/binding proteins; 1.5.0 Transport/binding proteins	drug efflux protein
DD	SCO2894	2	6	1.0.0 Cell processes; 1.5.0 Transport/binding proteins; 1.5.0 Transport/binding proteins	ABC transporter ATP-binding protein
DD	SCO2895	2	6	1.0.0 Cell processes; 1.5.0 Transport/binding proteins; 1.5.0 Transport/binding proteins	integral membrane transport protein
DD	SCO4396	2	6	1.0.0 Cell processes; 1.5.0 Transport/binding proteins; 1.5.0 Transport/binding proteins	integral membrane transport protein
DD	SCO4888	2	6	1.0.0 Cell processes; 1.5.0 Transport/binding proteins; 1.5.0 Transport/binding proteins	sugar ABC transporter integral membrane protein
DD	SCO5116	2	6	1.0.0 Cell processes; 1.5.0 Transport/binding proteins; 1.5.0 Transport/binding proteins	peptide transport system ATP-binding subunit
DD	SCO5382	2	6	1.0.0 Cell processes; 1.5.0 Transport/binding proteins; 1.5.0 Transport/binding proteins	ABC transporter
DD	SCO5647	2	6	1.0.0 Cell processes; 1.5.0 Transport/binding proteins; 1.5.0 Transport/binding proteins	ABC transporter
DD	SCO5905	2	6	1.0.0 Cell processes; 1.5.0 Transport/binding proteins; 1.5.0 Transport/binding proteins	export protein
DD	SCO6258	2	6	1.0.0 Cell processes; 1.5.0 Transport/binding proteins; 1.5.0 Transport/binding proteins	sugar ABC transporter permease
DD	SCO6259	2	6	1.0.0 Cell processes; 1.5.0 Transport/binding proteins; 1.5.0 Transport/binding proteins	sugar ABC transporter ATP-binding protein
DD	SCO6757	2	6	1.0.0 Cell processes; 1.5.0 Transport/binding proteins; 1.5.0 Transport/binding proteins	ABC transporter membrane protein
DD	SCO6758	2	6	1.0.0 Cell processes; 1.5.0 Transport/binding proteins; 1.5.0 Transport/binding proteins	ABC transporter ATP-binding protein
DD	SCO3185	2	6	1.0.0 Cell processes; 1.5.0 Transport/binding proteins; 1.5.2 Cations	potassium/proton antiporter
DD	SCO5959	2	6	1.0.0 Cell processes; 1.5.0 Transport/binding proteins; 1.5.2 Cations	cobalt transport integral membrane protein
DD	SCO7218	2	6	1.0.0 Cell processes; 1.6.0 Adaptation; 1.6.3 Fe storage	iron transport lipoprotein
DD	SCO5587	2	6	1.0.0 Cell processes; 1.6.0 Adaptation; 1.7.1 Cell division	cell division protein FtsH-like protein
DD	SCO1300	2	6	2.0.0 Macromolecule metabolism; 2.1.0 Macromolecule degradation; 2.1.1 Degradation of DNA	exonuclease
DD	SCO2111	2	6	2.0.0 Macromolecule metabolism; 2.1.0 Macromolecule degradation; 2.1.1 Degradation of DNA	endonuclease
DD	SCO3174	2	6	2.0.0 Macromolecule metabolism; 2.1.0 Macromolecule degradation; 2.1.1 Degradation of DNA	exodeoxyribonuclease
DD	SCO5812	2	6	2.0.0 Macromolecule metabolism; 2.1.0 Macromolecule degradation; 2.1.2 Degradation of RNA	rnhB ribonuclease HII
DD	SCO0851	2	6	2.0.0 Macromolecule metabolism; 2.1.0 Macromolecule degradation; 2.1.3 Degradation of polysaccharides	PfkB-family carbohydrate kinase
DD	SCO2024	2	6	2.0.0 Macromolecule metabolism; 2.1.0 Macromolecule degradation; 2.1.3 Degradation of polysaccharides	chitosanase
DD	SCO5376	2	6	2.0.0 Macromolecule metabolism; 2.1.0 Macromolecule degradation; 2.1.3 Degradation of polysaccharides	chitinase C
DD	SCO7637	2	6	2.0.0 Macromolecule metabolism; 2.1.0 Macromolecule degradation; 2.1.3 Degradation of polysaccharides	endoglucanase
DD	SCO1074	2	6	2.0.0 Macromolecule metabolism; 2.1.0 Macromolecule degradation; 2.1.4 Degradation of proteins, peptides, glycoproteins	hypothetical protein
DD	SCO4549	2	6	2.0.0 Macromolecule metabolism; 2.1.0 Macromolecule degradation; 2.1.4 Degradation of proteins, peptides, glycoproteins	type IV peptidase
DD	SCO3795	2	6	2.0.0 Macromolecule metabolism; 2.2.0 Macromolecule synthesis, modification; 2.2.1 Amino acyl tRNA syn; tRNA modific'n	aspS aspartyl-tRNA synthetase
DD	SCO5498	2	6	2.0.0 Macromolecule metabolism; 2.2.0 Macromolecule synthesis, modification; 2.2.1 Amino acyl tRNA syn; tRNA modific'n	gatC aspartyl/glutamyl-tRNA amidotransferase subunit C
DD	SCO5499	2	6	2.0.0 Macromolecule metabolism; 2.2.0 Macromolecule synthesis, modification; 2.2.1 Amino acyl tRNA syn; tRNA modific'n	gatA aspartyl/glutamyl-tRNA amidotransferase subunit A
DD	SCO5547	2	6	2.0.0 Macromolecule metabolism; 2.2.0 Macromolecule synthesis, modification; 2.2.1 Amino acyl tRNA syn; tRNA modific'n	gltX glutamyl-tRNA synthetase
DD	SCO5901	2	6	2.0.0 Macromolecule metabolism; 2.2.0 Macromolecule synthesis, modification; 2.2.1 Amino acyl tRNA syn; tRNA modific'n	RNA methyltransferase
DD	SCO1491	2	6	2.0.0 Macromolecule metabolism; 2.2.0 Macromolecule synthesis, modification; 2.2.10 Proteins - translation and modification	elongation factor P
DD	SCO4661	2	6	2.0.0 Macromolecule metabolism; 2.2.0 Macromolecule synthesis, modification; 2.2.10 Proteins - translation and modification	elongation factor G
DD	SCO4724	2	6	2.0.0 Macromolecule metabolism; 2.2.0 Macromolecule synthesis, modification; 2.2.10 Proteins - translation and modification	methionine aminopeptidase
DD	SCO5360	2	6	2.0.0 Macromolecule metabolism; 2.2.0 Macromolecule synthesis, modification; 2.2.10 Proteins - translation and modification	prfA peptide chain release factor 1
DD	SCO5625	2	6	2.0.0 Macromolecule metabolism; 2.2.0 Macromolecule synthesis, modification; 2.2.10 Proteins - translation and modification	tsf elongation factor Ts
DD	SCO1490	2	6	2.0.0 Macromolecule metabolism; 2.2.0 Macromolecule synthesis, modification; 2.2.11 RNA synthesis, modification, DNA transcript'n	nusB transcription antitermination protein NusB
DD	SCO3896	2	6	2.0.0 Macromolecule metabolism; 2.2.0 Macromolecule synthesis, modification; 2.2.11 RNA synthesis, modification, DNA transcript'n	RNA nucleotidyltransferase
DD	SCO0918	2	6	2.0.0 Macromolecule metabolism; 2.2.0 Macromolecule synthesis, modification; 2.2.3 DNA - replication, repair, restr./modific'n	excinuclease ABC subunit A
DD	SCO4272	2	6	2.0.0 Macromolecule metabolism; 2.2.0 Macromolecule synthesis, modification; 2.2.3 DNA - replication, repair, restr./modific'n	mutT-like protein
DD	SCO1759	2	6	2.0.0 Macromolecule metabolism; 2.2.0 Macromolecule synthesis, modification; 2.2.7 Phospholipids	transferase
DD	SCO6339	2	6	3.0.0 Metabolism of small molecules; 3.1.0 Amino acid biosynthesis; 3.1.0 Amino acid biosynthesis	3-oxoadipate enol-lactone hydrolase/4-carboxymuconolactone decarboxylase
DD	SCO5744	2	6	3.0.0 Metabolism of small molecules; 3.1.0 Amino acid biosynthesis; 3.1.13 Lysine	dapA dihydrodipicolinate synthase
DD	SCO0985	2	6	3.0.0 Metabolism of small molecules; 3.1.0 Amino acid biosynthesis; 3.1.14 Methionine	5-methyltetrahydropteroyltriglutamate/homocysteine S-methyltransferase
DD	SCO3920	2	6	3.0.0 Metabolism of small molecules; 3.1.0 Amino acid biosynthesis; 3.1.14 Methionine	cystathionine gamma-lyase
DD	SCO4683	2	6	3.0.0 Metabolism of small molecules; 3.1.0 Amino acid biosynthesis; 3.1.7 Glutamate	glutamate dehydrogenase
DD	SCO1852	2	6	3.0.0 Metabolism of small molecules; 3.2.0 Biosynthesis of cofactors, carriers; 3.2.3 Cobalamin	cobyrinic acid a,c-diamide synthase
DD	SCO2173	2	6	3.0.0 Metabolism of small molecules; 3.2.0 Biosynthesis of cofactors, carriers; 3.2.3 Cobalamin	adenosylcobinamide kinase/adenosylcobinamide phosphate guanylyltransferase
DD	SCO2175	2	6	3.0.0 Metabolism of small molecules; 3.2.0 Biosynthesis of cofactors, carriers; 3.2.3 Cobalamin	cobT nicotinate-nucleotide--dimethylbenzimidazole phosphoribosyltransferase
DD	SCO2614	2	6	3.0.0 Metabolism of small molecules; 3.2.0 Biosynthesis of cofactors, carriers; 3.2.5 Folic acid	folylpolyglutamate synthase
DD	SCO3318	2	6	3.0.0 Metabolism of small molecules; 3.2.0 Biosynthesis of cofactors, carriers; 3.2.6 Heme, porphyrin	hemC porphobilinogen deaminase
DD	SCO4473	2	6	3.0.0 Metabolism of small molecules; 3.2.0 Biosynthesis of cofactors, carriers; 3.2.6 Heme, porphyrin	cytochrome biogenesis-like protein
DD	SCO5994	2	6	3.0.0 Metabolism of small molecules; 3.2.0 Biosynthesis of cofactors, carriers; 3.2.6 Heme, porphyrin	integral membrane cytochrome biogenesis protein
DD	SCO3181	2	6	3.0.0 Metabolism of small molecules; 3.2.0 Biosynthesis of cofactors, carriers; 3.2.9 Molybdopterin	molybdopterin biosynthesis protein
DD	SCO5868	2	6	3.0.0 Metabolism of small molecules; 3.3.0 Central intermediary metabolism; 3.3.10 Nucleotide hydrolysis	dut deoxyuridine 5'-triphosphate nucleotidohydrolase
DD	SCO5845	2	6	3.0.0 Metabolism of small molecules; 3.3.0 Central intermediary metabolism; 3.3.11 Nucleotide interconversions	thymidine kinase
DD	SCO4041	2	6	3.0.0 Metabolism of small molecules; 3.3.0 Central intermediary metabolism; 3.3.18 Sugar-nucleotide biosynthesis, conversions	upp uracil phosphoribosyltransferase
DD	SCO5486	2	6	3.0.0 Metabolism of small molecules; 3.3.0 Central intermediary metabolism; 3.3.19 Sulfur metabolism	pyridoxal-phosphate-dependent aminotransferase
DD	SCO1560	2	6	3.0.0 Metabolism of small molecules; 3.4.0 Degradation of small molecules; 3.4.1 Amines	phosphatase
DD	SCO0458	2	6	3.0.0 Metabolism of small molecules; 3.4.0 Degradation of small molecules; 3.4.3 Carbon compounds	Beta-glucosidase
DD	SCO1059	2	6	3.0.0 Metabolism of small molecules; 3.4.0 Degradation of small molecules; 3.4.3 Carbon compounds	beta-glucosidase
DD	SCO2393	2	6	3.0.0 Metabolism of small molecules; 3.4.0 Degradation of small molecules; 3.4.3 Carbon compounds	aldose 1-epimerase
DD	SCO3182	2	6	3.0.0 Metabolism of small molecules; 3.4.0 Degradation of small molecules; 3.4.3 Carbon compounds	UTP-glucose-1-phosphate uridylyltransferase
DD	SCO3486	2	6	3.0.0 Metabolism of small molecules; 3.4.0 Degradation of small molecules; 3.4.3 Carbon compounds	aldehyde dehydrogenase
DD	SCO4502	2	6	3.0.0 Metabolism of small molecules; 3.4.0 Degradation of small molecules; 3.4.4 Fatty acids	acetyl-CoA acetyltransferase
DD	SCO2283	2	6	3.0.0 Metabolism of small molecules; 3.4.0 Degradation of small molecules; 3.4.5 Other	esterase
DD	SCO4602	2	6	3.0.0 Metabolism of small molecules; 3.5.0 Energy metabolism, carbon; 3.5.3 Electron transport	NADH dehydrogenase subunit NuoH2
DD	SCO4603	2	6	3.0.0 Metabolism of small molecules; 3.5.0 Energy metabolism, carbon; 3.5.3 Electron transport	NADH dehydrogenase subunit NuoI2
DD	SCO2576	2	6	3.0.0 Metabolism of small molecules; 3.5.0 Energy metabolism, carbon; 3.5.5 Glycolysis	phosphoglycerate mutase
DD	SCO5368	2	6	3.0.0 Metabolism of small molecules; 3.5.0 Energy metabolism, carbon; 3.5.9 ATP-proton motive force	ATP synthase subunit C
DD	SCO1153	2	6	3.0.0 Metabolism of small molecules; 3.6.0 Fatty acid biosynthesis; 3.6.1 Fatty acid and phosphatidic acid biosynth	acyl-CoA thioesterase II
DD	SCO1254	2	6	3.0.0 Metabolism of small molecules; 3.7.0 Nucleotide biosynthesis; 3.7.1 Purine ribonucleotide biosynthesis	adenylosuccinate lyase
DD	SCO3060	2	6	3.0.0 Metabolism of small molecules; 3.7.0 Nucleotide biosynthesis; 3.7.1 Purine ribonucleotide biosynthesis	phosphoribosylaminoimidazole carboxylase ATPase subunit
DD	SCO3123	2	6	3.0.0 Metabolism of small molecules; 3.7.0 Nucleotide biosynthesis; 3.7.1 Purine ribonucleotide biosynthesis	ribose-phosphate pyrophosphokinase
DD	SCO3677	2	6	3.0.0 Metabolism of small molecules; 3.7.0 Nucleotide biosynthesis; 3.7.1 Purine ribonucleotide biosynthesis	purine phosphoribosyltransferase
DD	SCO4068	2	6	3.0.0 Metabolism of small molecules; 3.7.0 Nucleotide biosynthesis; 3.7.1 Purine ribonucleotide biosynthesis	phosphoribosylamine--glycine ligase
DD	SCO4078	2	6	3.0.0 Metabolism of small molecules; 3.7.0 Nucleotide biosynthesis; 3.7.1 Purine ribonucleotide biosynthesis	phosphoribosylformylglycinamidine synthase I
DD	SCO4723	2	6	3.0.0 Metabolism of small molecules; 3.7.0 Nucleotide biosynthesis; 3.7.1 Purine ribonucleotide biosynthesis	adk adenylate kinase
DD	SCO7682	2	6	3.0.0 Metabolism of small molecules; 3.8.0 Secondary metabolism; 3.8.2 NRPS	non-ribosomal peptide synthase
DD	SCO0601	2	6	4.0.0 Cell envelope; 4.1.0 Periplasmic/exported/lipoproteins; 4.1.6 Gram +ve membrane	hypothetical protein
DD	SCO0611	2	6	4.0.0 Cell envelope; 4.1.0 Periplasmic/exported/lipoproteins; 4.1.6 Gram +ve membrane	hypothetical protein
DD	SCO0997	2	6	4.0.0 Cell envelope; 4.1.0 Periplasmic/exported/lipoproteins; 4.1.6 Gram +ve membrane	Fe uptake system integral membrane protein
DD	SCO1437	2	6	4.0.0 Cell envelope; 4.1.0 Periplasmic/exported/lipoproteins; 4.1.6 Gram +ve membrane	hypothetical protein
DD	SCO2091	2	6	4.0.0 Cell envelope; 4.1.0 Periplasmic/exported/lipoproteins; 4.1.6 Gram +ve membrane	hypothetical protein
DD	SCO2169	2	6	4.0.0 Cell envelope; 4.1.0 Periplasmic/exported/lipoproteins; 4.1.6 Gram +ve membrane	hypothetical protein
DD	SCO2176	2	6	4.0.0 Cell envelope; 4.1.0 Periplasmic/exported/lipoproteins; 4.1.6 Gram +ve membrane	hypothetical protein
DD	SCO2334	2	6	4.0.0 Cell envelope; 4.1.0 Periplasmic/exported/lipoproteins; 4.1.6 Gram +ve membrane	hypothetical protein
DD	SCO2360	2	6	4.0.0 Cell envelope; 4.1.0 Periplasmic/exported/lipoproteins; 4.1.6 Gram +ve membrane	hypothetical protein
DD	SCO2682	2	6	4.0.0 Cell envelope; 4.1.0 Periplasmic/exported/lipoproteins; 4.1.6 Gram +ve membrane	hypothetical protein
DD	SCO3126	2	6	4.0.0 Cell envelope; 4.1.0 Periplasmic/exported/lipoproteins; 4.1.6 Gram +ve membrane	hypothetical protein
DD	SCO3338	2	6	4.0.0 Cell envelope; 4.1.0 Periplasmic/exported/lipoproteins; 4.1.6 Gram +ve membrane	hypothetical protein
DD	SCO3813	2	6	4.0.0 Cell envelope; 4.1.0 Periplasmic/exported/lipoproteins; 4.1.6 Gram +ve membrane	hypothetical protein
DD	SCO3853	2	6	4.0.0 Cell envelope; 4.1.0 Periplasmic/exported/lipoproteins; 4.1.6 Gram +ve membrane	hypothetical protein
DD	SCO3894	2	6	4.0.0 Cell envelope; 4.1.0 Periplasmic/exported/lipoproteins; 4.1.6 Gram +ve membrane	transmembrane protein
DD	SCO3895	2	6	4.0.0 Cell envelope; 4.1.0 Periplasmic/exported/lipoproteins; 4.1.6 Gram +ve membrane	hypothetical protein
DD	SCO3922	2	6	4.0.0 Cell envelope; 4.1.0 Periplasmic/exported/lipoproteins; 4.1.6 Gram +ve membrane	hypothetical protein
DD	SCO4121	2	6	4.0.0 Cell envelope; 4.1.0 Periplasmic/exported/lipoproteins; 4.1.6 Gram +ve membrane	hypothetical protein
DD	SCO4462	2	6	4.0.0 Cell envelope; 4.1.0 Periplasmic/exported/lipoproteins; 4.1.6 Gram +ve membrane	hypothetical protein
DD	SCO4524	2	6	4.0.0 Cell envelope; 4.1.0 Periplasmic/exported/lipoproteins; 4.1.6 Gram +ve membrane	hypothetical protein
DD	SCO4534	2	6	4.0.0 Cell envelope; 4.1.0 Periplasmic/exported/lipoproteins; 4.1.6 Gram +ve membrane	hypothetical protein
DD	SCO4794	2	6	4.0.0 Cell envelope; 4.1.0 Periplasmic/exported/lipoproteins; 4.1.6 Gram +ve membrane	hypothetical protein
DD	SCO4825	2	6	4.0.0 Cell envelope; 4.1.0 Periplasmic/exported/lipoproteins; 4.1.6 Gram +ve membrane	hypothetical protein
DD	SCO5162	2	6	4.0.0 Cell envelope; 4.1.0 Periplasmic/exported/lipoproteins; 4.1.6 Gram +ve membrane	hypothetical protein
DD	SCO5181	2	6	4.0.0 Cell envelope; 4.1.0 Periplasmic/exported/lipoproteins; 4.1.6 Gram +ve membrane	hypothetical protein
DD	SCO5734	2	6	4.0.0 Cell envelope; 4.1.0 Periplasmic/exported/lipoproteins; 4.1.6 Gram +ve membrane	ATP/GTP binding protein membrane protein
DD	SCO5735	2	6	4.0.0 Cell envelope; 4.1.0 Periplasmic/exported/lipoproteins; 4.1.6 Gram +ve membrane	hypothetical protein
DD	SCO5740	2	6	4.0.0 Cell envelope; 4.1.0 Periplasmic/exported/lipoproteins; 4.1.6 Gram +ve membrane	hypothetical protein
DD	SCO5858	2	6	4.0.0 Cell envelope; 4.1.0 Periplasmic/exported/lipoproteins; 4.1.6 Gram +ve membrane	hypothetical protein
DD	SCO6057	2	6	4.0.0 Cell envelope; 4.1.0 Periplasmic/exported/lipoproteins; 4.1.6 Gram +ve membrane	ATP/GTP-binding integral membrane protein
DD	SCO0914	2	6	4.0.0 Cell envelope; 4.1.0 Periplasmic/exported/lipoproteins; 4.1.7 Gram +ve exported/lipoprotein	lipoprotein
DD	SCO2116	2	6	4.0.0 Cell envelope; 4.1.0 Periplasmic/exported/lipoproteins; 4.1.7 Gram +ve exported/lipoprotein	hypothetical protein
DD	SCO2934	2	6	4.0.0 Cell envelope; 4.1.0 Periplasmic/exported/lipoproteins; 4.1.7 Gram +ve exported/lipoprotein	hypothetical protein
DD	SCO3032	2	6	4.0.0 Cell envelope; 4.1.0 Periplasmic/exported/lipoproteins; 4.1.7 Gram +ve exported/lipoprotein	hypothetical protein
DD	SCO4328	2	6	4.0.0 Cell envelope; 4.1.0 Periplasmic/exported/lipoproteins; 4.1.7 Gram +ve exported/lipoprotein	lipoprotein
DD	SCO4458	2	6	4.0.0 Cell envelope; 4.1.0 Periplasmic/exported/lipoproteins; 4.1.7 Gram +ve exported/lipoprotein	lipoprotein
DD	SCO4472	2	6	4.0.0 Cell envelope; 4.1.0 Periplasmic/exported/lipoproteins; 4.1.7 Gram +ve exported/lipoprotein	hypothetical protein
DD	SCO6221	2	6	4.0.0 Cell envelope; 4.1.0 Periplasmic/exported/lipoproteins; 4.1.7 Gram +ve exported/lipoprotein	lipoprotein
DD	SCO2088	2	6	4.0.0 Cell envelope; 4.1.0 Periplasmic/exported/lipoproteins; 4.1.9 Gram +ve peptidoglycan, teichoic acid	UDP-N-acetylmuramoylalanyl-D-glutamyl-2,6-diaminopimelate- D-alanyl-alanyl ligase
DD	SCO1998	2	6	4.0.0 Cell envelope; 4.2.0 Ribosome constituents; 4.2.2 Ribosomal proteins - synthesis, modification	rpsA 30S ribosomal protein S1
DD	SCO3124	2	6	4.0.0 Cell envelope; 4.2.0 Ribosome constituents; 4.2.2 Ribosomal proteins - synthesis, modification	50S ribosomal protein L25/general stress protein Ctc
DD	SCO3906	2	6	4.0.0 Cell envelope; 4.2.0 Ribosome constituents; 4.2.2 Ribosomal proteins - synthesis, modification	rpsF 30S ribosomal protein S6
DD	SCO3909	2	6	4.0.0 Cell envelope; 4.2.0 Ribosome constituents; 4.2.2 Ribosomal proteins - synthesis, modification	rplI 50S ribosomal protein L9
DD	SCO4652	2	6	4.0.0 Cell envelope; 4.2.0 Ribosome constituents; 4.2.2 Ribosomal proteins - synthesis, modification	rplJ 50S ribosomal protein L10
DD	SCO4653	2	6	4.0.0 Cell envelope; 4.2.0 Ribosome constituents; 4.2.2 Ribosomal proteins - synthesis, modification	rplL 50S ribosomal protein L7/L12
DD	SCO4708	2	6	4.0.0 Cell envelope; 4.2.0 Ribosome constituents; 4.2.2 Ribosomal proteins - synthesis, modification	rpsC 30S ribosomal protein S3
DD	SCO4709	2	6	4.0.0 Cell envelope; 4.2.0 Ribosome constituents; 4.2.2 Ribosomal proteins - synthesis, modification	rplP 50S ribosomal protein L16
DD	SCO4711	2	6	4.0.0 Cell envelope; 4.2.0 Ribosome constituents; 4.2.2 Ribosomal proteins - synthesis, modification	rpsQ 30S ribosomal protein S17
DD	SCO4714	2	6	4.0.0 Cell envelope; 4.2.0 Ribosome constituents; 4.2.2 Ribosomal proteins - synthesis, modification	rplE 50S ribosomal protein L5
DD	SCO4715	2	6	4.0.0 Cell envelope; 4.2.0 Ribosome constituents; 4.2.2 Ribosomal proteins - synthesis, modification	rpsN 30S ribosomal protein S14
DD	SCO4719	2	6	4.0.0 Cell envelope; 4.2.0 Ribosome constituents; 4.2.2 Ribosomal proteins - synthesis, modification	rpsE 30S ribosomal protein S5
DD	SCO4720	2	6	4.0.0 Cell envelope; 4.2.0 Ribosome constituents; 4.2.2 Ribosomal proteins - synthesis, modification	rpmD 50S ribosomal protein L30
DD	SCO4721	2	6	4.0.0 Cell envelope; 4.2.0 Ribosome constituents; 4.2.2 Ribosomal proteins - synthesis, modification	rplO 50S ribosomal protein L15
DD	SCO4727	2	6	4.0.0 Cell envelope; 4.2.0 Ribosome constituents; 4.2.2 Ribosomal proteins - synthesis, modification	rpsM 30S ribosomal protein S13
DD	SCO4728	2	6	4.0.0 Cell envelope; 4.2.0 Ribosome constituents; 4.2.2 Ribosomal proteins - synthesis, modification	30S ribosomal protein S11
DD	SCO4730	2	6	4.0.0 Cell envelope; 4.2.0 Ribosome constituents; 4.2.2 Ribosomal proteins - synthesis, modification	rplQ 50S ribosomal protein L17
DD	SCO2073	2	6	4.0.0 Cell envelope; 4.2.0 Ribosome constituents; 4.2.3 Ribosomes - maturation and modification	ribosomal large subunit pseudouridine synthase
DD	SCO1009	2	6	5.0.0 Extrachromosomal; 5.1.0 Laterally acquirred elements; 5.1.4 Transposon/insertion element-related functions	transposase
DD	SCO3756	2	6	6.0.0 Regulation; 6.1.0 Two component system; 6.1.2 Response regulator	two component system response regulator
DD	SCO3892	2	6	6.0.0 Regulation; 6.2.0 RNA polymerase core enzyme binding; 6.2.1 sigma factor	RNA polymerase sigma factor SigM
DD	SCO0610	2	6	6.0.0 Regulation; 6.3.0 Defined families; 6.3.3 GntR	GntR family transcriptional regulator
DD	SCO4188	2	6	6.0.0 Regulation; 6.3.0 Defined families; 6.3.3 GntR	GntR family transcriptional regulator
DD	SCO0430	2	6	6.0.0 Regulation; 6.3.0 Defined families; 6.3.8 TetR	tetR family transcriptional regulator
DD	SCO4385	2	6	6.0.0 Regulation; 6.3.0 Defined families; 6.3.8 TetR	TetR family transcriptional regulator
DD	SCO4942	2	6	6.0.0 Regulation; 6.3.0 Defined families; 6.3.8 TetR	regulatory protein
DD	SCO6299	2	6	6.0.0 Regulation; 6.3.0 Defined families; 6.3.8 TetR	TetR family transcriptional regulator
DD	SCO4777	2	6	6.0.0 Regulation; 6.4.0 Protein kinases; 6.4.1 Serine/threonine	protein Ser/Thr kinase
DD	SCO2950	2	6	6.0.0 Regulation; 6.5.0 Others; 6.5.0 Others	DNA-binding protein HU (hs1)
DD	SCO3907	2	6	6.0.0 Regulation; 6.5.0 Others; 6.5.0 Others	single-stranded DNA-binding protein
DD	SCO4944	2	6	6.0.0 Regulation; 6.5.0 Others; 6.5.0 Others	DNA-binding protein
DD	SCO5552	2	6	6.0.0 Regulation; 6.5.0 Others; 6.5.0 Others	regulator
DD	SCO6020	2	6	6.0.0 Regulation; 6.5.0 Others; 6.5.0 Others	transcriptional regulator
DD	SCO0044	2	6	7.0.0 Not classified; 7.0.0 Not classified; 7.0.0 Not classified	oxidoreductase
DD	SCO2132	2	6	7.0.0 Not classified; 7.0.0 Not classified; 7.0.0 Not classified	glycosyl transferase
DD	SCO2317	2	6	7.0.0 Not classified; 7.0.0 Not classified; 7.0.0 Not classified	methyltransferase
DD	SCO4195	2	6	7.0.0 Not classified; 7.0.0 Not classified; 7.0.0 Not classified	ATP/GTP binding protein
DD	SCO4271	2	6	7.0.0 Not classified; 7.0.0 Not classified; 7.0.0 Not classified	NADP-dependent alcohol dehydrogenase
DD	SCO4323	2	6	7.0.0 Not classified; 7.0.0 Not classified; 7.0.0 Not classified	hydrolase
DD	SCO4909	2	6	7.0.0 Not classified; 7.0.0 Not classified; 7.0.0 Not classified	ATP-binding protein
DD	SCO5258	2	6	7.0.0 Not classified; 7.0.0 Not classified; 7.0.0 Not classified	ATP-binding protein
DD	SCO6024	2	6	7.0.0 Not classified; 7.0.0 Not classified; 7.0.0 Not classified	transferase
DD	SCO7059	2	6	7.0.0 Not classified; 7.0.0 Not classified; 7.0.0 Not classified	oxidoreductase
DD	SCO7625	2	6	7.0.0 Not classified; 7.0.0 Not classified; 7.0.0 Not classified	monooxygenase
DD	SCO0058	2	7	0.0.0 Unknown function, no known homologs	hypothetical protein
DD	SCO0727	2	7	0.0.0 Unknown function, no known homologs	hypothetical protein
DD	SCO0753	2	7	0.0.0 Unknown function, no known homologs	hypothetical protein
DD	SCO0846	2	7	0.0.0 Unknown function, no known homologs	hypothetical protein
DD	SCO1035	2	7	0.0.0 Unknown function, no known homologs	hypothetical protein
DD	SCO1870	2	7	0.0.0 Unknown function, no known homologs	hypothetical protein
DD	SCO2269	2	7	0.0.0 Unknown function, no known homologs	hypothetical protein
DD	SCO2316	2	7	0.0.0 Unknown function, no known homologs	hypothetical protein
DD	SCO2593	2	7	0.0.0 Unknown function, no known homologs	hypothetical protein
DD	SCO3115	2	7	0.0.0 Unknown function, no known homologs	hypothetical protein
DD	SCO3116	2	7	0.0.0 Unknown function, no known homologs	hypothetical protein
DD	SCO3262	2	7	0.0.0 Unknown function, no known homologs	hypothetical protein
DD	SCO4077	2	7	0.0.0 Unknown function, no known homologs	phosphoribosylformylglycinamidine synthase subunit PurS
DD	SCO4448	2	7	0.0.0 Unknown function, no known homologs	hypothetical protein
DD	SCO4525	2	7	0.0.0 Unknown function, no known homologs	hypothetical protein
DD	SCO5203	2	7	0.0.0 Unknown function, no known homologs	hypothetical protein
DD	SCO5719	2	7	0.0.0 Unknown function, no known homologs	hypothetical protein
DD	SCO5813	2	7	0.0.0 Unknown function, no known homologs	hypothetical protein
DD	SCO5867	2	7	0.0.0 Unknown function, no known homologs	hypothetical protein
DD	SCO5972	2	7	0.0.0 Unknown function, no known homologs	hypothetical protein
DD	SCO0437	2	7	0.0.0 Unknown function, no known homologs; 0.0.2 Conserved in organism other than Escherichia coli	hypothetical protein
DD	SCO0441	2	7	0.0.0 Unknown function, no known homologs; 0.0.2 Conserved in organism other than Escherichia coli	LamB/YcsF family protein
DD	SCO0442	2	7	0.0.0 Unknown function, no known homologs; 0.0.2 Conserved in organism other than Escherichia coli	hypothetical protein
DD	SCO0443	2	7	0.0.0 Unknown function, no known homologs; 0.0.2 Conserved in organism other than Escherichia coli	hypothetical protein
DD	SCO0621	2	7	0.0.0 Unknown function, no known homologs; 0.0.2 Conserved in organism other than Escherichia coli	hypothetical protein
DD	SCO1406	2	7	0.0.0 Unknown function, no known homologs; 0.0.2 Conserved in organism other than Escherichia coli	hypothetical protein
DD	SCO1472	2	7	0.0.0 Unknown function, no known homologs; 0.0.2 Conserved in organism other than Escherichia coli	Sun-family protein
DD	SCO1500	2	7	0.0.0 Unknown function, no known homologs; 0.0.2 Conserved in organism other than Escherichia coli	Holliday junction resolvase-like protein
DD	SCO1522	2	7	0.0.0 Unknown function, no known homologs; 0.0.2 Conserved in organism other than Escherichia coli	glutamine amidotransferase subunit PdxT
DD	SCO1523	2	7	0.0.0 Unknown function, no known homologs; 0.0.2 Conserved in organism other than Escherichia coli	pyridoxal biosynthesis lyase PdxS
DD	SCO1858	2	7	0.0.0 Unknown function, no known homologs; 0.0.2 Conserved in organism other than Escherichia coli	hypothetical protein
DD	SCO1924	2	7	0.0.0 Unknown function, no known homologs; 0.0.2 Conserved in organism other than Escherichia coli	hypothetical protein
DD	SCO2125	2	7	0.0.0 Unknown function, no known homologs; 0.0.2 Conserved in organism other than Escherichia coli	hypothetical protein
DD	SCO2282	2	7	0.0.0 Unknown function, no known homologs; 0.0.2 Conserved in organism other than Escherichia coli	hypothetical protein
DD	SCO2297	2	7	0.0.0 Unknown function, no known homologs; 0.0.2 Conserved in organism other than Escherichia coli	hypothetical protein
DD	SCO2300	2	7	0.0.0 Unknown function, no known homologs; 0.0.2 Conserved in organism other than Escherichia coli	hypothetical protein
DD	SCO2386	2	7	0.0.0 Unknown function, no known homologs; 0.0.2 Conserved in organism other than Escherichia coli	hypothetical protein
DD	SCO2485	2	7	0.0.0 Unknown function, no known homologs; 0.0.2 Conserved in organism other than Escherichia coli	hypothetical protein
DD	SCO2577	2	7	0.0.0 Unknown function, no known homologs; 0.0.2 Conserved in organism other than Escherichia coli	hypothetical protein
DD	SCO2848	2	7	0.0.0 Unknown function, no known homologs; 0.0.2 Conserved in organism other than Escherichia coli	hypothetical protein
DD	SCO2936	2	7	0.0.0 Unknown function, no known homologs; 0.0.2 Conserved in organism other than Escherichia coli	hypothetical protein
DD	SCO3094	2	7	0.0.0 Unknown function, no known homologs; 0.0.2 Conserved in organism other than Escherichia coli	hypothetical protein
DD	SCO3153	2	7	0.0.0 Unknown function, no known homologs; 0.0.2 Conserved in organism other than Escherichia coli	hypothetical protein
DD	SCO3380	2	7	0.0.0 Unknown function, no known homologs; 0.0.2 Conserved in organism other than Escherichia coli	pantothenate kinase
DD	SCO3575	2	7	0.0.0 Unknown function, no known homologs; 0.0.2 Conserved in organism other than Escherichia coli	hypothetical protein
DD	SCO3651	2	7	0.0.0 Unknown function, no known homologs; 0.0.2 Conserved in organism other than Escherichia coli	hypothetical protein
DD	SCO3791	2	7	0.0.0 Unknown function, no known homologs; 0.0.2 Conserved in organism other than Escherichia coli	hypothetical protein
DD	SCO3822	2	7	0.0.0 Unknown function, no known homologs; 0.0.2 Conserved in organism other than Escherichia coli	hypothetical protein
DD	SCO3960	2	7	0.0.0 Unknown function, no known homologs; 0.0.2 Conserved in organism other than Escherichia coli	hypothetical protein
DD	SCO4111	2	7	0.0.0 Unknown function, no known homologs; 0.0.2 Conserved in organism other than Escherichia coli	trmB tRNA (guanine-N(7)-)-methyltransferase
DD	SCO4137	2	7	0.0.0 Unknown function, no known homologs; 0.0.2 Conserved in organism other than Escherichia coli	hypothetical protein
DD	SCO4543	2	7	0.0.0 Unknown function, no known homologs; 0.0.2 Conserved in organism other than Escherichia coli	hypothetical protein
DD	SCO4638	2	7	0.0.0 Unknown function, no known homologs; 0.0.2 Conserved in organism other than Escherichia coli	hypothetical protein
DD	SCO5049	2	7	0.0.0 Unknown function, no known homologs; 0.0.2 Conserved in organism other than Escherichia coli	hypothetical protein
DD	SCO5284	2	7	0.0.0 Unknown function, no known homologs; 0.0.2 Conserved in organism other than Escherichia coli	hypothetical protein
DD	SCO5291	2	7	0.0.0 Unknown function, no known homologs; 0.0.2 Conserved in organism other than Escherichia coli	hypothetical protein
DD	SCO5743	2	7	0.0.0 Unknown function, no known homologs; 0.0.2 Conserved in organism other than Escherichia coli	thyX FAD-dependent thymidylate synthase
DD	SCO5745	2	7	0.0.0 Unknown function, no known homologs; 0.0.2 Conserved in organism other than Escherichia coli	hypothetical protein
DD	SCO5752	2	7	0.0.0 Unknown function, no known homologs; 0.0.2 Conserved in organism other than Escherichia coli	hypothetical protein
DD	SCO6019	2	7	0.0.0 Unknown function, no known homologs; 0.0.2 Conserved in organism other than Escherichia coli	hypothetical protein
DD	SCO6660	2	7	0.0.0 Unknown function, no known homologs; 0.0.2 Conserved in organism other than Escherichia coli	hypothetical protein
DD	SCO7464	2	7	0.0.0 Unknown function, no known homologs; 0.0.2 Conserved in organism other than Escherichia coli	hypothetical protein
DD	SCO7465	2	7	0.0.0 Unknown function, no known homologs; 0.0.2 Conserved in organism other than Escherichia coli	hypothetical protein
DD	SCO3879	2	7	1.0.0 Cell processes; 1.0.0 Cell processes; 1.2.1 Chromosome replication	dnaA chromosomal replication initiation protein
DD	SCO3911	2	7	1.0.0 Cell processes; 1.0.0 Cell processes; 1.2.1 Chromosome replication	replicative DNA helicase
DD	SCO2554	2	7	1.0.0 Cell processes; 1.0.0 Cell processes; 1.3.1 Chaperones	chaperone protein DnaJ
DD	SCO3184	2	7	1.0.0 Cell processes; 1.4.0 Protection responses; 1.4.2 Detoxification	penicillin acylase
DD	SCO3727	2	7	1.0.0 Cell processes; 1.4.0 Protection responses; 1.4.2 Detoxification	stress response protein
DD	SCO4196	2	7	1.0.0 Cell processes; 1.4.0 Protection responses; 1.4.2 Detoxification	organophosphate acid anhydrase
DD	SCO4449	2	7	1.0.0 Cell processes; 1.4.0 Protection responses; 1.4.2 Detoxification	hydrolase
DD	SCO5031	2	7	1.0.0 Cell processes; 1.4.0 Protection responses; 1.4.2 Detoxification	hypothetical protein
DD	SCO5032	2	7	1.0.0 Cell processes; 1.4.0 Protection responses; 1.4.2 Detoxification	alkyl hydroperoxide reductase
DD	SCO0824	2	7	1.0.0 Cell processes; 1.5.0 Transport/binding proteins; 1.5.0 Transport/binding proteins	ABC transporter ATP-binding protein
DD	SCO0839	2	7	1.0.0 Cell processes; 1.5.0 Transport/binding proteins; 1.5.0 Transport/binding proteins	transmembrane transport protein
DD	SCO1450	2	7	1.0.0 Cell processes; 1.5.0 Transport/binding proteins; 1.5.0 Transport/binding proteins	uracyl permease
DD	SCO1558	2	7	1.0.0 Cell processes; 1.5.0 Transport/binding proteins; 1.5.0 Transport/binding proteins	ABC transporter permease
DD	SCO1655	2	7	1.0.0 Cell processes; 1.5.0 Transport/binding proteins; 1.5.0 Transport/binding proteins	lipoprotein oligopeptide binding protein
DD	SCO1812	2	7	1.0.0 Cell processes; 1.5.0 Transport/binding proteins; 1.5.0 Transport/binding proteins	integral membrane transporter
DD	SCO1922	2	7	1.0.0 Cell processes; 1.5.0 Transport/binding proteins; 1.5.0 Transport/binding proteins	ABC transporter ATP-binding protein
DD	SCO1963	2	7	1.0.0 Cell processes; 1.5.0 Transport/binding proteins; 1.5.0 Transport/binding proteins	integral membrane export protein
DD	SCO2324	2	7	1.0.0 Cell processes; 1.5.0 Transport/binding proteins; 1.5.0 Transport/binding proteins	ABC transporter ATP-binding protein
DD	SCO3160	2	7	1.0.0 Cell processes; 1.5.0 Transport/binding proteins; 1.5.0 Transport/binding proteins	integral membrane transport protein
DD	SCO3161	2	7	1.0.0 Cell processes; 1.5.0 Transport/binding proteins; 1.5.0 Transport/binding proteins	ABC transporter ATP-binding protein
DD	SCO3564	2	7	1.0.0 Cell processes; 1.5.0 Transport/binding proteins; 1.5.0 Transport/binding proteins	nhaA pH-dependent sodium/proton antiporter
DD	SCO3634	2	7	1.0.0 Cell processes; 1.5.0 Transport/binding proteins; 1.5.0 Transport/binding proteins	ABC transporter membrane-spanning protein
DD	SCO4024	2	7	1.0.0 Cell processes; 1.5.0 Transport/binding proteins; 1.5.0 Transport/binding proteins	integral membrane efflux protein
DD	SCO4138	2	7	1.0.0 Cell processes; 1.5.0 Transport/binding proteins; 1.5.0 Transport/binding proteins	phosphate transport protein
DD	SCO4149	2	7	1.0.0 Cell processes; 1.5.0 Transport/binding proteins; 1.5.0 Transport/binding proteins	ABC transporter
DD	SCO4286	2	7	1.0.0 Cell processes; 1.5.0 Transport/binding proteins; 1.5.0 Transport/binding proteins	solute-binding protein
DD	SCO4887	2	7	1.0.0 Cell processes; 1.5.0 Transport/binding proteins; 1.5.0 Transport/binding proteins	sugar ABC transporter integral membrane protein
DD	SCO5114	2	7	1.0.0 Cell processes; 1.5.0 Transport/binding proteins; 1.5.0 Transport/binding proteins	ABC transporter integral membrane protein BldKC
DD	SCO5115	2	7	1.0.0 Cell processes; 1.5.0 Transport/binding proteins; 1.5.0 Transport/binding proteins	ABC transporter intracellular ATPase subunit BldKD
DD	SCO5259	2	7	1.0.0 Cell processes; 1.5.0 Transport/binding proteins; 1.5.0 Transport/binding proteins	permease
DD	SCO5383	2	7	1.0.0 Cell processes; 1.5.0 Transport/binding proteins; 1.5.0 Transport/binding proteins	ABC transporter ATP-binding protein
DD	SCO5449	2	7	1.0.0 Cell processes; 1.5.0 Transport/binding proteins; 1.5.0 Transport/binding proteins	ABC transporter
DD	SCO5468	2	7	1.0.0 Cell processes; 1.5.0 Transport/binding proteins; 1.5.0 Transport/binding proteins	transmembrane transport protein
DD	SCO5578	2	7	1.0.0 Cell processes; 1.5.0 Transport/binding proteins; 1.5.0 Transport/binding proteins	sugar transporter
DD	SCO5646	2	7	1.0.0 Cell processes; 1.5.0 Transport/binding proteins; 1.5.0 Transport/binding proteins	solute binding lipoprotein
DD	SCO5648	2	7	1.0.0 Cell processes; 1.5.0 Transport/binding proteins; 1.5.0 Transport/binding proteins	ABC transporter ATP-binding protein
DD	SCO6257	2	7	1.0.0 Cell processes; 1.5.0 Transport/binding proteins; 1.5.0 Transport/binding proteins	ABC transporter sugar binding lipoprotein
DD	SCO6553	2	7	1.0.0 Cell processes; 1.5.0 Transport/binding proteins; 1.5.0 Transport/binding proteins	integral membrane efflux protein
DD	SCO6644	2	7	1.0.0 Cell processes; 1.5.0 Transport/binding proteins; 1.5.0 Transport/binding proteins	solute-binding lipoprotein
DD	SCO6755	2	7	1.0.0 Cell processes; 1.5.0 Transport/binding proteins; 1.5.0 Transport/binding proteins	transferase
DD	SCO7047	2	7	1.0.0 Cell processes; 1.5.0 Transport/binding proteins; 1.5.0 Transport/binding proteins	uppP UDP pyrophosphate phosphatase
DD	SCO7216	2	7	1.0.0 Cell processes; 1.5.0 Transport/binding proteins; 1.5.0 Transport/binding proteins	FecCD-family membrane transport protein
DD	SCO7309	2	7	1.0.0 Cell processes; 1.5.0 Transport/binding proteins; 1.5.0 Transport/binding proteins	membrane transport protein
DD	SCO1620	2	7	1.0.0 Cell processes; 1.5.0 Transport/binding proteins; 1.5.1 Amino acids and amines	glycine/betaine ABC transporter permease
DD	SCO1621	2	7	1.0.0 Cell processes; 1.5.0 Transport/binding proteins; 1.5.1 Amino acids and amines	glycine/betaine transport ATP-binding protein
DD	SCO2828	2	7	1.0.0 Cell processes; 1.5.0 Transport/binding proteins; 1.5.1 Amino acids and amines	amino acid ABC transporter substrate-binding protein
DD	SCO2829	2	7	1.0.0 Cell processes; 1.5.0 Transport/binding proteins; 1.5.1 Amino acids and amines	amino acid ABC transporter transmembrane protein
DD	SCO2830	2	7	1.0.0 Cell processes; 1.5.0 Transport/binding proteins; 1.5.1 Amino acids and amines	amino acid ABC transporter transmembrane protein
DD	SCO2831	2	7	1.0.0 Cell processes; 1.5.0 Transport/binding proteins; 1.5.1 Amino acids and amines	amino acid ABC transporter ATP-binding protein
DD	SCO4830	2	7	1.0.0 Cell processes; 1.5.0 Transport/binding proteins; 1.5.1 Amino acids and amines	glycine/betaine ABC transporter ATP-binding protein
DD	SCO4831	2	7	1.0.0 Cell processes; 1.5.0 Transport/binding proteins; 1.5.1 Amino acids and amines	glycine/betaine ABC transporter integral membrane protein
DD	SCO4832	2	7	1.0.0 Cell processes; 1.5.0 Transport/binding proteins; 1.5.1 Amino acids and amines	glycine/betaine-binding lipoprotein
DD	SCO6734	2	7	1.0.0 Cell processes; 1.5.0 Transport/binding proteins; 1.5.1 Amino acids and amines	L-asparagine permease
DD	SCO1459	2	7	1.0.0 Cell processes; 1.5.0 Transport/binding proteins; 1.5.2 Cations	amino acid transporter
DD	SCO5875	2	7	1.0.0 Cell processes; 1.5.0 Transport/binding proteins; 1.5.2 Cations	potassium uptake protein
DD	SCO5876	2	7	1.0.0 Cell processes; 1.5.0 Transport/binding proteins; 1.5.2 Cations	potassium uptake protein
DD	SCO2907	2	7	1.0.0 Cell processes; 1.5.0 Transport/binding proteins; 1.5.3 Carbohydrates, organic acids and alcohols	PTS transmembrane protein
DD	SCO6752	2	7	1.0.0 Cell processes; 1.5.0 Transport/binding proteins; 1.5.3 Carbohydrates, organic acids and alcohols	integral membrane transferase
DD	SCO6756	2	7	1.0.0 Cell processes; 1.5.0 Transport/binding proteins; 1.5.3 Carbohydrates, organic acids and alcohols	glycosyltransferase
DD	SCO1850	2	7	1.0.0 Cell processes; 1.5.0 Transport/binding proteins; 1.5.5 Other	chelatase
DD	SCO1866	2	7	1.0.0 Cell processes; 1.6.0 Adaptation; 1.6.2 Osmotic adaptation	ectC L-ectoine synthase
DD	SCO4828	2	7	1.0.0 Cell processes; 1.6.0 Adaptation; 1.6.2 Osmotic adaptation	betaine aldehyde dehydrogenase
DD	SCO2620	2	7	1.0.0 Cell processes; 1.6.0 Adaptation; 1.7.1 Cell division	tig trigger factor
DD	SCO4508	2	7	1.0.0 Cell processes; 1.6.0 Adaptation; 1.7.1 Cell division	cell division-like protein
DD	SCO1055	2	7	2.0.0 Macromolecule metabolism; 2.1.0 Macromolecule degradation; 2.1.3 Degradation of polysaccharides	alpha-xylosidase
DD	SCO2430	2	7	2.0.0 Macromolecule metabolism; 2.1.0 Macromolecule degradation; 2.1.3 Degradation of polysaccharides	beta-galactosidase
DD	SCO0438	2	7	2.0.0 Macromolecule metabolism; 2.1.0 Macromolecule degradation; 2.1.4 Degradation of proteins, peptides, glycoproteins	pyrrolidone-carboxylate peptidase
DD	SCO2179	2	7	2.0.0 Macromolecule metabolism; 2.1.0 Macromolecule degradation; 2.1.4 Degradation of proteins, peptides, glycoproteins	leucyl aminopeptidase
DD	SCO3058	2	7	2.0.0 Macromolecule metabolism; 2.1.0 Macromolecule degradation; 2.1.4 Degradation of proteins, peptides, glycoproteins	dipeptidase
DD	SCO3801	2	7	2.0.0 Macromolecule metabolism; 2.1.0 Macromolecule degradation; 2.1.4 Degradation of proteins, peptides, glycoproteins	aminopeptidase 2
DD	SCO3970	2	7	2.0.0 Macromolecule metabolism; 2.1.0 Macromolecule degradation; 2.1.4 Degradation of proteins, peptides, glycoproteins	Xaa-Pro aminopeptidase
DD	SCO5738	2	7	2.0.0 Macromolecule metabolism; 2.1.0 Macromolecule degradation; 2.1.4 Degradation of proteins, peptides, glycoproteins	protease
DD	SCO6590	2	7	2.0.0 Macromolecule metabolism; 2.1.0 Macromolecule degradation; 2.1.4 Degradation of proteins, peptides, glycoproteins	esterase
DD	SCO1508	2	7	2.0.0 Macromolecule metabolism; 2.2.0 Macromolecule synthesis, modification; 2.2.1 Amino acyl tRNA syn; tRNA modific'n	hisS histidyl-tRNA synthetase
DD	SCO1531	2	7	2.0.0 Macromolecule metabolism; 2.2.0 Macromolecule synthesis, modification; 2.2.1 Amino acyl tRNA syn; tRNA modific'n	thrS threonyl-tRNA synthetase
DD	SCO2076	2	7	2.0.0 Macromolecule metabolism; 2.2.0 Macromolecule synthesis, modification; 2.2.1 Amino acyl tRNA syn; tRNA modific'n	ileS isoleucyl-tRNA synthetase
DD	SCO2615	2	7	2.0.0 Macromolecule metabolism; 2.2.0 Macromolecule synthesis, modification; 2.2.1 Amino acyl tRNA syn; tRNA modific'n	valS valyl-tRNA synthetase
DD	SCO3304	2	7	2.0.0 Macromolecule metabolism; 2.2.0 Macromolecule synthesis, modification; 2.2.1 Amino acyl tRNA syn; tRNA modific'n	argS arginyl-tRNA synthetase
DD	SCO3792	2	7	2.0.0 Macromolecule metabolism; 2.2.0 Macromolecule synthesis, modification; 2.2.1 Amino acyl tRNA syn; tRNA modific'n	methionyl-tRNA synthetase
DD	SCO2972	2	7	2.0.0 Macromolecule metabolism; 2.2.0 Macromolecule synthesis, modification; 2.2.10 Proteins - translation and modification	prfB peptide chain release factor 2
DD	SCO3921	2	7	2.0.0 Macromolecule metabolism; 2.2.0 Macromolecule synthesis, modification; 2.2.10 Proteins - translation and modification	low molecular weight protein-tyrosine-phosphatase
DD	SCO4725	2	7	2.0.0 Macromolecule metabolism; 2.2.0 Macromolecule synthesis, modification; 2.2.10 Proteins - translation and modification	infA translation initiation factor IF-1
DD	SCO5791	2	7	2.0.0 Macromolecule metabolism; 2.2.0 Macromolecule synthesis, modification; 2.2.10 Proteins - translation and modification	miaA tRNA delta(2)-isopentenylpyrophosphate transferase
DD	SCO4647	2	7	2.0.0 Macromolecule metabolism; 2.2.0 Macromolecule synthesis, modification; 2.2.11 RNA synthesis, modification, DNA transcript'n	transcription antitermination protein
DD	SCO4731	2	7	2.0.0 Macromolecule metabolism; 2.2.0 Macromolecule synthesis, modification; 2.2.11 RNA synthesis, modification, DNA transcript'n	truA tRNA pseudouridine synthase A
DD	SCO5704	2	7	2.0.0 Macromolecule metabolism; 2.2.0 Macromolecule synthesis, modification; 2.2.11 RNA synthesis, modification, DNA transcript'n	nusA transcription elongation factor NusA
DD	SCO1167	2	7	2.0.0 Macromolecule metabolism; 2.2.0 Macromolecule synthesis, modification; 2.2.3 DNA - replication, repair, restr./modific'n	helicase
DD	SCO1255	2	7	2.0.0 Macromolecule metabolism; 2.2.0 Macromolecule synthesis, modification; 2.2.3 DNA - replication, repair, restr./modific'n	G/U mismatch-specific DNA glycosylase
DD	SCO3355	2	7	2.0.0 Macromolecule metabolism; 2.2.0 Macromolecule synthesis, modification; 2.2.3 DNA - replication, repair, restr./modific'n	adenine glycosylase
DD	SCO3876	2	7	2.0.0 Macromolecule metabolism; 2.2.0 Macromolecule synthesis, modification; 2.2.3 DNA - replication, repair, restr./modific'n	recF recombination protein F
DD	SCO4092	2	7	2.0.0 Macromolecule metabolism; 2.2.0 Macromolecule synthesis, modification; 2.2.3 DNA - replication, repair, restr./modific'n	ATP-dependent helicase
DD	SCO2346	2	7	2.0.0 Macromolecule metabolism; 2.2.0 Macromolecule synthesis, modification; 2.2.4 Glycoprotein	hydrolase
DD	SCO3122	2	7	2.0.0 Macromolecule metabolism; 2.2.0 Macromolecule synthesis, modification; 2.2.4 Glycoprotein	glmU bifunctional N-acetylglucosamine-1-phosphate uridyltransferase/glucosamine-1-phosphate acetyltransferase
DD	SCO5559	2	7	2.0.0 Macromolecule metabolism; 2.2.0 Macromolecule synthesis, modification; 2.2.7 Phospholipids	gpsA NAD(P)H-dependent glycerol-3-phosphate dehydrogenase
DD	SCO5753	2	7	2.0.0 Macromolecule metabolism; 2.2.0 Macromolecule synthesis, modification; 2.2.7 Phospholipids	phosphatidylglycerophosphate synthase
DD	SCO3028	2	7	2.0.0 Macromolecule metabolism; 2.2.0 Macromolecule synthesis, modification; 2.2.8 Polysaccharides -	manB phosphomannomutase
DD	SCO4658	2	7	2.0.0 Macromolecule metabolism; 2.2.0 Macromolecule synthesis, modification; 2.2.8 Polysaccharides -	glucosyltransferase
DD	SCO2051	2	7	3.0.0 Metabolism of small molecules; 3.1.0 Amino acid biosynthesis; 3.1.10 Histidine	hisH imidazole glycerol phosphate synthase subunit HisH
DD	SCO5139	2	7	3.0.0 Metabolism of small molecules; 3.1.0 Amino acid biosynthesis; 3.1.13 Lysine	succinyl-diaminopimelate desuccinylase
DD	SCO2039	2	7	3.0.0 Metabolism of small molecules; 3.1.0 Amino acid biosynthesis; 3.1.19 Tryptophan	trpC indole-3-glycerol-phosphate synthase
DD	SCO2769	2	7	3.0.0 Metabolism of small molecules; 3.1.0 Amino acid biosynthesis; 3.1.21 Valine	acetolactate synthase
DD	SCO5212	2	7	3.0.0 Metabolism of small molecules; 3.1.0 Amino acid biosynthesis; 3.1.5 Chorismate	3-phosphoshikimate 1-carboxyvinyltransferase
DD	SCO5470	2	7	3.0.0 Metabolism of small molecules; 3.1.0 Amino acid biosynthesis; 3.1.9 Glycine	glyA serine hydroxymethyltransferase
DD	SCO1848	2	7	3.0.0 Metabolism of small molecules; 3.2.0 Biosynthesis of cofactors, carriers; 3.2.3 Cobalamin	cobyric acid synthase
DD	SCO1849	2	7	3.0.0 Metabolism of small molecules; 3.2.0 Biosynthesis of cofactors, carriers; 3.2.3 Cobalamin	cobN cobaltochelatase subunit CobN
DD	SCO1851	2	7	3.0.0 Metabolism of small molecules; 3.2.0 Biosynthesis of cofactors, carriers; 3.2.3 Cobalamin	cob(I)yrinic acid a,c-diamide adenosyltransferase
DD	SCO1853	2	7	3.0.0 Metabolism of small molecules; 3.2.0 Biosynthesis of cofactors, carriers; 3.2.3 Cobalamin	precorrin-2 C20-methyltransferase
DD	SCO1855	2	7	3.0.0 Metabolism of small molecules; 3.2.0 Biosynthesis of cofactors, carriers; 3.2.3 Cobalamin	precorrin-4 C11-methyltransferase
DD	SCO1856	2	7	3.0.0 Metabolism of small molecules; 3.2.0 Biosynthesis of cofactors, carriers; 3.2.3 Cobalamin	precorrin-6Y C5,15-methyltransferase
DD	SCO1857	2	7	3.0.0 Metabolism of small molecules; 3.2.0 Biosynthesis of cofactors, carriers; 3.2.3 Cobalamin	bifunctional CbiGH
DD	SCO1859	2	7	3.0.0 Metabolism of small molecules; 3.2.0 Biosynthesis of cofactors, carriers; 3.2.3 Cobalamin	hypothetical protein
DD	SCO4824	2	7	3.0.0 Metabolism of small molecules; 3.2.0 Biosynthesis of cofactors, carriers; 3.2.5 Folic acid	bifunctional 5,10-methylene-tetrahydrofolate dehydrogenase/ 5,10-methylene-tetrahydrofolate cyclohydrolase
DD	SCO3319	2	7	3.0.0 Metabolism of small molecules; 3.2.0 Biosynthesis of cofactors, carriers; 3.2.6 Heme, porphyrin	hemA glutamyl-tRNA reductase
DD	SCO6031	2	7	3.0.0 Metabolism of small molecules; 3.2.0 Biosynthesis of cofactors, carriers; 3.2.6 Heme, porphyrin	hemE uroporphyrinogen decarboxylase
DD	SCO3148	2	7	3.0.0 Metabolism of small molecules; 3.2.0 Biosynthesis of cofactors, carriers; 3.2.8 Menaquinone, ubiquinone	4-diphosphocytidyl-2-C-methyl-D-erythritol kinase
DD	SCO4583	2	7	3.0.0 Metabolism of small molecules; 3.2.0 Biosynthesis of cofactors, carriers; 3.2.8 Menaquinone, ubiquinone	polyprenyl diphosphate synthase
DD	SCO1514	2	7	3.0.0 Metabolism of small molecules; 3.3.0 Central intermediary metabolism; 3.3.11 Nucleotide interconversions	adenine phosphoribosyltransferase
DD	SCO1776	2	7	3.0.0 Metabolism of small molecules; 3.3.0 Central intermediary metabolism; 3.3.11 Nucleotide interconversions	pyrG CTP synthetase
DD	SCO2546	2	7	3.0.0 Metabolism of small molecules; 3.3.0 Central intermediary metabolism; 3.3.11 Nucleotide interconversions	adenosine deaminase
DD	SCO3678	2	7	3.0.0 Metabolism of small molecules; 3.3.0 Central intermediary metabolism; 3.3.11 Nucleotide interconversions	dcd deoxycytidine triphosphate deaminase
DD	SCO4889	2	7	3.0.0 Metabolism of small molecules; 3.3.0 Central intermediary metabolism; 3.3.11 Nucleotide interconversions	cytidine deaminase
DD	SCO4890	2	7	3.0.0 Metabolism of small molecules; 3.3.0 Central intermediary metabolism; 3.3.11 Nucleotide interconversions	deoA thymidine phosphorylase
DD	SCO7268	2	7	3.0.0 Metabolism of small molecules; 3.3.0 Central intermediary metabolism; 3.3.11 Nucleotide interconversions	adenosine deaminase
DD	SCO3093	2	7	3.0.0 Metabolism of small molecules; 3.3.0 Central intermediary metabolism; 3.3.13 Phosphorus compounds	hydrolase
DD	SCO2770	2	7	3.0.0 Metabolism of small molecules; 3.3.0 Central intermediary metabolism; 3.3.14 Polyamine biosynthesis	agmatinase
DD	SCO5676	2	7	3.0.0 Metabolism of small molecules; 3.3.0 Central intermediary metabolism; 3.3.15 Pool, multipurpose conversions of intermed. met'm	4-aminobutyrate aminotransferase
DD	SCO2789	2	7	3.0.0 Metabolism of small molecules; 3.3.0 Central intermediary metabolism; 3.3.18 Sugar-nucleotide biosynthesis, conversions	glucosamine-fructose-6-phosphate aminotransferase
DD	SCO1921	2	7	3.0.0 Metabolism of small molecules; 3.3.0 Central intermediary metabolism; 3.3.6 Incorporation metal ions	aminotransferase
DD	SCO6754	2	7	3.0.0 Metabolism of small molecules; 3.3.0 Central intermediary metabolism; 3.3.8 Misc. glycerol metabolism	glycerol dehydrogenase
DD	SCO6662	2	7	3.0.0 Metabolism of small molecules; 3.3.0 Central intermediary metabolism; 3.3.9 Non-oxidative branch, pentose pwy	transaldolase
DD	SCO6663	2	7	3.0.0 Metabolism of small molecules; 3.3.0 Central intermediary metabolism; 3.3.9 Non-oxidative branch, pentose pwy	transketolase
DD	SCO5469	2	7	3.0.0 Metabolism of small molecules; 3.4.0 Degradation of small molecules; 3.4.2 Amino acids	L-serine dehydratase
DD	SCO5471	2	7	3.0.0 Metabolism of small molecules; 3.4.0 Degradation of small molecules; 3.4.2 Amino acids	glycine cleavage system protein H
DD	SCO5472	2	7	3.0.0 Metabolism of small molecules; 3.4.0 Degradation of small molecules; 3.4.2 Amino acids	gcvT glycine cleavage system aminomethyltransferase T
DD	SCO7519	2	7	3.0.0 Metabolism of small molecules; 3.4.0 Degradation of small molecules; 3.4.3 Carbon compounds	sugar acetyltransferase
DD	SCO3049	2	7	3.0.0 Metabolism of small molecules; 3.4.0 Degradation of small molecules; 3.4.4 Fatty acids	acyl-CoA hydrolase
DD	SCO3644	2	7	3.0.0 Metabolism of small molecules; 3.4.0 Degradation of small molecules; 3.4.4 Fatty acids	lipase/esterase
DD	SCO4298	2	7	3.0.0 Metabolism of small molecules; 3.4.0 Degradation of small molecules; 3.4.4 Fatty acids	carboxylesterase
DD	SCO4746	2	7	3.0.0 Metabolism of small molecules; 3.4.0 Degradation of small molecules; 3.4.4 Fatty acids	lipase
DD	SCO1934	2	7	3.0.0 Metabolism of small molecules; 3.5.0 Energy metabolism, carbon; 3.5.1 Aerobic respiration	protoheme IX farnesyltransferase
DD	SCO2151	2	7	3.0.0 Metabolism of small molecules; 3.5.0 Energy metabolism, carbon; 3.5.1 Aerobic respiration	cytochrome c oxidase subunit III
DD	SCO2155	2	7	3.0.0 Metabolism of small molecules; 3.5.0 Energy metabolism, carbon; 3.5.1 Aerobic respiration	cytochrome c oxidase subunit I
DD	SCO2156	2	7	3.0.0 Metabolism of small molecules; 3.5.0 Energy metabolism, carbon; 3.5.1 Aerobic respiration	cytochrome c oxidase subunit II
DD	SCO0103	2	7	3.0.0 Metabolism of small molecules; 3.5.0 Energy metabolism, carbon; 3.5.3 Electron transport	flavohemoprotein
DD	SCO2148	2	7	3.0.0 Metabolism of small molecules; 3.5.0 Energy metabolism, carbon; 3.5.3 Electron transport	cytochrome B subunit
DD	SCO2149	2	7	3.0.0 Metabolism of small molecules; 3.5.0 Energy metabolism, carbon; 3.5.3 Electron transport	Rieske iron-sulfur protein
DD	SCO2150	2	7	3.0.0 Metabolism of small molecules; 3.5.0 Energy metabolism, carbon; 3.5.3 Electron transport	cytochrome C heme-binding subunit
DD	SCO4601	2	7	3.0.0 Metabolism of small molecules; 3.5.0 Energy metabolism, carbon; 3.5.3 Electron transport	dehydrogenase
DD	SCO4604	2	7	3.0.0 Metabolism of small molecules; 3.5.0 Energy metabolism, carbon; 3.5.3 Electron transport	NADH dehydrogenase subunit NuoJ2
DD	SCO4606	2	7	3.0.0 Metabolism of small molecules; 3.5.0 Energy metabolism, carbon; 3.5.3 Electron transport	NADH dehydrogenase subunit NuoL2
DD	SCO4607	2	7	3.0.0 Metabolism of small molecules; 3.5.0 Energy metabolism, carbon; 3.5.3 Electron transport	NADH dehydrogenase subunit NuoM2
DD	SCO4608	2	7	3.0.0 Metabolism of small molecules; 3.5.0 Energy metabolism, carbon; 3.5.3 Electron transport	NADH dehydrogenase subunit NuoN2
DD	SCO7417	2	7	3.0.0 Metabolism of small molecules; 3.5.0 Energy metabolism, carbon; 3.5.3 Electron transport	cytochrome P450-family protein
DD	SCO7418	2	7	3.0.0 Metabolism of small molecules; 3.5.0 Energy metabolism, carbon; 3.5.3 Electron transport	cytochrome P450-family protein
DD	SCO7428	2	7	3.0.0 Metabolism of small molecules; 3.5.0 Energy metabolism, carbon; 3.5.3 Electron transport	flavohemoprotein
DD	SCO1945	2	7	3.0.0 Metabolism of small molecules; 3.5.0 Energy metabolism, carbon; 3.5.5 Glycolysis	tpiA triosephosphate isomerase
DD	SCO1946	2	7	3.0.0 Metabolism of small molecules; 3.5.0 Energy metabolism, carbon; 3.5.5 Glycolysis	pgk phosphoglycerate kinase
DD	SCO1947	2	7	3.0.0 Metabolism of small molecules; 3.5.0 Energy metabolism, carbon; 3.5.5 Glycolysis	glyceraldehyde-3-phosphate dehydrogenase
DD	SCO3649	2	7	3.0.0 Metabolism of small molecules; 3.5.0 Energy metabolism, carbon; 3.5.5 Glycolysis	fructose-bisphosphate aldolase
DD	SCO5423	2	7	3.0.0 Metabolism of small molecules; 3.5.0 Energy metabolism, carbon; 3.5.5 Glycolysis	pyruvate kinase
DD	SCO6659	2	7	3.0.0 Metabolism of small molecules; 3.5.0 Energy metabolism, carbon; 3.5.5 Glycolysis	pgi glucose-6-phosphate isomerase
DD	SCO3877	2	7	3.0.0 Metabolism of small molecules; 3.5.0 Energy metabolism, carbon; 3.5.6 Oxidative branch, pentose pwy	6-phosphogluconate dehydrogenase
DD	SCO6661	2	7	3.0.0 Metabolism of small molecules; 3.5.0 Energy metabolism, carbon; 3.5.6 Oxidative branch, pentose pwy	glucose-6-phosphate 1-dehydrogenase
DD	SCO2183	2	7	3.0.0 Metabolism of small molecules; 3.5.0 Energy metabolism, carbon; 3.5.7 Pyruvate dehydrogenase	2-oxoacid dehydrogenase subunit E1
DD	SCO0924	2	7	3.0.0 Metabolism of small molecules; 3.5.0 Energy metabolism, carbon; 3.5.8 TCA cycle	cytochrome B subunit
DD	SCO5832	2	7	3.0.0 Metabolism of small molecules; 3.5.0 Energy metabolism, carbon; 3.5.8 TCA cycle	citrate synthase
DD	SCO5366	2	7	3.0.0 Metabolism of small molecules; 3.5.0 Energy metabolism, carbon; 3.5.9 ATP-proton motive force	ATP synthase I
DD	SCO5367	2	7	3.0.0 Metabolism of small molecules; 3.5.0 Energy metabolism, carbon; 3.5.9 ATP-proton motive force	F0F1 ATP synthase subunit A
DD	SCO5369	2	7	3.0.0 Metabolism of small molecules; 3.5.0 Energy metabolism, carbon; 3.5.9 ATP-proton motive force	F0F1 ATP synthase subunit B
DD	SCO5370	2	7	3.0.0 Metabolism of small molecules; 3.5.0 Energy metabolism, carbon; 3.5.9 ATP-proton motive force	F0F1 ATP synthase subunit delta
DD	SCO5371	2	7	3.0.0 Metabolism of small molecules; 3.5.0 Energy metabolism, carbon; 3.5.9 ATP-proton motive force	F0F1 ATP synthase subunit alpha
DD	SCO5372	2	7	3.0.0 Metabolism of small molecules; 3.5.0 Energy metabolism, carbon; 3.5.9 ATP-proton motive force	F0F1 ATP synthase subunit gamma
DD	SCO5373	2	7	3.0.0 Metabolism of small molecules; 3.5.0 Energy metabolism, carbon; 3.5.9 ATP-proton motive force	F0F1 ATP synthase subunit beta
DD	SCO2387	2	7	3.0.0 Metabolism of small molecules; 3.6.0 Fatty acid biosynthesis; 3.6.1 Fatty acid and phosphatidic acid biosynth	ACP S-malonyltransferase
DD	SCO2388	2	7	3.0.0 Metabolism of small molecules; 3.6.0 Fatty acid biosynthesis; 3.6.1 Fatty acid and phosphatidic acid biosynth	3-oxoacyl-ACP synthase
DD	SCO2390	2	7	3.0.0 Metabolism of small molecules; 3.6.0 Fatty acid biosynthesis; 3.6.1 Fatty acid and phosphatidic acid biosynth	3-oxoacyl-ACP synthase
DD	SCO3059	2	7	3.0.0 Metabolism of small molecules; 3.7.0 Nucleotide biosynthesis; 3.7.1 Purine ribonucleotide biosynthesis	phosphoribosylaminoimidazole carboxylase catalytic subunit PurE
DD	SCO3629	2	7	3.0.0 Metabolism of small molecules; 3.7.0 Nucleotide biosynthesis; 3.7.1 Purine ribonucleotide biosynthesis	adenylosuccinate synthetase
DD	SCO4079	2	7	3.0.0 Metabolism of small molecules; 3.7.0 Nucleotide biosynthesis; 3.7.1 Purine ribonucleotide biosynthesis	phosphoribosylformylglycinamidine synthase II
DD	SCO4771	2	7	3.0.0 Metabolism of small molecules; 3.7.0 Nucleotide biosynthesis; 3.7.1 Purine ribonucleotide biosynthesis	inosine 5-monophosphate dehydrogenase
DD	SCO4785	2	7	3.0.0 Metabolism of small molecules; 3.7.0 Nucleotide biosynthesis; 3.7.1 Purine ribonucleotide biosynthesis	guaA GMP synthase
DD	SCO4814	2	7	3.0.0 Metabolism of small molecules; 3.7.0 Nucleotide biosynthesis; 3.7.1 Purine ribonucleotide biosynthesis	purH bifunctional phosphoribosylaminoimidazolecarboxamide formyltransferase/IMP cyclohydrolase
DD	SCO1483	2	7	3.0.0 Metabolism of small molecules; 3.7.0 Nucleotide biosynthesis; 3.7.2 Pyrimidine ribonucleotide biosynthesis	carB carbamoyl phosphate synthase large subunit
DD	SCO3650	2	7	3.0.0 Metabolism of small molecules; 3.7.0 Nucleotide biosynthesis; 3.7.2 Pyrimidine ribonucleotide biosynthesis	pyrE orotate phosphoribosyltransferase
DD	SCO2847	2	7	3.0.0 Metabolism of small molecules; 3.8.0 Secondary metabolism; 3.8.0 Secondary metabolism	oxidoreductase
DD	SCO6753	2	7	3.0.0 Metabolism of small molecules; 3.8.0 Secondary metabolism; 3.8.0 Secondary metabolism	nucleotide sugar-1-phosphate transferase
DD	SCO0550	2	7	4.0.0 Cell envelope; 4.1.0 Periplasmic/exported/lipoproteins; 4.1.6 Gram +ve membrane	hypothetical protein
DD	SCO1151	2	7	4.0.0 Cell envelope; 4.1.0 Periplasmic/exported/lipoproteins; 4.1.6 Gram +ve membrane	hypothetical protein
DD	SCO1318	2	7	4.0.0 Cell envelope; 4.1.0 Periplasmic/exported/lipoproteins; 4.1.6 Gram +ve membrane	hypothetical protein
DD	SCO1588	2	7	4.0.0 Cell envelope; 4.1.0 Periplasmic/exported/lipoproteins; 4.1.6 Gram +ve membrane	hypothetical protein
DD	SCO1752	2	7	4.0.0 Cell envelope; 4.1.0 Periplasmic/exported/lipoproteins; 4.1.6 Gram +ve membrane	hypothetical protein
DD	SCO2154	2	7	4.0.0 Cell envelope; 4.1.0 Periplasmic/exported/lipoproteins; 4.1.6 Gram +ve membrane	hypothetical protein
DD	SCO2756	2	7	4.0.0 Cell envelope; 4.1.0 Periplasmic/exported/lipoproteins; 4.1.6 Gram +ve membrane	hypothetical protein
DD	SCO3305	2	7	4.0.0 Cell envelope; 4.1.0 Periplasmic/exported/lipoproteins; 4.1.6 Gram +ve membrane	hypothetical protein
DD	SCO3410	2	7	4.0.0 Cell envelope; 4.1.0 Periplasmic/exported/lipoproteins; 4.1.6 Gram +ve membrane	hypothetical protein
DD	SCO4324	2	7	4.0.0 Cell envelope; 4.1.0 Periplasmic/exported/lipoproteins; 4.1.6 Gram +ve membrane	hypothetical protein
DD	SCO4334	2	7	4.0.0 Cell envelope; 4.1.0 Periplasmic/exported/lipoproteins; 4.1.6 Gram +ve membrane	hypothetical protein
DD	SCO4474	2	7	4.0.0 Cell envelope; 4.1.0 Periplasmic/exported/lipoproteins; 4.1.6 Gram +ve membrane	hypothetical protein
DD	SCO4532	2	7	4.0.0 Cell envelope; 4.1.0 Periplasmic/exported/lipoproteins; 4.1.6 Gram +ve membrane	hypothetical protein
DD	SCO4535	2	7	4.0.0 Cell envelope; 4.1.0 Periplasmic/exported/lipoproteins; 4.1.6 Gram +ve membrane	hypothetical protein
DD	SCO4541	2	7	4.0.0 Cell envelope; 4.1.0 Periplasmic/exported/lipoproteins; 4.1.6 Gram +ve membrane	hypothetical protein
DD	SCO4548	2	7	4.0.0 Cell envelope; 4.1.0 Periplasmic/exported/lipoproteins; 4.1.6 Gram +ve membrane	hypothetical protein
DD	SCO4657	2	7	4.0.0 Cell envelope; 4.1.0 Periplasmic/exported/lipoproteins; 4.1.6 Gram +ve membrane	hypothetical protein
DD	SCO4822	2	7	4.0.0 Cell envelope; 4.1.0 Periplasmic/exported/lipoproteins; 4.1.6 Gram +ve membrane	hypothetical protein
DD	SCO4848	2	7	4.0.0 Cell envelope; 4.1.0 Periplasmic/exported/lipoproteins; 4.1.6 Gram +ve membrane	hypothetical protein
DD	SCO4849	2	7	4.0.0 Cell envelope; 4.1.0 Periplasmic/exported/lipoproteins; 4.1.6 Gram +ve membrane	hypothetical protein
DD	SCO5289	2	7	4.0.0 Cell envelope; 4.1.0 Periplasmic/exported/lipoproteins; 4.1.6 Gram +ve membrane	two component sensor kinase
DD	SCO5402	2	7	4.0.0 Cell envelope; 4.1.0 Periplasmic/exported/lipoproteins; 4.1.6 Gram +ve membrane	hypothetical protein
DD	SCO5540	2	7	4.0.0 Cell envelope; 4.1.0 Periplasmic/exported/lipoproteins; 4.1.6 Gram +ve membrane	hypothetical protein
DD	SCO5544	2	7	4.0.0 Cell envelope; 4.1.0 Periplasmic/exported/lipoproteins; 4.1.6 Gram +ve membrane	hypothetical protein
DD	SCO5579	2	7	4.0.0 Cell envelope; 4.1.0 Periplasmic/exported/lipoproteins; 4.1.6 Gram +ve membrane	transmembrane protein
DD	SCO5741	2	7	4.0.0 Cell envelope; 4.1.0 Periplasmic/exported/lipoproteins; 4.1.6 Gram +ve membrane	hypothetical protein
DD	SCO7318	2	7	4.0.0 Cell envelope; 4.1.0 Periplasmic/exported/lipoproteins; 4.1.6 Gram +ve membrane	hypothetical protein
DD	SCO2136	2	7	4.0.0 Cell envelope; 4.1.0 Periplasmic/exported/lipoproteins; 4.1.7 Gram +ve exported/lipoprotein	hypothetical protein
DD	SCO2322	2	7	4.0.0 Cell envelope; 4.1.0 Periplasmic/exported/lipoproteins; 4.1.7 Gram +ve exported/lipoprotein	hypothetical protein
DD	SCO2780	2	7	4.0.0 Cell envelope; 4.1.0 Periplasmic/exported/lipoproteins; 4.1.7 Gram +ve exported/lipoprotein	hypothetical protein
DD	SCO3300	2	7	4.0.0 Cell envelope; 4.1.0 Periplasmic/exported/lipoproteins; 4.1.7 Gram +ve exported/lipoprotein	hypothetical protein
DD	SCO4231	2	7	4.0.0 Cell envelope; 4.1.0 Periplasmic/exported/lipoproteins; 4.1.7 Gram +ve exported/lipoprotein	lipoprotein
DD	SCO4547	2	7	4.0.0 Cell envelope; 4.1.0 Periplasmic/exported/lipoproteins; 4.1.7 Gram +ve exported/lipoprotein	hypothetical protein
DD	SCO4739	2	7	4.0.0 Cell envelope; 4.1.0 Periplasmic/exported/lipoproteins; 4.1.7 Gram +ve exported/lipoprotein	lipoprotein
DD	SCO4885	2	7	4.0.0 Cell envelope; 4.1.0 Periplasmic/exported/lipoproteins; 4.1.7 Gram +ve exported/lipoprotein	lipoprotein
DD	SCO5048	2	7	4.0.0 Cell envelope; 4.1.0 Periplasmic/exported/lipoproteins; 4.1.7 Gram +ve exported/lipoprotein	hypothetical protein
DD	SCO6224	2	7	4.0.0 Cell envelope; 4.1.0 Periplasmic/exported/lipoproteins; 4.1.7 Gram +ve exported/lipoprotein	hypothetical protein
DD	SCO6225	2	7	4.0.0 Cell envelope; 4.1.0 Periplasmic/exported/lipoproteins; 4.1.7 Gram +ve exported/lipoprotein	hypothetical protein
DD	SCO2086	2	7	4.0.0 Cell envelope; 4.1.0 Periplasmic/exported/lipoproteins; 4.1.9 Gram +ve peptidoglycan, teichoic acid	murD UDP-N-acetylmuramoyl-L-alanyl-D-glutamate synthetase
DD	SCO2087	2	7	4.0.0 Cell envelope; 4.1.0 Periplasmic/exported/lipoproteins; 4.1.9 Gram +ve peptidoglycan, teichoic acid	mraY phospho-N-acetylmuramoyl-pentapeptide-transferase
DD	SCO2345	2	7	4.0.0 Cell envelope; 4.1.0 Periplasmic/exported/lipoproteins; 4.1.9 Gram +ve peptidoglycan, teichoic acid	peptidodoglycan-binding membrane protein
DD	SCO3580	2	7	4.0.0 Cell envelope; 4.1.0 Periplasmic/exported/lipoproteins; 4.1.9 Gram +ve peptidoglycan, teichoic acid	transpeptidase
DD	SCO5624	2	7	4.0.0 Cell envelope; 4.2.0 Ribosome constituents; 4.2.2 Ribosomal proteins - synthesis, modification	rpsB 30S ribosomal protein S2
DD	SCO1000	2	7	5.0.0 Extrachromosomal; 5.1.0 Laterally acquirred elements; 5.1.2 Phage-related functions and prophages	integrase
DD	SCO5239	2	7	6.0.0 Regulation; 6.1.0 Two component system; 6.1.1 Sensor kinase	histidine kinase
DD	SCO7463	2	7	6.0.0 Regulation; 6.1.0 Two component system; 6.1.1 Sensor kinase	sensor histidine kinase
DD	SCO2013	2	7	6.0.0 Regulation; 6.1.0 Two component system; 6.1.2 Response regulator	two-component system response regulator
DD	SCO4020	2	7	6.0.0 Regulation; 6.1.0 Two component system; 6.1.2 Response regulator	two component system response regulator
DD	SCO5403	2	7	6.0.0 Regulation; 6.1.0 Two component system; 6.1.2 Response regulator	two-component system response regulator
DD	SCO3205	2	7	6.0.0 Regulation; 6.3.0 Defined families; 6.3.7 MarR	MarR family transcriptional regulator
DD	SCO5287	2	7	6.0.0 Regulation; 6.3.0 Defined families; 6.3.7 MarR	MarR family transcriptional regulator
DD	SCO0772	2	7	6.0.0 Regulation; 6.3.0 Defined families; 6.3.8 TetR	regulatory protein
DD	SCO4850	2	7	6.0.0 Regulation; 6.3.0 Defined families; 6.3.8 TetR	TetR family transcriptional regulator
DD	SCO4940	2	7	6.0.0 Regulation; 6.3.0 Defined families; 6.3.8 TetR	TetR family transcriptional regulator
DD	SCO6775	2	7	6.0.0 Regulation; 6.3.0 Defined families; 6.3.8 TetR	transcriptional regulator
DD	SCO4775	2	7	6.0.0 Regulation; 6.4.0 Protein kinases; 6.4.1 Serine/threonine	Ser/Thr protein kinase
DD	SCO0193	2	7	6.0.0 Regulation; 6.5.0 Others; 6.5.0 Others	DNA-binding regulator
DD	SCO3308	2	7	6.0.0 Regulation; 6.5.0 Others; 6.5.0 Others	DNA-binding protein
DD	SCO5678	2	7	6.0.0 Regulation; 6.5.0 Others; 6.5.0 Others	regulatory protein
DD	SCO5982	2	7	6.0.0 Regulation; 6.5.0 Others; 6.5.0 Others	regulator
DD	SCO0486	2	7	7.0.0 Not classified; 7.0.0 Not classified; 7.0.0 Not classified	monooxygenase
DD	SCO1073	2	7	7.0.0 Not classified; 7.0.0 Not classified; 7.0.0 Not classified	hydrogenase
DD	SCO1867	2	7	7.0.0 Not classified; 7.0.0 Not classified; 7.0.0 Not classified	hydroxylase
DD	SCO2106	2	7	7.0.0 Not classified; 7.0.0 Not classified; 7.0.0 Not classified	oxidoreductase
DD	SCO2539	2	7	7.0.0 Not classified; 7.0.0 Not classified; 7.0.0 Not classified	era GTP-binding protein Era
DD	SCO2553	2	7	7.0.0 Not classified; 7.0.0 Not classified; 7.0.0 Not classified	oxidoreductase
DD	SCO3130	2	7	7.0.0 Not classified; 7.0.0 Not classified; 7.0.0 Not classified	dehydratase
DD	SCO3261	2	7	7.0.0 Not classified; 7.0.0 Not classified; 7.0.0 Not classified	ATP-binding protein
DD	SCO3673	2	7	7.0.0 Not classified; 7.0.0 Not classified; 7.0.0 Not classified	iron-sulfur-binding reductase
DD	SCO3721	2	7	7.0.0 Not classified; 7.0.0 Not classified; 7.0.0 Not classified	carbonic anhydrase
DD	SCO4106	2	7	7.0.0 Not classified; 7.0.0 Not classified; 7.0.0 Not classified	bifunctional enzyme deaminase/reductase
DD	SCO4456	2	7	7.0.0 Not classified; 7.0.0 Not classified; 7.0.0 Not classified	membrane-associated oxidoreductase
DD	SCO4490	2	7	7.0.0 Not classified; 7.0.0 Not classified; 7.0.0 Not classified	decarboxylase
DD	SCO4492	2	7	7.0.0 Not classified; 7.0.0 Not classified; 7.0.0 Not classified	octaprenyl carboxylase
DD	SCO4829	2	7	7.0.0 Not classified; 7.0.0 Not classified; 7.0.0 Not classified	oxidoreductase
DD	SCO4919	2	7	7.0.0 Not classified; 7.0.0 Not classified; 7.0.0 Not classified	flavoprotein disulfide reductase
DD	SCO4943	2	7	7.0.0 Not classified; 7.0.0 Not classified; 7.0.0 Not classified	oxidoreductase
DD	SCO4945	2	7	7.0.0 Not classified; 7.0.0 Not classified; 7.0.0 Not classified	dehydrogenase
DD	SCO5111	2	7	7.0.0 Not classified; 7.0.0 Not classified; 7.0.0 Not classified	GTP-binding protein
DD	SCO5361	2	7	7.0.0 Not classified; 7.0.0 Not classified; 7.0.0 Not classified	methylase
DD	SCO5541	2	7	7.0.0 Not classified; 7.0.0 Not classified; 7.0.0 Not classified	ATP-GTP binding protein
DD	SCO5679	2	7	7.0.0 Not classified; 7.0.0 Not classified; 7.0.0 Not classified	aldehyde dehydrogenase
DD	SCO7466	2	7	7.0.0 Not classified; 7.0.0 Not classified; 7.0.0 Not classified	ATP/GTP-binding protein
ID	SCO0719	3	1	0.0.0 Unknown function, no known homologs; 0.0.2 Conserved in organism other than Escherichia coli	hypothetical protein
ID	SCO0777	3	1	0.0.0 Unknown function, no known homologs; 0.0.2 Conserved in organism other than Escherichia coli	hypothetical protein
ID	SCO0926	3	1	0.0.0 Unknown function, no known homologs; 0.0.2 Conserved in organism other than Escherichia coli	hypothetical protein
ID	SCO2446	3	1	2.0.0 Macromolecule metabolism; 2.1.0 Macromolecule degradation; 2.1.4 Degradation of proteins, peptides, glycoproteins	peptidase
ID	SCO7376	3	6	0.0.0 Unknown function, no known homologs; 0.0.2 Conserved in organism other than Escherichia coli	hypothetical protein
ID	SCO6809	3	6	1.0.0 Cell processes; 1.5.0 Transport/binding proteins; 1.5.0 Transport/binding proteins	integral membrane transport protein
ID	SCO4681	3	6	3.0.0 Metabolism of small molecules; 3.4.0 Degradation of small molecules; 3.4.4 Fatty acids	short chain dehydrogenase
ID	SCO1240	3	6	4.0.0 Cell envelope; 4.1.0 Periplasmic/exported/lipoproteins; 4.1.7 Gram +ve exported/lipoprotein	hypothetical protein
ID	SCO6213	3	7	7.0.0 Not classified; 7.0.0 Not classified; 7.0.0 Not classified	hydroxydechloroatrazine ethylaminohydrolase
ID	SCO4427	4	1	0.0.0 Unknown function, no known homologs; 0.0.2 Conserved in organism other than Escherichia coli	hypothetical protein
ID	SCO0580	4	1	3.0.0 Metabolism of small molecules; 3.5.0 Energy metabolism, carbon; 3.5.5 Glycolysis	dihydroxyacetone kinase
ID	SCO4515	4	1	4.0.0 Cell envelope; 4.1.0 Periplasmic/exported/lipoproteins; 4.1.6 Gram +ve membrane	hypothetical protein
ID	SCO6156	4	1	6.0.0 Regulation; 6.5.0 Others; 6.5.0 Others	regulatory protein
ID	SCO0314	4	6	0.0.0 Unknown function, no known homologs; 0.0.2 Conserved in organism other than Escherichia coli	hypothetical protein
ID	SCO6607	4	6	0.0.0 Unknown function, no known homologs; 0.0.2 Conserved in organism other than Escherichia coli	hypothetical protein
ID	SCO7750	4	6	0.0.0 Unknown function, no known homologs; 0.0.2 Conserved in organism other than Escherichia coli	hypothetical protein
ID	SCO0353	4	6	1.0.0 Cell processes; 1.5.0 Transport/binding proteins; 1.5.0 Transport/binding proteins	binding protein dependent transport protein
ID	SCO6814	4	6	1.0.0 Cell processes; 1.5.0 Transport/binding proteins; 1.5.0 Transport/binding proteins	ABC transporter ATP-binding protein
ID	SCO3496	4	6	2.0.0 Macromolecule metabolism; 2.1.0 Macromolecule degradation; 2.1.3 Degradation of polysaccharides	lyase
ID	SCO5931	4	6	2.0.0 Macromolecule metabolism; 2.1.0 Macromolecule degradation; 2.1.3 Degradation of polysaccharides	xylanase A
ID	SCO0865	4	6	4.0.0 Cell envelope; 4.1.0 Periplasmic/exported/lipoproteins; 4.1.6 Gram +ve membrane	hypothetical protein
ID	SCO4012	4	6	4.0.0 Cell envelope; 4.1.0 Periplasmic/exported/lipoproteins; 4.1.6 Gram +ve membrane	hypothetical protein
ID	SCO4361	4	6	4.0.0 Cell envelope; 4.1.0 Periplasmic/exported/lipoproteins; 4.1.6 Gram +ve membrane	hypothetical protein
ID	SCO1465	4	6	4.0.0 Cell envelope; 4.1.0 Periplasmic/exported/lipoproteins; 4.1.7 Gram +ve exported/lipoprotein	hypothetical protein
ID	SCO3966	4	6	4.0.0 Cell envelope; 4.1.0 Periplasmic/exported/lipoproteins; 4.1.7 Gram +ve exported/lipoprotein	hypothetical protein
ID	SCO2227	4	6	7.0.0 Not classified; 7.0.0 Not classified; 7.0.0 Not classified	acetyltransferase
ID	SCO2944	4	7	1.0.0 Cell processes; 1.5.0 Transport/binding proteins; 1.5.0 Transport/binding proteins	sugar transporter membrane protein
ID	SCO1440	4	7	3.0.0 Metabolism of small molecules; 3.2.0 Biosynthesis of cofactors, carriers; 3.2.13 Riboflavin	ribH 6,7-dimethyl-8-ribityllumazine synthase
DI	SCO2137	2	5	0.0.0 Unknown function, no known homologs	hypothetical protein
DI	SCO2565	2	5	0.0.0 Unknown function, no known homologs	hypothetical protein
DI	SCO3374	2	5	0.0.0 Unknown function, no known homologs	hypothetical protein
DI	SCO4269	2	5	0.0.0 Unknown function, no known homologs	hypothetical protein
DI	SCO0977	2	5	0.0.0 Unknown function, no known homologs; 0.0.2 Conserved in organism other than Escherichia coli	hypothetical protein
DI	SCO1302	2	5	0.0.0 Unknown function, no known homologs; 0.0.2 Conserved in organism other than Escherichia coli	hypothetical protein
DI	SCO1677	2	5	0.0.0 Unknown function, no known homologs; 0.0.2 Conserved in organism other than Escherichia coli	hypothetical protein
DI	SCO2818	2	5	0.0.0 Unknown function, no known homologs; 0.0.2 Conserved in organism other than Escherichia coli	hypothetical protein
DI	SCO3391	2	5	0.0.0 Unknown function, no known homologs; 0.0.2 Conserved in organism other than Escherichia coli	hypothetical protein
DI	SCO3882	2	5	0.0.0 Unknown function, no known homologs; 0.0.2 Conserved in organism other than Escherichia coli	hypothetical protein
DI	SCO4338	2	5	0.0.0 Unknown function, no known homologs; 0.0.2 Conserved in organism other than Escherichia coli	hypothetical protein
DI	SCO4946	2	5	0.0.0 Unknown function, no known homologs; 0.0.2 Conserved in organism other than Escherichia coli	hypothetical protein
DI	SCO7019	2	5	2.0.0 Macromolecule metabolism; 2.1.0 Macromolecule degradation; 2.1.3 Degradation of polysaccharides	alpha-amylase
DI	SCO5525	2	5	3.0.0 Metabolism of small molecules; 3.4.0 Degradation of small molecules; 3.4.1 Amines	bifunctional urease subunit gamma/beta
DI	SCO0478	2	5	4.0.0 Cell envelope; 4.1.0 Periplasmic/exported/lipoproteins; 4.1.6 Gram +ve membrane	hypothetical protein
DI	SCO1099	2	5	4.0.0 Cell envelope; 4.1.0 Periplasmic/exported/lipoproteins; 4.1.6 Gram +ve membrane	hypothetical protein
DI	SCO1313	2	5	4.0.0 Cell envelope; 4.1.0 Periplasmic/exported/lipoproteins; 4.1.6 Gram +ve membrane	hypothetical protein
DI	SCO3785	2	5	4.0.0 Cell envelope; 4.1.0 Periplasmic/exported/lipoproteins; 4.1.6 Gram +ve membrane	hypothetical protein
DI	SCO5823	2	5	4.0.0 Cell envelope; 4.1.0 Periplasmic/exported/lipoproteins; 4.1.6 Gram +ve membrane	hypothetical protein
DI	SCO4430	2	5	4.0.0 Cell envelope; 4.1.0 Periplasmic/exported/lipoproteins; 4.1.7 Gram +ve exported/lipoprotein	hypothetical protein
DI	SCO4815	2	5	4.0.0 Cell envelope; 4.1.0 Periplasmic/exported/lipoproteins; 4.1.7 Gram +ve exported/lipoprotein	hypothetical protein
DI	SCO5824	2	5	6.0.0 Regulation; 6.1.0 Two component system; 6.1.1 Sensor kinase	two-component sensor
DI	SCO4336	2	5	6.0.0 Regulation; 6.2.0 RNA polymerase core enzyme binding; 6.2.1 sigma factor	marR-family protein
DI	SCO5224	2	5	6.0.0 Regulation; 6.3.0 Defined families; 6.3.2 AraC	AraC family transcription regulator
DI	SCO5296	2	5	6.0.0 Regulation; 6.3.0 Defined families; 6.3.8 TetR	TetR family transcriptional regulator
DI	SCO5483	2	5	6.0.0 Regulation; 6.3.0 Defined families; 6.3.8 TetR	transcriptional regulator
DI	SCO5528	2	5	6.0.0 Regulation; 6.3.0 Defined families; 6.3.8 TetR	transcriptional regulator
DI	SCO4507	2	5	6.0.0 Regulation; 6.4.0 Protein kinases; 6.4.1 Serine/threonine	Ser/Thr protein kinase
DI	SCO0627	2	5	7.0.0 Not classified; 7.0.0 Not classified; 7.0.0 Not classified	ATP-utilizing protein
DI	SCO6342	2	8	0.0.0 Unknown function, no known homologs	hypothetical protein
DI	SCO1027	2	8	0.0.0 Unknown function, no known homologs; 0.0.2 Conserved in organism other than Escherichia coli	hypothetical protein
DI	SCO4043	2	8	0.0.0 Unknown function, no known homologs; 0.0.2 Conserved in organism other than Escherichia coli	hypothetical protein
DI	SCO4287	2	8	0.0.0 Unknown function, no known homologs; 0.0.2 Conserved in organism other than Escherichia coli	hypothetical protein
DI	SCO5697	2	8	0.0.0 Unknown function, no known homologs; 0.0.2 Conserved in organism other than Escherichia coli	hypothetical protein
DI	SCO5680	2	8	1.0.0 Cell processes; 1.4.0 Protection responses; 1.4.2 Detoxification	cytidine deaminase
DI	SCO3331	2	8	1.0.0 Cell processes; 1.5.0 Transport/binding proteins; 1.5.0 Transport/binding proteins	transmembrane transport protein
DI	SCO4161	2	8	3.0.0 Metabolism of small molecules; 3.2.0 Biosynthesis of cofactors, carriers; 3.2.9 Molybdopterin	molybdopterin converting factor
DI	SCO4787	2	8	3.0.0 Metabolism of small molecules; 3.4.0 Degradation of small molecules; 3.4.3 Carbon compounds	hypothetical protein
DI	SCO3978	2	8	3.0.0 Metabolism of small molecules; 3.8.0 Secondary metabolism; 3.8.1 PKS	oxidoreductase
DI	SCO3095	2	8	4.0.0 Cell envelope; 4.1.0 Periplasmic/exported/lipoproteins; 4.1.6 Gram +ve membrane	hypothetical protein
DI	SCO7288	2	8	4.0.0 Cell envelope; 4.1.0 Periplasmic/exported/lipoproteins; 4.1.6 Gram +ve membrane	hypothetical protein
DI	SCO2142	2	8	6.0.0 Regulation; 6.1.0 Two component system; 6.1.1 Sensor kinase	two component sensor kinase
DI	SCO2319	2	8	6.0.0 Regulation; 6.3.0 Defined families; 6.3.8 TetR	TetR family transcriptional regulator
DI	SCO6071	2	8	6.0.0 Regulation; 6.3.0 Defined families; 6.3.8 TetR	A-factor receptor-like protein
DI	SCO1455	2	8	7.0.0 Not classified; 7.0.0 Not classified; 7.0.0 Not classified	hydrolase
DI	SCO7626	2	8	7.0.0 Not classified; 7.0.0 Not classified; 7.0.0 Not classified	monooxygenase
DI	SCO5054	2	14	0.0.0 Unknown function, no known homologs	hypothetical protein
DI	SCO5505	2	14	0.0.0 Unknown function, no known homologs	hypothetical protein
DI	SCO7416	2	14	0.0.0 Unknown function, no known homologs	hypothetical protein
DI	SCO2326	2	14	0.0.0 Unknown function, no known homologs; 0.0.2 Conserved in organism other than Escherichia coli	hypothetical protein
DI	SCO1854	2	14	1.0.0 Cell processes; 1.5.0 Transport/binding proteins; 1.5.0 Transport/binding proteins	permease
DI	SCO3648	2	14	1.0.0 Cell processes; 1.5.0 Transport/binding proteins; 1.5.0 Transport/binding proteins	transmembrane efflux protein
DI	SCO4150	2	14	1.0.0 Cell processes; 1.5.0 Transport/binding proteins; 1.5.0 Transport/binding proteins	ABC transporter
DI	SCO2171	2	14	2.0.0 Macromolecule metabolism; 2.1.0 Macromolecule degradation; 2.1.4 Degradation of proteins, peptides, glycoproteins	protease
DI	SCO5821	2	14	2.0.0 Macromolecule metabolism; 2.1.0 Macromolecule degradation; 2.1.4 Degradation of proteins, peptides, glycoproteins	serine protease
DI	SCO4373	2	14	3.0.0 Metabolism of small molecules; 3.4.0 Degradation of small molecules; 3.4.1 Amines	mut-like protein
DI	SCO7080	2	14	5.0.0 Extrachromosomal; 5.1.0 Laterally acquirred elements; 5.1.4 Transposon/insertion element-related functions	insertion element transposase
DI	SCO4180	2	14	6.0.0 Regulation; 6.5.0 Others; 6.5.0 Others	iron uptake regulatory protein
DI	SCO1093	2	14	7.0.0 Not classified; 7.0.0 Not classified; 7.0.0 Not classified	hydroxylase
